# Supplementary material for: Effect of Combined Methamphetamine and Oxycodone Use on the Synaptic Proteome in an In Vitro Model of Polysubstance Use
Source: Genes (Basel). 2022 Oct 8;13(10):1816. doi: 10.3390/genes13101816 (PMC9601452; doi:10.3390/genes13101816)
Supplement: Supplementary file 1 [file genes-13-01816-s001.zip › Table S1.xlsx]

## Sheet: 20210104_Vicki_GP_LFQ_Progensis
Accession	Peptide count	Unique peptides	Confidence score	Anova (p)	q Value	Max fold change	Mass	Description	Con-1	Con-2	Con-3	SB-1	SB-2	SB-3
P12839|NFM_RAT	7	4	272.4	0.00120546	0.95067	1.91852	95791.2	Neurofilament medium polypeptide OS=Rattus norvegicus OX=10116 GN=Nefm PE=1 SV=4	298508	283681	314113	158351	173993	134839
Q4V8A9|SG196_RAT	1	1	53.2	0.00322679	0.95067	10.3849	40054	Protein O-mannose kinase OS=Rattus norvegicus OX=10116 GN=Pomk PE=2 SV=1	84964.4	105451	88981.7	13351.7	9833	3719.54
tr|A0A0G2K717|A0A0G2K717_RAT;tr|A0A0G2KB82|A0A0G2KB82_RAT;tr|Q5PPJ8|Q5PPJ8_RAT	1	1	21.87	0.00366442	0.95067	6.88076	59710.7	CCR4-NOT transcription complex, subunit 2 OS=Rattus norvegicus OX=10116 GN=Cnot2 PE=1 SV=1	55662	78354.6	28727.1	8850.54	7982.25	6819.22
A0A0G2JUG7|IQEC1_RAT	1	1	58.08	0.00406605	0.95067	1.77653	108080	IQ motif and SEC7 domain-containing protein 1 OS=Rattus norvegicus OX=10116 GN=Iqsec1 PE=1 SV=1	178351	196051	214145	97576.5	105201	128512
tr|B0BNE6|B0BNE6_RAT	2	2	71.53	0.00415907	0.95067	1.59553	23970.3	Complex I-23kD OS=Rattus norvegicus OX=10116 GN=Ndufs8 PE=1 SV=1	255154	299353	272780	183312	183994	151198
P05065|ALDOA_RAT	30	13	1296.83	0.00460052	0.95067	3.61288	39352	Fructose-bisphosphate aldolase A OS=Rattus norvegicus OX=10116 GN=Aldoa PE=1 SV=2	4.09444e+06	4.00426e+06	2.68851e+06	692082	1.00346e+06	1.29022e+06
Q9Z244|GMPR1_RAT;tr|F1LRV6|F1LRV6_RAT	1	1	37.25	0.00532851	0.95067	1.70139	37487.9	GMP reductase 1 OS=Rattus norvegicus OX=10116 GN=Gmpr PE=2 SV=1	76079.4	91478.1	91269.6	53516.9	43421.6	55188
O08623|SQSTM_RAT	4	4	170.06	0.0062561	0.95067	3.03787	47681.3	Sequestosome-1 OS=Rattus norvegicus OX=10116 GN=Sqstm1 PE=1 SV=1	78817.6	71948.7	67041.3	176170	170994	314506
tr|E7CXR8|E7CXR8_RAT;tr|E7CXR9|E7CXR9_RAT;tr|G3V6K6|G3V6K6_RAT;tr|Q9ESE0|Q9ESE0_RAT;tr|Q9QX70|Q9QX70_RAT	2	2	47.88	0.00694547	0.95067	4.70852	134926	Receptor protein-tyrosine kinase OS=Rattus norvegicus OX=10116 GN=Egfr PE=2 SV=1	21640.1	21088.5	34488.6	129951	163131	70497.6
tr|Q68FX8|Q68FX8_RAT	6	5	384	0.00697219	0.95067	1.63685	58155.1	Alpha-MPP OS=Rattus norvegicus OX=10116 GN=Pmpca PE=1 SV=1	1.20973e+06	1.28242e+06	1.09795e+06	754915	823347	615040
P70483|STRN_RAT;tr|G3V6L8|G3V6L8_RAT	7	6	291.7	0.00859273	0.95067	7.47964	86226.1	Striatin OS=Rattus norvegicus OX=10116 GN=Strn PE=1 SV=1	140360	115452	82937.7	23500.2	5786.16	16003.2
O08701|ARGI2_RAT;tr|G3V7H6|G3V7H6_RAT	6	6	289.83	0.00929472	0.95067	1.41034	38640.2	Arginase-2, mitochondrial OS=Rattus norvegicus OX=10116 GN=Arg2 PE=1 SV=1	446793	496321	410456	350967	308210	300573
P41565|IDHG1_RAT;tr|Q5XIJ3|Q5XIJ3_RAT	11	10	399.25	0.00974632	0.95067	1.82584	42851.5	Isocitrate dehydrogenase [NAD] subunit gamma 1, mitochondrial OS=Rattus norvegicus OX=10116 GN=Idh3g PE=1 SV=2	476919	586081	528587	348166	291773	231763
tr|B0BNJ4|B0BNJ4_RAT	6	5	206.7	0.0101026	0.95067	2.00778	27676.7	ETHE1, persulfide dioxygenase OS=Rattus norvegicus OX=10116 GN=Ethe1 PE=1 SV=1	224534	156287	154121	95819.8	96295.8	74318.2
tr|D3ZLF6|D3ZLF6_RAT;tr|D3ZZR5|D3ZZR5_RAT	2	2	47.28	0.0108153	0.95067	8.73277	25675.5	Small nuclear ribonucleoprotein polypeptide A' OS=Rattus norvegicus OX=10116 GN=Snrpa1 PE=1 SV=3	6592.57	2489.38	1783.17	18120.9	51027.8	25733.9
tr|B4F7F3|B4F7F3_RAT	3	3	97.68	0.0113651	0.95067	1.63849	105487	ARVCF, delta catenin family member OS=Rattus norvegicus OX=10116 GN=Arvcf PE=1 SV=1	36894.3	45714.9	36745.1	26164.2	26348.5	20331.6
P97846|CNTP1_RAT	5	5	157.04	0.0120804	0.95067	1.89249	155868	Contactin-associated protein 1 OS=Rattus norvegicus OX=10116 GN=Cntnap1 PE=1 SV=1	221488	169405	246142	97747.6	133557	105307
Q68FY0|QCR1_RAT	41	38	1978.83	0.0124847	0.95067	2.1773	52848.8	Cytochrome b-c1 complex subunit 1, mitochondrial OS=Rattus norvegicus OX=10116 GN=Uqcrc1 PE=1 SV=1	4.77352e+06	7.01848e+06	4.94104e+06	3.20264e+06	2.45271e+06	2.02987e+06
Q9QXY2|SRCN1_RAT	4	4	165.09	0.0125523	0.95067	1.85891	129744	SRC kinase signaling inhibitor 1 OS=Rattus norvegicus OX=10116 GN=Srcin1 PE=1 SV=1	184425	230786	161422	117366	84571.4	108262
tr|D3ZA84|D3ZA84_RAT;tr|D4A3B0|D4A3B0_RAT	15	10	617.85	0.0137462	0.95067	1.66858	271682	Talin 2 OS=Rattus norvegicus OX=10116 GN=Tln2 PE=1 SV=3	1.10584e+06	1.28028e+06	1.3359e+06	912815	638461	679374
Q62733|LAP2_RAT	1	1	31.53	0.0143187	0.95067	24.8877	50277.7	Lamina-associated polypeptide 2, isoform beta OS=Rattus norvegicus OX=10116 GN=Tmpo PE=1 SV=3	14282.9	611.614	2685.41	115974	214374	107176
Q07803|EFGM_RAT;tr|F1LMM9|F1LMM9_RAT	6	6	280.75	0.0157804	0.95067	1.52725	83457.4	Elongation factor G, mitochondrial OS=Rattus norvegicus OX=10116 GN=Gfm1 PE=1 SV=2	1.02959e+06	802413	995977	692408	615900	543375
P01830|THY1_RAT	4	4	248.49	0.0157893	0.95067	2.15796	18172.2	Thy-1 membrane glycoprotein OS=Rattus norvegicus OX=10116 GN=Thy1 PE=1 SV=1	2.55463e+06	2.47335e+06	1.63348e+06	1.092e+06	1.19861e+06	796321
tr|D3Z946|D3Z946_RAT	2	1	70.29	0.0160753	0.95067	1.65787	28399	Similar to RIKEN cDNA 2210416J16 (Predicted), isoform CRA_b OS=Rattus norvegicus OX=10116 GN=Tmem70 PE=1 SV=1	1.58387e+06	1.68285e+06	1.36464e+06	1.13194e+06	769606	892001
O35532|MSMO1_RAT	7	7	347.25	0.0161437	0.95067	1.30708	34963.6	Methylsterol monooxygenase 1 OS=Rattus norvegicus OX=10116 GN=Msmo1 PE=1 SV=1	1.72035e+06	2.06928e+06	1.90827e+06	1.52513e+06	1.4931e+06	1.34103e+06
tr|Q6P7S0|Q6P7S0_RAT;tr|A0A0G2JVG3|A0A0G2JVG3_RAT	31	3	1303.53	0.016166	0.95067	2.21936	52936.3	Pyruvate kinase OS=Rattus norvegicus OX=10116 PE=2 SV=1	179068	329785	319662	683247	554642	600886
O88664|TAOK1_RAT	1	1	24.33	0.0162143	0.95067	3.05989	115952	Serine/threonine-protein kinase TAO1 OS=Rattus norvegicus OX=10116 GN=Taok1 PE=1 SV=1	162485	109892	73691.4	49440.4	33346.2	30311.5
P30713|GSTT2_RAT;tr|A0A0G2K3C6|A0A0G2K3C6_RAT;tr|B6DYQ9|B6DYQ9_RAT	1	1	32.94	0.0165401	0.95067	13.3736	27439	Glutathione S-transferase theta-2 OS=Rattus norvegicus OX=10116 GN=Gstt2 PE=1 SV=3	42660.6	17431	6994.25	2708.86	876.571	1430.85
P26431|SL9A1_RAT;tr|Q8R4H8|Q8R4H8_RAT	1	1	41.15	0.0167294	0.95067	3.31491	91647.1	Sodium/hydrogen exchanger 1 OS=Rattus norvegicus OX=10116 GN=Slc9a1 PE=1 SV=2	50040.8	24585.9	38416.1	16316.1	7549.57	10235.6
tr|F1M6D0|F1M6D0_RAT	2	2	93.59	0.0167957	0.95067	1.72057	14341.6	Mitochondrial ribosomal protein S6 OS=Rattus norvegicus OX=10116 GN=Mrps6 PE=1 SV=2	588389	532290	525930	376596	239686	340734
Q6AYN4|PHIPL_RAT	7	7	218.21	0.0173528	0.95067	1.70875	42412	Phytanoyl-CoA hydroxylase-interacting protein-like OS=Rattus norvegicus OX=10116 GN=Phyhipl PE=1 SV=2	412552	311126	329575	521743	547283	730718
tr|Q642A9|Q642A9_RAT	3	2	92.01	0.0176105	0.95067	2.04396	94907.1	Vacuolar protein sorting-associated protein 16 homolog OS=Rattus norvegicus OX=10116 GN=Vps16 PE=1 SV=1	30254.3	18061.3	16300.6	43875	42080.1	46117.9
tr|Q5XIM0|Q5XIM0_RAT	5	4	159.76	0.0180405	0.95067	1.41207	47393.2	BCS1-like protein OS=Rattus norvegicus OX=10116 GN=Bcs1l PE=1 SV=1	247066	242874	310457	195206	196864	174757
Q63716|PRDX1_RAT	16	14	696.29	0.0184991	0.95067	1.50524	22109.4	Peroxiredoxin-1 OS=Rattus norvegicus OX=10116 GN=Prdx1 PE=1 SV=1	2.1242e+06	1.57175e+06	2.10597e+06	3.15324e+06	2.70651e+06	2.87352e+06
tr|F1LYH3|F1LYH3_RAT	2	2	53.65	0.0190102	0.95067	2.6553	73354.4	Protein MTO1 homolog, mitochondrial OS=Rattus norvegicus OX=10116 GN=Mto1 PE=3 SV=3	28595.2	16548	16294.8	6690.12	10548.3	5899.51
Q91XU1|QKI_RAT;tr|A0A0G2JUS0|A0A0G2JUS0_RAT;tr|A0A0G2JXZ5|A0A0G2JXZ5_RAT;tr|B0BNF5|B0BNF5_RAT;tr|D4A2X0|D4A2X0_RAT;tr|F1LMH5|F1LMH5_RAT	1	1	27.08	0.0197741	0.95067	3.37633	37642.5	Protein quaking OS=Rattus norvegicus OX=10116 GN=Qki PE=1 SV=2	4738.14	3870.18	5102.69	11628.2	24979.3	9685.31
D3ZYW7|FRDA_RAT;tr|M0RAK4|M0RAK4_RAT	1	1	38.78	0.0202069	0.95067	1.71667	23066.1	Frataxin, mitochondrial OS=Rattus norvegicus OX=10116 GN=Fxn PE=1 SV=1	245569	354559	249579	141509	182968	170498
Q5XI78|ODO1_RAT	32	24	1384.73	0.0204516	0.95067	1.49341	116296	2-oxoglutarate dehydrogenase, mitochondrial OS=Rattus norvegicus OX=10116 GN=Ogdh PE=1 SV=1	2.96779e+06	2.63136e+06	2.60475e+06	2.04761e+06	1.96438e+06	1.48141e+06
tr|A0A096MJZ2|A0A096MJZ2_RAT	2	2	101	0.0212146	0.95067	1.26075	49613.8	RCG21429, isoform CRA_b OS=Rattus norvegicus OX=10116 GN=Tbl2 PE=1 SV=1	316428	269953	286562	220478	221098	250826
Q3MIB4|LONP2_RAT;tr|B2GUU4|B2GUU4_RAT	3	3	121.14	0.0213473	0.95067	2.10864	94393.1	Lon protease homolog 2, peroxisomal OS=Rattus norvegicus OX=10116 GN=Lonp2 PE=1 SV=2	81836.2	149486	91674.5	46348.8	56966.7	49862.2
tr|A0A0G2JU71|A0A0G2JU71_RAT;tr|F1LRE1|F1LRE1_RAT	8	8	333.66	0.0218073	0.95067	1.32491	45484.3	Glutathione-disulfide reductase OS=Rattus norvegicus OX=10116 GN=Gsr PE=1 SV=1	303143	334267	332463	486489	385198	413304
tr|F1M7X3|F1M7X3_RAT;tr|Q8R490|Q8R490_RAT	4	4	150.94	0.0219361	0.95067	2.00783	66474.3	Cadherin 13 OS=Rattus norvegicus OX=10116 GN=Cdh13 PE=1 SV=3	1.21594e+06	1.65911e+06	1.05224e+06	757031	709753	489205
Q568Z6|IST1_RAT	1	1	54.55	0.0220844	0.95067	1.5428	39941.9	IST1 homolog OS=Rattus norvegicus OX=10116 GN=Ist1 PE=2 SV=1	61872.5	69446.2	92783.8	114532	110496	120718
Q920R3|FADS1_RAT;tr|H2BF30|H2BF30_RAT	4	4	146.67	0.0223986	0.95067	1.60792	52481.9	Acyl-CoA (8-3)-desaturase OS=Rattus norvegicus OX=10116 GN=Fads1 PE=1 SV=1	205816	145547	161065	90206.9	116499	111985
P53812|PIPNB_RAT;tr|D3ZCD4|D3ZCD4_RAT	1	1	28.88	0.022865	0.95067	1.34041	31450	Phosphatidylinositol transfer protein beta isoform OS=Rattus norvegicus OX=10116 GN=Pitpnb PE=1 SV=2	134458	129484	131365	112324	98211.1	84379.2
tr|D4AE56|D4AE56_RAT	6	5	225.84	0.0230395	0.95067	1.43771	43452	Microsomal prostaglandin E synthase 2 OS=Rattus norvegicus OX=10116 GN=Ptges2 PE=1 SV=1	777655	849342	630036	527203	480428	562254
tr|D4A8G0|D4A8G0_RAT	3	2	125.65	0.0232575	0.95067	2.25825	21700.7	LSM12 homolog OS=Rattus norvegicus OX=10116 GN=Lsm12 PE=1 SV=1	60737.6	100291	49451.8	149876	132641	192802
P14408|FUMH_RAT	17	15	818.91	0.0235244	0.95067	1.47412	54464.9	Fumarate hydratase, mitochondrial OS=Rattus norvegicus OX=10116 GN=Fh PE=1 SV=2	2.88362e+06	2.71496e+06	2.56406e+06	2.23153e+06	1.75286e+06	1.55289e+06
Q62785|HAP28_RAT	3	3	56.8	0.0248759	0.95067	35.6392	20604.9	28 kDa heat- and acid-stable phosphoprotein OS=Rattus norvegicus OX=10116 GN=Pdap1 PE=1 SV=1	182702	181905	65208.5	589579	5.881e+06	8.84772e+06
Q62868|ROCK2_RAT;tr|A0A0G2K5N6|A0A0G2K5N6_RAT;tr|F1LQT3|F1LQT3_RAT	2	2	68.54	0.0268235	0.95067	5.80055	160386	Rho-associated protein kinase 2 OS=Rattus norvegicus OX=10116 GN=Rock2 PE=1 SV=2	61799.5	62928.9	85883.8	139115	597516	485035
P04762|CATA_RAT	20	19	796.68	0.0273102	0.95067	3.59985	59757.3	Catalase OS=Rattus norvegicus OX=10116 GN=Cat PE=1 SV=3	578329	352754	378935	753393	1.94881e+06	2.01367e+06
P07633|PCCB_RAT;tr|Q68FZ8|Q68FZ8_RAT	6	5	177.44	0.0278552	0.95067	1.44579	58626.3	Propionyl-CoA carboxylase beta chain, mitochondrial OS=Rattus norvegicus OX=10116 GN=Pccb PE=2 SV=1	172256	131672	150376	109595	115067	89563.2
P04906|GSTP1_RAT;tr|B6DYQ7|B6DYQ7_RAT	13	11	495.34	0.0283471	0.95067	5.41622	23438.9	Glutathione S-transferase P OS=Rattus norvegicus OX=10116 GN=Gstp1 PE=1 SV=2	488054	140705	655326	1.34278e+06	3.2919e+06	2.32021e+06
Q1AAU6|ASAP1_RAT;tr|A0A0G2JX76|A0A0G2JX76_RAT;tr|A0A0G2JZQ0|A0A0G2JZQ0_RAT	1	1	42.2	0.0290458	0.95067	1.81243	127088	Arf-GAP with SH3 domain, ANK repeat and PH domain-containing protein 1 OS=Rattus norvegicus OX=10116 GN=Asap1 PE=1 SV=2	240242	158778	231763	140121	114905	93006.5
tr|M0R4L6|M0R4L6_RAT	2	1	66.81	0.0300487	0.95067	1.91321	61983.2	Glutamyl-tRNA(Gln) amidotransferase subunit B, mitochondrial OS=Rattus norvegicus OX=10116 GN=Gatb PE=1 SV=1	43054.2	66273.3	36138.7	24020.5	23971.5	28040.4
O35092|TI17A_RAT	4	4	138.38	0.0304671	0.95067	1.69622	18037.5	Mitochondrial import inner membrane translocase subunit Tim17-A OS=Rattus norvegicus OX=10116 GN=Timm17a PE=2 SV=1	128623	178047	136131	202029	309514	239544
tr|B0BN83|B0BN83_RAT	1	1	33.95	0.0316553	0.95067	2.03463	31204.4	Armadillo repeat-containing protein 1 OS=Rattus norvegicus OX=10116 GN=Armc1 PE=1 SV=1	128316	226873	220708	101504	105541	76003.2
B2RYG6|OTUB1_RAT	5	5	200.07	0.0319544	0.95067	1.77156	31270	Ubiquitin thioesterase OTUB1 OS=Rattus norvegicus OX=10116 GN=Otub1 PE=1 SV=1	346618	266693	232698	632075	406776	459904
tr|A0A0G2JTY6|A0A0G2JTY6_RAT;tr|F1LRK4|F1LRK4_RAT	5	4	193.1	0.0320416	0.95067	1.71183	43549.4	G-rich RNA sequence-binding factor 1 OS=Rattus norvegicus OX=10116 GN=Grsf1 PE=1 SV=1	738269	706118	655005	283958	445726	496717
O35162|HSP13_RAT;tr|A0A0G2K093|A0A0G2K093_RAT	5	5	208.6	0.0325131	0.95067	1.34421	51795.5	Heat shock 70 kDa protein 13 OS=Rattus norvegicus OX=10116 GN=Hspa13 PE=1 SV=2	787784	907207	767067	699577	595471	536550
tr|A0A1W2Q605|A0A1W2Q605_RAT;tr|D3ZB81|D3ZB81_RAT	7	1	270.24	0.0326028	0.95067	1.43096	13533.8	ADP/ATP translocase (Fragment) OS=Rattus norvegicus OX=10116 GN=Slc25a31 PE=3 SV=1	30501.2	25165.7	22491.1	20430.3	16297.4	17891.4
tr|A0A0G2JSZ1|A0A0G2JSZ1_RAT;Q6GQP4|RAB31_RAT	3	3	139.79	0.0333728	0.95067	1.86243	21499.7	Ras-related protein Rab-31 OS=Rattus norvegicus OX=10116 GN=Rab31 PE=4 SV=1	89401.2	53428.5	55137.7	110210	151490	107000
tr|Q4KM24|Q4KM24_RAT	2	2	66.23	0.0352234	0.95067	1.58811	28642.7	Peroxisomal biogenesis factor 11 beta OS=Rattus norvegicus OX=10116 GN=Pex11b PE=1 SV=1	111007	127548	118176	92498.2	76586.8	55541.6
tr|A0A0G2JZA1|A0A0G2JZA1_RAT;tr|F1M950|F1M950_RAT;tr|A0A1W2Q6F3|A0A1W2Q6F3_RAT	6	5	238.88	0.0358133	0.95067	2.32193	165789	Roundabout guidance receptor 2 OS=Rattus norvegicus OX=10116 GN=Robo2 PE=4 SV=1	421150	445635	316174	269907	113927	125639
Q5U1Z2|TPPC3_RAT	2	2	157.64	0.0364081	0.95067	1.18088	20302.1	Trafficking protein particle complex subunit 3 OS=Rattus norvegicus OX=10116 GN=Trappc3 PE=2 SV=1	491269	571708	500910	459661	441092	423588
Q9QYJ4|ABCB9_RAT;tr|A0A0A0MY39|A0A0A0MY39_RAT	4	4	137.78	0.0364574	0.95067	2.18291	84033.2	ABC-type oligopeptide transporter ABCB9 OS=Rattus norvegicus OX=10116 GN=Abcb9 PE=1 SV=1	81529.3	39112.1	64994.1	33928.4	27574.5	23537.5
P53042|PPP5_RAT;tr|Q64538|Q64538_RAT;tr|Q68G16|Q68G16_RAT	3	3	126.99	0.0366475	0.95067	1.44657	56916.8	Serine/threonine-protein phosphatase 5 OS=Rattus norvegicus OX=10116 GN=Ppp5c PE=1 SV=1	142188	127799	108141	157568	213306	176113
tr|Q642E3|Q642E3_RAT	2	2	65.5	0.0380357	0.95067	1.78887	57134.9	CDK5 regulatory subunit associated protein 3, isoform CRA_b OS=Rattus norvegicus OX=10116 GN=Cdk5rap3 PE=1 SV=1	102324	88316.6	57781.4	51873.4	45373.6	41623.5
Q505J9|ATAD1_RAT;tr|A0A0H2UHI7|A0A0H2UHI7_RAT	12	6	429.34	0.0380395	0.95067	1.50583	40717	Outer mitochondrial transmembrane helix translocase OS=Rattus norvegicus OX=10116 GN=Atad1 PE=1 SV=1	1.50966e+06	2.23999e+06	1.5836e+06	1.15658e+06	1.12124e+06	1.26392e+06
Q7TSY2|LHPL4_RAT	1	1	47.38	0.038104	0.95067	3.51204	27049.8	LHFPL tetraspan subfamily member 4 protein OS=Rattus norvegicus OX=10116 GN=Lhfpl4 PE=1 SV=1	108194	35741.7	42646.1	17263.1	13068.3	22795
P11980|KPYM_RAT	30	2	1260.62	0.0382544	0.95067	2.00241	57817.8	Pyruvate kinase PKM OS=Rattus norvegicus OX=10116 GN=Pkm PE=1 SV=3	224620	418967	335782	845177	525965	589959
P05696|KPCA_RAT;tr|B5DFC4|B5DFC4_RAT	11	6	426.04	0.0394401	0.95067	1.50314	76792	Protein kinase C alpha type OS=Rattus norvegicus OX=10116 GN=Prkca PE=1 SV=3	1.09503e+06	785469	881300	720179	521916	595259
Q2IBD4|CTTB2_RAT	1	1	21.58	0.0394899	0.95067	1.59657	178767	Cortactin-binding protein 2 OS=Rattus norvegicus OX=10116 GN=Cttnbp2 PE=1 SV=1	38058.2	49195.7	54502	25308.1	36568.1	26911.8
Q5M819|SERB_RAT	1	1	36.72	0.0395984	0.95067	4.43127	24967.6	Phosphoserine phosphatase OS=Rattus norvegicus OX=10116 GN=Psph PE=2 SV=1	46787.4	11145.3	33727.5	214315	110834	81021.8
Q9WTW8|S23A2_RAT	5	5	158.25	0.0399187	0.95067	1.36615	70069.7	Solute carrier family 23 member 2 OS=Rattus norvegicus OX=10116 GN=Slc23a2 PE=1 SV=2	435156	492270	395431	358621	337445	272244
tr|Q5XIA5|Q5XIA5_RAT	4	4	144.69	0.0399277	0.95067	1.82756	62187.6	Coenzyme A synthase OS=Rattus norvegicus OX=10116 GN=Coasy PE=1 SV=1	229178	295979	163652	136160	104002	136740
Q5PQJ6|P5CR3_RAT	2	2	39.46	0.0405172	0.95067	3.13308	28878.5	Pyrroline-5-carboxylate reductase 3 OS=Rattus norvegicus OX=10116 GN=Pycr3 PE=2 SV=1	27005	48741.9	13199.6	63674.9	115013	99988.6
tr|F1LTX8|F1LTX8_RAT	3	3	125.69	0.0409983	0.95067	1.61757	42989.3	Lysophosphatidylglycerol acyltransferase 1 OS=Rattus norvegicus OX=10116 GN=Lpgat1 PE=1 SV=2	235040	318010	233473	203887	132457	149892
O88377|PI42B_RAT	5	5	118.57	0.0410842	0.95067	2.68225	47263.9	Phosphatidylinositol 5-phosphate 4-kinase type-2 beta OS=Rattus norvegicus OX=10116 GN=Pip4k2b PE=1 SV=1	187448	263513	129985	100121	39812.7	76655.1
Q62936|DLG3_RAT;tr|A0A096MJ42|A0A096MJ42_RAT;tr|A0A0G2K0Y9|A0A0G2K0Y9_RAT	6	3	219.6	0.0410857	0.95067	2.71408	93539.5	Disks large homolog 3 OS=Rattus norvegicus OX=10116 GN=Dlg3 PE=1 SV=1	315456	281330	126825	114421	73512.7	78680.1
P61212|ARL1_RAT	4	4	200.89	0.0411655	0.95067	1.48979	20411.6	ADP-ribosylation factor-like protein 1 OS=Rattus norvegicus OX=10116 GN=Arl1 PE=1 SV=1	356396	255041	280709	434115	377678	517315
tr|A0A0G2JW90|A0A0G2JW90_RAT	14	3	482.3	0.0417049	0.95067	6.77979	43250.7	Pyruvate dehydrogenase E1 component subunit alpha OS=Rattus norvegicus OX=10116 GN=Pdha1 PE=1 SV=1	1.96684e+06	771297	136587	5.67175e+06	4.9974e+06	8.82085e+06
tr|Q5U1W6|Q5U1W6_RAT	1	1	26.26	0.0432635	0.95067	5.29565	28237.5	MICOS complex subunit OS=Rattus norvegicus OX=10116 GN=Apool PE=1 SV=1	6329.63	14317.2	7641.9	19609	94517.7	35680.4
Q6Q0N1|CNDP2_RAT	3	3	165.46	0.0436333	0.95067	2.16551	52693.2	Cytosolic non-specific dipeptidase OS=Rattus norvegicus OX=10116 GN=Cndp2 PE=1 SV=1	305817	307205	178142	173875	98163.2	93310
tr|G3V8Q8|G3V8Q8_RAT	2	2	40.7	0.0450235	0.95067	2.03205	110943	RCG40648, isoform CRA_b OS=Rattus norvegicus OX=10116 GN=Sec23ip PE=1 SV=1	16883.8	6810.54	11422	25489.4	21353.5	24515.4
tr|D4A5A6|D4A5A6_RAT	4	3	161.47	0.0459138	0.95067	2.40214	217204	DNA-directed RNA polymerase subunit OS=Rattus norvegicus OX=10116 GN=Polr2a PE=1 SV=1	145479	109613	71467.4	67755.7	36632.7	31557
D3ZAA9|MPP2_RAT	5	3	163.07	0.0467369	0.95067	2.01313	61565.2	MAGUK p55 subfamily member 2 OS=Rattus norvegicus OX=10116 GN=Mpp2 PE=1 SV=2	292765	400267	276918	241333	127565	112915
tr|Q5XIA6|Q5XIA6_RAT	7	7	304.87	0.0476315	0.95067	1.85853	69760.9	Sphingomyelin phosphodiesterase OS=Rattus norvegicus OX=10116 GN=Smpd1 PE=1 SV=1	299484	484931	374743	176675	284930	162092
P63012|RAB3A_RAT	14	9	696.07	0.0476394	0.95067	1.61015	24969.9	Ras-related protein Rab-3A OS=Rattus norvegicus OX=10116 GN=Rab3a PE=1 SV=1	3.15097e+06	2.45582e+06	2.46975e+06	2.20573e+06	1.32433e+06	1.48597e+06
P47196|AKT1_RAT	1	1	26.12	0.0492512	0.95067	2.5272	55735.5	RAC-alpha serine/threonine-protein kinase OS=Rattus norvegicus OX=10116 GN=Akt1 PE=1 SV=1	93870.2	35480.5	77429	156323	128441	237810
tr|A0A0G2K0B6|A0A0G2K0B6_RAT	17	11	791.45	0.0493199	0.95067	1.56041	91429.9	Clathrin coat assembly protein AP180 OS=Rattus norvegicus OX=10116 GN=Snap91 PE=1 SV=1	3.86785e+06	4.08782e+06	2.93355e+06	2.74931e+06	2.42235e+06	1.80678e+06
P23565|AINX_RAT;tr|G3V8Q2|G3V8Q2_RAT	16	10	687.17	0.0496419	0.95067	1.82296	56115.5	Alpha-internexin OS=Rattus norvegicus OX=10116 GN=Ina PE=1 SV=2	1.52865e+06	2.09836e+06	2.06566e+06	1.39424e+06	695478	1.03304e+06
P62483|KCAB2_RAT;tr|A0A0G2K670|A0A0G2K670_RAT	1	1	39.05	0.0496486	0.95067	2.30047	41021.3	Voltage-gated potassium channel subunit beta-2 OS=Rattus norvegicus OX=10116 GN=Kcnab2 PE=1 SV=1	160260	284608	127735	92851.4	97088.8	58966.5
Q63151|ACSL3_RAT	9	8	290.07	0.04969	0.95067	1.58531	80458.3	Fatty acid CoA ligase Acsl3 OS=Rattus norvegicus OX=10116 GN=Acsl3 PE=1 SV=1	829069	714844	997046	679797	422157	500862
tr|Q6AY48|Q6AY48_RAT	2	1	54.85	0.0507197	0.95067	1.89246	33784	Poly(rC)-binding protein 3 OS=Rattus norvegicus OX=10116 GN=Pcbp3 PE=1 SV=1	48426.8	77033.5	37329.7	89579.6	128061	90433.2
tr|B2RYL4|B2RYL4_RAT	2	2	102.78	0.0517774	0.95067	1.87107	50647.3	Armadillo repeat containing 6 OS=Rattus norvegicus OX=10116 GN=Armc6 PE=1 SV=1	447563	456257	652222	387315	191891	252426
P18088|DCE1_RAT;tr|C9E895|C9E895_RAT	7	7	335.41	0.0522483	0.95067	2.04231	66640.4	Glutamate decarboxylase 1 OS=Rattus norvegicus OX=10116 GN=Gad1 PE=2 SV=1	342018	261789	177511	164172	128846	89548.3
B0BN18|PFD2_RAT	1	1	31.98	0.0526193	0.95067	3.96943	16579.7	Prefoldin subunit 2 OS=Rattus norvegicus OX=10116 GN=Pfdn2 PE=2 SV=1	6186.49	23650	4540.88	33390.2	72518.8	30549.7
Q66H20|PTBP2_RAT	10	8	432.36	0.0526781	0.95067	1.97028	57488.8	Polypyrimidine tract-binding protein 2 OS=Rattus norvegicus OX=10116 GN=Ptbp2 PE=1 SV=1	1.56999e+06	1.09149e+06	814914	767770	542694	453955
tr|G3V8V4|G3V8V4_RAT	1	1	22.84	0.0530305	0.95067	7.74358	44951.3	Ceramide synthase 2 OS=Rattus norvegicus OX=10116 GN=Cers2 PE=1 SV=1	45451.2	31285.8	40434.7	73459.2	624250	209620
P54921|SNAA_RAT	4	3	133.22	0.0539025	0.95067	2.68266	33192.7	Alpha-soluble NSF attachment protein OS=Rattus norvegicus OX=10116 GN=Napa PE=1 SV=2	298779	121359	118482	87135.8	56710.2	56932.3
Q5XI28|RAVR1_RAT	1	1	32.79	0.0541607	0.95067	30.6124	79289	Ribonucleoprotein PTB-binding 1 OS=Rattus norvegicus OX=10116 GN=Raver1 PE=1 SV=1	17179.7	1004.58	1711.27	369.984	243.039	36.8963
tr|D3ZEX7|D3ZEX7_RAT	1	1	36.43	0.0548062	0.95067	11.9568	85248.4	Spire homolog 1 (Drosophila) (Predicted), isoform CRA_b OS=Rattus norvegicus OX=10116 GN=Spire1 PE=1 SV=1	20092.8	5671.16	1865.88	1446.5	609.293	255.014
Q6PEC0|AP4A_RAT	2	2	83.76	0.0555988	0.95067	1.41679	16929.3	Bis(5'-nucleosyl)-tetraphosphatase [asymmetrical] OS=Rattus norvegicus OX=10116 GN=Nudt2 PE=2 SV=3	1.30541e+06	1.686e+06	1.55141e+06	900749	1.00366e+06	1.302e+06
P0CC10|LRC4B_RAT	1	1	22.56	0.0557179	0.95067	3.94049	76118.6	Leucine-rich repeat-containing protein 4B OS=Rattus norvegicus OX=10116 GN=Lrrc4b PE=1 SV=1	11674.3	21427.2	52293.4	99297.3	179423	57776.9
tr|D3ZG78|D3ZG78_RAT	3	3	76.78	0.0566318	0.95067	5.42665	332375	Zinc finger ZZ-type and EF-hand domain-containing 1 OS=Rattus norvegicus OX=10116 GN=Zzef1 PE=1 SV=2	74120.9	19515.8	21283.3	67093.8	306946	249591
tr|Q99PS2|Q99PS2_RAT;tr|Q9JJ75|Q9JJ75_RAT;tr|Q9JJ76|Q9JJ76_RAT	5	1	204.8	0.0567124	0.95067	1.3215	56923.7	Casein kinase 1, epsilon OS=Rattus norvegicus OX=10116 GN=Csnk1e PE=1 SV=1	575864	752766	658795	566809	492713	444394
Q06486|KC1D_RAT	5	1	193.28	0.0567124	0.95067	1.3215	47316.1	Casein kinase I isoform delta OS=Rattus norvegicus OX=10116 GN=Csnk1d PE=1 SV=2	43322.3	56630.6	49561.2	42641.1	37066.8	33431.8
Q5YLM1|DGLA_RAT	2	2	69.98	0.0575284	0.95067	6.00424	115301	Diacylglycerol lipase-alpha OS=Rattus norvegicus OX=10116 GN=Dagla PE=1 SV=1	48902.6	17579	18029.3	7748.62	846.506	5480.07
tr|D3ZHA1|D3ZHA1_RAT	1	1	41.79	0.0579394	0.95067	1.41976	47470.5	Beta-1,4-glucuronyltransferase 1 OS=Rattus norvegicus OX=10116 GN=B4gat1 PE=1 SV=1	361064	398400	435778	355204	236715	249944
Q7TSA0|MIRO2_RAT	4	3	126.88	0.0580433	0.95067	1.94341	69153.1	Mitochondrial Rho GTPase 2 OS=Rattus norvegicus OX=10116 GN=Rhot2 PE=1 SV=1	145750	108967	209942	82098.9	57593.1	99402.5
Q91V33|KHDR1_RAT	3	3	131.63	0.0590563	0.95067	1.44633	48315.5	KH domain-containing, RNA-binding, signal transduction-associated protein 1 OS=Rattus norvegicus OX=10116 GN=Khdrbs1 PE=1 SV=1	413468	368583	298311	225108	218394	303467
Q3T1J2|MBOA2_RAT	3	3	99.57	0.0593951	0.95067	1.54225	59001.2	Lysophospholipid acyltransferase 2 OS=Rattus norvegicus OX=10116 GN=Mboat2 PE=2 SV=2	32056.1	18589.4	30783.3	41087	43800.5	40696
tr|G3V963|G3V963_RAT	8	8	333.84	0.0603699	0.95067	1.92579	110461	RCG47487, isoform CRA_b OS=Rattus norvegicus OX=10116 GN=Tmem132a PE=3 SV=1	514236	983135	1.00543e+06	487917	453241	358464
O08776|NDUF3_RAT	2	2	69.46	0.0610631	0.95067	3.00902	20696.4	NADH dehydrogenase [ubiquinone] 1 alpha subcomplex assembly factor 3 OS=Rattus norvegicus OX=10116 GN=Ndufaf3 PE=2 SV=1	173716	51378	87312.4	24638.7	42305.7	36878.9
Q75Q40|TOM40_RAT;tr|G3V8F5|G3V8F5_RAT	27	23	1287.31	0.0610905	0.95067	1.60509	37919.2	Mitochondrial import receptor subunit TOM40 homolog OS=Rattus norvegicus OX=10116 GN=Tomm40 PE=1 SV=1	3.18014e+06	3.98514e+06	4.12097e+06	3.19719e+06	1.79664e+06	2.03772e+06
tr|G3V8Y8|G3V8Y8_RAT	5	3	219.71	0.0611274	0.95067	1.45577	115004	Huntingtin interacting protein 1, isoform CRA_a OS=Rattus norvegicus OX=10116 GN=Hip1 PE=1 SV=1	1.85538e+06	1.67844e+06	2.04758e+06	1.648e+06	1.15129e+06	1.03469e+06
Q6TUD4|YIPF3_RAT	1	1	57.13	0.0615095	0.95067	1.45746	37973.3	Protein YIPF3 OS=Rattus norvegicus OX=10116 GN=Yipf3 PE=2 SV=1	1.69264e+06	1.35393e+06	1.79048e+06	1.36657e+06	1.05493e+06	897315
tr|F1LM55|F1LM55_RAT	4	3	136.67	0.0619065	0.95067	1.6763	102793	Cell cycle and apoptosis regulator 2 OS=Rattus norvegicus OX=10116 GN=Ccar2 PE=1 SV=1	110401	65814.7	66912.1	156549	106047	144959
P97711|GRK6_RAT;tr|A0A0G2K6E5|A0A0G2K6E5_RAT;tr|F1LNP2|F1LNP2_RAT;tr|P97548|P97548_RAT;tr|P97549|P97549_RAT;tr|Q792R1|Q792R1_RAT	1	1	53.19	0.06423	0.95067	3.04685	65963	G protein-coupled receptor kinase 6 OS=Rattus norvegicus OX=10116 GN=Grk6 PE=1 SV=1	175733	332123	96468.5	78203.9	43998.5	76141.6
P0DJJ3|SGIP1_RAT;tr|F1M1Y0|F1M1Y0_RAT	5	4	265.28	0.0642486	0.95067	1.65344	88584.9	SH3-containing GRB2-like protein 3-interacting protein 1 OS=Rattus norvegicus OX=10116 GN=Sgip1 PE=1 SV=1	660595	659225	536139	534083	310141	278260
P32551|QCR2_RAT	33	28	1861.77	0.0644538	0.95067	1.37571	48396.2	Cytochrome b-c1 complex subunit 2, mitochondrial OS=Rattus norvegicus OX=10116 GN=Uqcrc2 PE=1 SV=2	6.11495e+06	5.72766e+06	6.10866e+06	5.51542e+06	3.95911e+06	3.57422e+06
tr|D3ZWW5|D3ZWW5_RAT	2	1	53.3	0.0651523	0.95067	1.39329	62684.3	Solute carrier family 30 member 9 OS=Rattus norvegicus OX=10116 GN=Slc30a9 PE=1 SV=1	49639.8	44200.4	55971.6	42660.1	36290.7	28572.6
tr|D3Z8D8|D3Z8D8_RAT	1	1	27.88	0.0662381	0.95067	2.87339	77799.2	SLIT and NTRK-like family, member 1 OS=Rattus norvegicus OX=10116 GN=Slitrk1 PE=3 SV=1	59506.3	141915	68899.4	51292.2	15547.2	27238
tr|A0A0G2KAE6|A0A0G2KAE6_RAT;tr|D3Z899|D3Z899_RAT	1	1	42.91	0.0668156	0.95067	1.87136	65659.9	Mitoguardin 2 OS=Rattus norvegicus OX=10116 GN=Miga2 PE=1 SV=1	1.18473e+06	907315	658371	680294	428167	361283
B0LPN4|RYR2_RAT;tr|F1LRZ1|F1LRZ1_RAT;tr|F1LS89|F1LS89_RAT	13	8	337.21	0.0668987	0.95067	1.47028	562963	Ryanodine receptor 2 OS=Rattus norvegicus OX=10116 GN=Ryr2 PE=1 SV=2	220476	321891	283658	211770	150174	199873
Q9Z0J5|TRXR2_RAT;tr|A0A0G2K6E2|A0A0G2K6E2_RAT;tr|F1M6X5|F1M6X5_RAT	1	1	48.54	0.0673569	0.95067	11.1541	56574.9	Thioredoxin reductase 2, mitochondrial OS=Rattus norvegicus OX=10116 GN=Txnrd2 PE=1 SV=3	24570.9	3325.3	27796.6	234.519	889.062	3869.47
Q63198|CNTN1_RAT	38	37	1676.84	0.0680984	0.95067	1.66183	113494	Contactin-1 OS=Rattus norvegicus OX=10116 GN=Cntn1 PE=1 SV=2	4.00943e+06	4.90041e+06	2.8995e+06	2.99565e+06	2.20454e+06	1.90603e+06
tr|Q5PQK2|Q5PQK2_RAT	4	4	147.38	0.068149	0.95067	1.75854	52673.2	FUS RNA-binding protein OS=Rattus norvegicus OX=10116 GN=Fus PE=1 SV=1	190487	272971	167187	100230	165275	93112
Q587K4|LRC73_RAT	1	1	54.23	0.0681822	0.95067	1.54896	33377.1	Leucine-rich repeat-containing protein 73 OS=Rattus norvegicus OX=10116 GN=Lrrc73 PE=2 SV=1	84483.4	92638.2	92376.2	75234	39589.8	59162.8
tr|B2RYD7|B2RYD7_RAT	3	2	123.38	0.0690935	0.95067	2.64373	93436	Dolichyl-diphosphooligosaccharide--protein glycotransferase OS=Rattus norvegicus OX=10116 GN=Stt3b PE=1 SV=1	507327	154414	322820	134814	121607	115993
tr|Q5BJT9|Q5BJT9_RAT	8	6	377.22	0.0695838	0.95067	1.6088	46961.8	Creatine kinase OS=Rattus norvegicus OX=10116 GN=Ckmt1 PE=1 SV=1	794849	1.19637e+06	1.35091e+06	829817	638890	608688
P34926|MAP1A_RAT;tr|A0A0G2K5C6|A0A0G2K5C6_RAT;tr|G3V7U2|G3V7U2_RAT	10	10	392.76	0.0696107	0.95067	1.30195	299529	Microtubule-associated protein 1A OS=Rattus norvegicus OX=10116 GN=Map1a PE=1 SV=1	601350	651841	533124	481814	378400	511812
P84850|D2HDH_RAT;tr|A0A0A0MXZ3|A0A0A0MXZ3_RAT;tr|B2GV75|B2GV75_RAT	2	2	95	0.0700089	0.95067	2.00996	58805.1	D-2-hydroxyglutarate dehydrogenase, mitochondrial OS=Rattus norvegicus OX=10116 GN=D2hgdh PE=1 SV=1	211068	211554	169580	145486	98817.2	50329.9
Q566R0|THEM4_RAT	3	3	159.46	0.0705732	0.95067	2.50802	26089.3	Acyl-coenzyme A thioesterase THEM4 OS=Rattus norvegicus OX=10116 GN=Them4 PE=2 SV=1	117592	244897	162727	105603	70655	33156.3
tr|A0A0G2K0J2|A0A0G2K0J2_RAT	8	6	389.22	0.0713115	0.95067	1.4366	122353	Voltage-dependent calcium channel subunit alpha-2/delta-2 OS=Rattus norvegicus OX=10116 GN=Cacna2d2 PE=1 SV=1	605143	784564	666856	602818	446428	382303
Q9ER34|ACON_RAT	66	63	3099.76	0.0714777	0.95067	1.95267	85433.5	Aconitate hydratase, mitochondrial OS=Rattus norvegicus OX=10116 GN=Aco2 PE=1 SV=2	1.06476e+07	7.54344e+06	5.44058e+06	5.02054e+06	4.416e+06	2.66565e+06
Q62698|DC1L2_RAT;tr|A0A096MIY2|A0A096MIY2_RAT;tr|Q5D023|Q5D023_RAT	7	6	300.56	0.072661	0.95067	1.23373	54744.9	Cytoplasmic dynein 1 light intermediate chain 2 OS=Rattus norvegicus OX=10116 GN=Dync1li2 PE=1 SV=1	558943	600161	494570	499252	444603	396536
Q498R3|DJC10_RAT	6	6	260.68	0.0731358	0.95067	1.25754	90747.5	DnaJ homolog subfamily C member 10 OS=Rattus norvegicus OX=10116 GN=Dnajc10 PE=2 SV=2	475490	521415	388802	355459	390916	355542
tr|D3ZFQ8|D3ZFQ8_RAT	13	12	642.36	0.0736776	0.95067	1.80472	35434.8	Cytochrome c-1 OS=Rattus norvegicus OX=10116 GN=Cyc1 PE=1 SV=3	2.10991e+06	2.83979e+06	1.42184e+06	1.33743e+06	1.28415e+06	908906
tr|A0A0G2K437|A0A0G2K437_RAT	1	1	111.12	0.0738707	0.95067	1.90715	71532.7	Autocrine motility factor receptor OS=Rattus norvegicus OX=10116 GN=Amfr PE=1 SV=1	350836	389495	210167	231286	121965	145135
Q6P0K8|PLAK_RAT;tr|P70565|P70565_RAT	7	2	334.55	0.0745207	0.95067	1.51336	81800.8	Junction plakoglobin OS=Rattus norvegicus OX=10116 GN=Jup PE=1 SV=1	295317	260747	330730	266298	160074	159605
tr|B2RYU9|B2RYU9_RAT	1	1	57.13	0.0752774	0.95067	1.51219	6457.75	LOC100174909 protein OS=Rattus norvegicus OX=10116 GN=Smim11a PE=2 SV=1	193704	300512	255858	181882	184128	130009
tr|F1LQP0|F1LQP0_RAT	1	1	35.38	0.0761537	0.95067	1.64622	45365.5	Cytohesin-3 (Fragment) OS=Rattus norvegicus OX=10116 GN=Cyth3 PE=4 SV=3	172185	157778	227225	143512	75896.7	119056
tr|A0A0G2K315|A0A0G2K315_RAT;tr|D3ZET9|D3ZET9_RAT;tr|Q91Y79|Q91Y79_RAT	2	1	45.49	0.0761891	0.95067	1.37339	125735	Centrosomal protein 170 OS=Rattus norvegicus OX=10116 GN=Cep170 PE=1 SV=1	126887	152449	105897	102547	98397.2	79553.6
tr|C6ZII9|C6ZII9_RAT	3	3	130.19	0.0765579	0.95067	1.84744	35000.4	NAD-dependent protein deacetylase OS=Rattus norvegicus OX=10116 GN=Sirt3 PE=1 SV=1	541599	678546	389609	392028	290519	188798
tr|B4F7A9|B4F7A9_RAT	1	1	31.94	0.0777548	0.95067	1.16515	41201.2	Casein kinase 2 alpha 2 OS=Rattus norvegicus OX=10116 GN=Csnk2a2 PE=1 SV=1	333396	299262	271375	252252	270309	253335
Q01062|PDE2A_RAT	10	10	447.96	0.0782258	0.95067	1.86528	104664	cGMP-dependent 3',5'-cyclic phosphodiesterase OS=Rattus norvegicus OX=10116 GN=Pde2a PE=1 SV=2	704007	471955	458909	433891	256432	186155
P30009|MARCS_RAT	10	10	469.33	0.0791212	0.95067	12.8448	29794.5	Myristoylated alanine-rich C-kinase substrate OS=Rattus norvegicus OX=10116 GN=Marcks PE=1 SV=2	1.447e+06	558572	484764	1.19213e+06	2.00975e+07	1.06981e+07
Q5SGE0|LPPRC_RAT;tr|F1LM33|F1LM33_RAT	53	52	2187.5	0.0791374	0.95067	1.57588	156652	Leucine-rich PPR motif-containing protein, mitochondrial OS=Rattus norvegicus OX=10116 GN=Lrpprc PE=1 SV=1	4.41141e+06	2.908e+06	2.67375e+06	2.56223e+06	2.00054e+06	1.77854e+06
tr|A0A0G2JZ53|A0A0G2JZ53_RAT;tr|F1LY70|F1LY70_RAT	3	3	84.74	0.079286	0.95067	1.89646	434303	Baculoviral IAP repeat-containing 6 OS=Rattus norvegicus OX=10116 GN=Birc6 PE=1 SV=1	106707	49650.9	54101.4	39908.6	33179.7	37886.7
Q68A21|PURB_RAT;tr|A0A0G2JUX5|A0A0G2JUX5_RAT	3	2	143.11	0.0801485	0.95067	1.8316	33418	Transcriptional activator protein Pur-beta OS=Rattus norvegicus OX=10116 GN=Purb PE=1 SV=3	400975	755075	377389	230832	317342	289037
P68035|ACTC_RAT	57	2	2164.91	0.0801809	0.95067	1.25725	42019	Actin, alpha cardiac muscle 1 OS=Rattus norvegicus OX=10116 GN=Actc1 PE=2 SV=1	2.77511e+06	2.45843e+06	2.94747e+06	3.74741e+06	2.90204e+06	3.63611e+06
tr|D3ZIE9|D3ZIE9_RAT	18	16	676.29	0.0805486	0.95067	1.13626	87329.4	Delta-1-pyrroline-5-carboxylate synthase OS=Rattus norvegicus OX=10116 GN=Aldh18a1 PE=3 SV=1	551901	603366	585004	491448	478889	561237
O08629|TIF1B_RAT	4	4	93.31	0.0810369	0.95067	3.84873	88956.1	Transcription intermediary factor 1-beta OS=Rattus norvegicus OX=10116 GN=Trim28 PE=1 SV=2	17855.9	33752.8	22795	31138.8	102378	152843
tr|D3ZE72|D3ZE72_RAT	1	1	44.01	0.0818467	0.95067	4.71673	43205.2	Methionine aminopeptidase OS=Rattus norvegicus OX=10116 GN=Metap1 PE=1 SV=1	78359.1	4835.91	2096.15	120408	80878.9	201009
tr|A0A0G2JUX4|A0A0G2JUX4_RAT;tr|B2GVC1|B2GVC1_RAT;tr|F1MAA1|F1MAA1_RAT	1	1	28.16	0.0822622	0.95067	1.97196	157305	Ubiquitin-specific peptidase 47 OS=Rattus norvegicus OX=10116 GN=Usp47 PE=1 SV=1	62606.5	111511	73124.5	62945.1	25968.2	36465.9
tr|M0R9L2|M0R9L2_RAT	9	9	378.43	0.0823276	0.95067	4.34131	40823.4	Ciliary neurotrophic factor receptor subunit alpha OS=Rattus norvegicus OX=10116 GN=Cntfr PE=3 SV=1	535721	2.3415e+06	2.91794e+06	548862	374332	411694
P68136|ACTS_RAT	52	3	1805.94	0.0823776	0.95067	1.89284	42051.1	Actin, alpha skeletal muscle OS=Rattus norvegicus OX=10116 GN=Acta1 PE=1 SV=1	3.40146e+06	3.40787e+06	4.5751e+06	4.22874e+06	8.7402e+06	8.57997e+06
Q9Z254|GIPC1_RAT	2	1	101.59	0.0825861	0.95067	3.70154	36133.2	PDZ domain-containing protein GIPC1 OS=Rattus norvegicus OX=10116 GN=Gipc1 PE=1 SV=2	6920.74	2054.28	1873.91	24045.5	6138.2	9973.99
Q9R0C9|SGMR1_RAT	3	3	112.04	0.0834402	0.95067	1.31026	25269.9	Sigma non-opioid intracellular receptor 1 OS=Rattus norvegicus OX=10116 GN=Sigmar1 PE=1 SV=1	338021	358698	310743	267177	298972	202754
P68403|KPCB_RAT	14	8	554.03	0.0844808	0.95067	1.619	76750.9	Protein kinase C beta type OS=Rattus norvegicus OX=10116 GN=Prkcb PE=1 SV=3	1.48705e+06	1.11716e+06	1.05663e+06	1.0607e+06	550182	650287
B0BN86|TMM11_RAT;tr|A0A0G2JUS7|A0A0G2JUS7_RAT	4	4	108.79	0.0849065	0.95067	2.77434	21341.6	Transmembrane protein 11, mitochondrial OS=Rattus norvegicus OX=10116 GN=Tmem11 PE=2 SV=1	119589	20575.7	21537.7	172131	109409	167079
Q9WUL0|TOP1_RAT;tr|A0A0G2K3V7|A0A0G2K3V7_RAT	2	2	55.53	0.0850746	0.95067	2.2756	90759.6	DNA topoisomerase 1 OS=Rattus norvegicus OX=10116 GN=Top1 PE=1 SV=1	60976.4	75380.5	117176	116167	158010	302765
tr|A0A0G2JWU3|A0A0G2JWU3_RAT;tr|B5DER4|B5DER4_RAT;tr|D3ZFE9|D3ZFE9_RAT	2	2	75.86	0.0851513	0.95067	1.74673	34926.5	Mitochondrial ribosomal protein L1-like OS=Rattus norvegicus OX=10116 GN=LOC100359687 PE=1 SV=1	405873	467589	256102	286887	167313	192476
Q6P7B0|SYWC_RAT;tr|F8WFH8|F8WFH8_RAT	3	2	99.66	0.085306	0.95067	1.48841	54143.6	Tryptophan--tRNA ligase, cytoplasmic OS=Rattus norvegicus OX=10116 GN=Wars1 PE=1 SV=2	120418	96801.5	64792.5	137580	129476	152693
P11507|AT2A2_RAT	26	25	939.87	0.0854702	0.95067	1.24986	114768	Sarcoplasmic/endoplasmic reticulum calcium ATPase 2 OS=Rattus norvegicus OX=10116 GN=Atp2a2 PE=1 SV=1	1.1751e+06	1.30026e+06	1.3429e+06	985024	871198	1.19873e+06
tr|Q4G079|Q4G079_RAT	1	1	21.07	0.0856287	0.95067	1.40872	34573.9	Aminoacyl tRNA synthetase complex-interacting multifunctional protein 1 OS=Rattus norvegicus OX=10116 GN=Aimp1 PE=1 SV=1	119432	177919	132561	92409.1	120209	92562.1
tr|G3V667|G3V667_RAT;tr|Q924W2|Q924W2_RAT	3	3	98.95	0.086607	0.95067	5.10981	119479	Integrin subunit alpha 6 OS=Rattus norvegicus OX=10116 GN=Itga6 PE=1 SV=1	18696.2	4727.95	4874.21	22864.2	101701	20034.3
Q3KR51|NSG2_RAT	2	2	95.95	0.0867081	0.95067	1.89483	18985.9	Neuronal vesicle trafficking-associated protein 2 OS=Rattus norvegicus OX=10116 GN=Nsg2 PE=1 SV=1	167526	82149.8	69844.4	248930	206826	149682
P02688|MBP_RAT;tr|I7EFB0|I7EFB0_RAT;tr|I7FKL4|I7FKL4_RAT	2	2	61.95	0.0870467	0.95067	4.98842	21502.2	Myelin basic protein OS=Rattus norvegicus OX=10116 GN=Mbp PE=1 SV=3	45709	38268.5	24497.2	46902.7	333366	160849
Q5XIS8|MID51_RAT	1	1	47.23	0.0872865	0.95067	1.6262	51309.2	Mitochondrial dynamics protein MID51 OS=Rattus norvegicus OX=10116 GN=Mief1 PE=1 SV=1	385151	334955	287033	301636	147057	170628
tr|Q5BJN3|Q5BJN3_RAT	3	2	96.98	0.0877444	0.95067	4.56231	43388.7	Tia1 cytotoxic granule-associated RNA-binding protein-like 1 OS=Rattus norvegicus OX=10116 GN=Tial1 PE=1 SV=1	71655.5	71358.1	71354.7	84128.6	359849	534036
Q9QVC8|FKBP4_RAT	1	1	51.01	0.0880465	0.95067	2.18575	51450.3	Peptidyl-prolyl cis-trans isomerase FKBP4 OS=Rattus norvegicus OX=10116 GN=Fkbp4 PE=1 SV=3	192571	72228.2	279119	374214	360739	453912
Q66H15|RMD3_RAT;tr|M0R718|M0R718_RAT	1	1	63.82	0.0885624	0.95067	1.6521	52312.1	Regulator of microtubule dynamics protein 3 OS=Rattus norvegicus OX=10116 GN=Rmdn3 PE=1 SV=1	852215	945716	695361	627582	573327	308255
tr|F7EYB9|F7EYB9_RAT;tr|Q7TNM3|Q7TNM3_RAT;tr|Q7TQ25|Q7TQ25_RAT	3	3	183.29	0.0885833	0.95067	1.57957	49581	Oligodendrocyte-myelin glycoprotein OS=Rattus norvegicus OX=10116 GN=Omg PE=1 SV=1	1.20793e+06	1.67721e+06	1.50397e+06	1.21092e+06	943704	624042
tr|F1LY09|F1LY09_RAT	6	2	276.59	0.0892745	0.95067	1.43013	35833.2	Actin-related protein 3B OS=Rattus norvegicus OX=10116 GN=Actr3b PE=3 SV=2	96837.1	108597	116488	100685	64762.5	59652
Q5RKI0|WDR1_RAT	21	21	1083.39	0.0893041	0.95067	1.47539	66181.5	WD repeat-containing protein 1 OS=Rattus norvegicus OX=10116 GN=Wdr1 PE=1 SV=3	1.87849e+06	1.70234e+06	1.19459e+06	1.28255e+06	1.04959e+06	904563
tr|B2RYA5|B2RYA5_RAT;tr|G3V9K0|G3V9K0_RAT	4	3	111.62	0.0893124	0.95067	1.94554	74617.8	Cysteinyl-tRNA synthetase (Fragment) OS=Rattus norvegicus OX=10116 GN=Cars PE=2 SV=1	62842.9	40919.1	24681.5	112582	70522.9	66786.6
tr|A0A0G2JWG1|A0A0G2JWG1_RAT;tr|D4A4J3|D4A4J3_RAT	1	1	33.51	0.0896577	0.95067	3.25009	133919	Alpha-mannosidase OS=Rattus norvegicus OX=10116 GN=Man2a2 PE=3 SV=1	5258.41	8327	23237.1	49627.1	52669.8	17379.5
P50904|RASA1_RAT;tr|G3V9H0|G3V9H0_RAT	3	3	104.77	0.0897314	0.95067	1.96532	115440	Ras GTPase-activating protein 1 OS=Rattus norvegicus OX=10116 GN=Rasa1 PE=1 SV=1	51266.4	89691	81501	95454.7	212854	128893
tr|D4AD29|D4AD29_RAT	1	1	50.46	0.090181	0.95067	1.49715	10706.1	Late endosomal/lysosomal adaptor and MAPK and MTOR activator 4 OS=Rattus norvegicus OX=10116 GN=Lamtor4 PE=1 SV=1	429661	489458	351147	349942	296120	202392
tr|M0R809|M0R809_RAT;tr|O35357|O35357_RAT	2	2	48.87	0.0903663	0.95067	2.98539	8404.73	Guanine nucleotide-binding protein subunit gamma OS=Rattus norvegicus OX=10116 GN=Gng4 PE=3 SV=1	93619.6	50267.2	29053.7	113231	301893	101170
tr|D4A4F9|D4A4F9_RAT	1	1	41.02	0.0909207	0.95067	32.7488	14789.6	RCG20461 OS=Rattus norvegicus OX=10116 GN=Stum PE=1 SV=3	5490.52	3095.02	2683.15	294508	5623.92	68903.7
tr|A0A0G2JZ69|A0A0G2JZ69_RAT;tr|A0A0G2K1Y8|A0A0G2K1Y8_RAT	74	68	3136.6	0.0917927	0.95067	1.55888	286709	Spectrin alpha chain, non-erythrocytic 1 OS=Rattus norvegicus OX=10116 GN=Sptan1 PE=1 SV=1	2.07269e+06	2.31102e+06	1.60553e+06	1.62998e+06	1.32885e+06	883191
tr|B1WC70|B1WC70_RAT	1	1	33.33	0.0918141	0.95067	3.80629	38539.9	Protein phosphatase 1, regulatory (Inhibitor) subunit 8 OS=Rattus norvegicus OX=10116 GN=Ppp1r8 PE=1 SV=1	57945.8	16846.6	11941.4	7735.8	9609.09	5442.1
P49088|ASNS_RAT	4	4	104.12	0.0928902	0.95067	1.67384	64246.7	Asparagine synthetase [glutamine-hydrolyzing] OS=Rattus norvegicus OX=10116 GN=Asns PE=2 SV=3	204430	145962	175847	343050	189947	347842
P62775|MTPN_RAT	4	4	241.38	0.0930233	0.95067	1.59424	12860.8	Myotrophin OS=Rattus norvegicus OX=10116 GN=Mtpn PE=1 SV=2	882093	915714	568789	405740	429908	648816
tr|Q5U1Z9|Q5U1Z9_RAT	5	4	298.55	0.0930695	0.95067	1.46751	29718.2	Metaxin 2 OS=Rattus norvegicus OX=10116 GN=Mtx2 PE=1 SV=1	2.55607e+06	2.19498e+06	1.58073e+06	1.50742e+06	1.18913e+06	1.61809e+06
P25235|RPN2_RAT;tr|A0A0G2K757|A0A0G2K757_RAT	32	26	1616.63	0.0933479	0.95067	1.31374	69078	Dolichyl-diphosphooligosaccharide--protein glycosyltransferase subunit 2 OS=Rattus norvegicus OX=10116 GN=Rpn2 PE=2 SV=2	1.16001e+07	1.07492e+07	8.41453e+06	8.6797e+06	8.01534e+06	6.72195e+06
P48768|NAC2_RAT;tr|A0A0G2JZK7|A0A0G2JZK7_RAT;tr|F1M9A2|F1M9A2_RAT	3	2	111.74	0.0933625	0.95067	2.22878	100523	Sodium/calcium exchanger 2 OS=Rattus norvegicus OX=10116 GN=Slc8a2 PE=1 SV=1	153134	176641	82508.2	101696	47187.6	36097.7
tr|Q5PQR7|Q5PQR7_RAT	2	1	75.16	0.0933654	0.95067	7.01081	41593.7	RCG56007, isoform CRA_c OS=Rattus norvegicus OX=10116 GN=Tia1 PE=2 SV=1	78241.8	108078	110675	115973	819583	1.14662e+06
Q9WVB1|RAB6A_RAT	12	3	463.36	0.0941719	0.95067	1.21048	23589.8	Ras-related protein Rab-6A OS=Rattus norvegicus OX=10116 GN=Rab6a PE=1 SV=2	526398	681604	654737	736826	809691	708283
tr|A0A1B0GWW0|A0A1B0GWW0_RAT;tr|D3ZHB7|D3ZHB7_RAT	4	4	89.42	0.0941882	0.95067	1.41586	110462	HECT-type E3 ubiquitin transferase (Fragment) OS=Rattus norvegicus OX=10116 GN=Ube3c PE=1 SV=1	261590	266026	286692	251509	183792	139833
Q9R0T3|DNJC3_RAT	1	1	40.15	0.0945266	0.95067	1.56263	57561.2	DnaJ homolog subfamily C member 3 OS=Rattus norvegicus OX=10116 GN=Dnajc3 PE=1 SV=3	400156	552556	408729	271537	394403	205308
Q9WVK3|PECR_RAT;tr|A0A0G2JUF1|A0A0G2JUF1_RAT;tr|A0A0G2JVG4|A0A0G2JVG4_RAT;tr|A0A0G2K6H4|A0A0G2K6H4_RAT	3	3	110.17	0.0945498	0.95067	1.16091	32433.2	Peroxisomal trans-2-enoyl-CoA reductase OS=Rattus norvegicus OX=10116 GN=Pecr PE=2 SV=1	127293	121659	123443	119480	94045.1	107254
Q91ZY8|TRIM9_RAT	2	2	49.24	0.0949486	0.95067	4.81142	79206.2	E3 ubiquitin-protein ligase TRIM9 OS=Rattus norvegicus OX=10116 GN=Trim9 PE=1 SV=1	61064.6	28904.4	8578.18	6216.53	9765.73	4499.65
Q8K581|TXND9_RAT;tr|Q5M8C7|Q5M8C7_RAT;tr|Q6P9X7|Q6P9X7_RAT	1	1	28.05	0.0951222	0.95067	29.0287	26271.8	Thioredoxin domain-containing protein 9 OS=Rattus norvegicus OX=10116 GN=Txndc9 PE=2 SV=2	365.056	318.856	0	1698.02	7735.97	10419.1
Q6AY69|ATGA1_RAT	1	1	64.6	0.0954469	0.95067	1.48261	25015.7	Autophagy-related protein 101 OS=Rattus norvegicus OX=10116 GN=Atg101 PE=2 SV=1	398916	615838	370953	340433	273690	320520
Q5BJU7|WASF1_RAT	4	4	176.28	0.0960834	0.95067	1.76372	61515.1	Wiskott-Aldrich syndrome protein family member 1 OS=Rattus norvegicus OX=10116 GN=Wasf1 PE=1 SV=1	581928	614015	329257	377631	271172	215959
P80386|AAKB1_RAT	1	1	37.61	0.0964715	0.95067	1.47167	30394.4	5'-AMP-activated protein kinase subunit beta-1 OS=Rattus norvegicus OX=10116 GN=Prkab1 PE=1 SV=4	123037	213405	143980	114978	106331	105139
P97538|RASM_RAT;tr|Q5RKJ7|Q5RKJ7_RAT	1	1	39.55	0.09666	0.95067	2.40952	23887.5	Ras-related protein M-Ras OS=Rattus norvegicus OX=10116 GN=Mras PE=1 SV=2	325015	711390	326329	293524	178655	93382.2
Q4QR85|MEP50_RAT;tr|Q7TPI7|Q7TPI7_RAT	1	1	24.9	0.0967621	0.95067	1.65317	37075.7	Methylosome protein 50 OS=Rattus norvegicus OX=10116 GN=Wdr77 PE=1 SV=1	43392.3	23646.8	51338.6	55054.5	65139.2	75504.8
O54699|S29A2_RAT	3	3	140.3	0.0972866	0.95067	1.86333	50265.3	Equilibrative nucleoside transporter 2 OS=Rattus norvegicus OX=10116 GN=Slc29a2 PE=2 SV=1	717729	581579	832257	644027	261365	238563
tr|G3V7T6|G3V7T6_RAT	9	9	368.9	0.0978799	0.95067	1.58386	145830	Splicing factor 3b, subunit 1 OS=Rattus norvegicus OX=10116 GN=Sf3b1 PE=1 SV=1	673612	426533	426664	264281	276906	422793
B5DF91|ELAV1_RAT	3	1	66.95	0.0979036	0.95067	1.93797	36169	ELAV-like protein 1 OS=Rattus norvegicus OX=10116 GN=Elavl1 PE=1 SV=1	39824	21588.4	44060.2	45078.6	65128.7	94195.4
tr|B2RYP3|B2RYP3_RAT	1	1	33.74	0.0982694	0.95067	6.63401	93574.4	Fam91a1 protein OS=Rattus norvegicus OX=10116 GN=Fam91a1 PE=1 SV=1	16915.5	17487.6	2058.47	2024.93	1336.98	2134.25
Q5XIM7|SYK_RAT	4	3	193.84	0.0985072	0.95067	1.80078	71623.3	Lysine--tRNA ligase OS=Rattus norvegicus OX=10116 GN=Kars1 PE=1 SV=1	359021	269567	158994	169427	139306	128622
P19686|GCYA1_RAT;tr|Q5U330|Q5U330_RAT;tr|Q8CJD2|Q8CJD2_RAT	1	1	27.86	0.0986687	0.95067	1.77831	77566.6	Guanylate cyclase soluble subunit alpha-1 OS=Rattus norvegicus OX=10116 GN=Gucy1a1 PE=1 SV=1	136211	149323	77183.5	91601.2	56980.5	55386.2
tr|F1LS01|F1LS01_RAT	2	2	56.67	0.0988805	0.95067	1.58802	113736	Protocadherin 9 OS=Rattus norvegicus OX=10116 GN=Pcdh9 PE=4 SV=3	245227	325320	198310	216038	123607	144516
Q64536|PDK2_RAT;tr|F1LMM8|F1LMM8_RAT;tr|Q9JID3|Q9JID3_RAT	1	1	69.97	0.098971	0.95067	1.42025	46105.7	[Pyruvate dehydrogenase (acetyl-transferring)] kinase isozyme 2, mitochondrial OS=Rattus norvegicus OX=10116 GN=Pdk2 PE=1 SV=1	910458	857808	694981	762738	473758	497885
P35289|RAB15_RAT	3	1	101.93	0.099242	0.95067	1.97937	24283.4	Ras-related protein Rab-15 OS=Rattus norvegicus OX=10116 GN=Rab15 PE=2 SV=1	13065.3	7149.54	5754.09	10697.1	21841.8	18863.1
D3ZZX1|I5P1_RAT	2	2	131.66	0.0997205	0.95067	1.42908	47622.2	Inositol polyphosphate-5-phosphatase A OS=Rattus norvegicus OX=10116 GN=Inpp5a PE=1 SV=1	344072	211784	252508	217652	172270	175732
D4A2Z8|DHX36_RAT	2	2	55.62	0.0998367	0.95067	2.02431	113843	ATP-dependent DNA/RNA helicase DHX36 OS=Rattus norvegicus OX=10116 GN=Dhx36 PE=1 SV=1	63429.1	26770.9	36925.1	18859.8	14900.7	29038.8
tr|Q3KRE3|Q3KRE3_RAT;tr|Q45QK2|Q45QK2_RAT	2	2	45.22	0.100757	0.95067	2.12737	7229.37	Guanine nucleotide-binding protein subunit gamma OS=Rattus norvegicus OX=10116 GN=Gng10 PE=1 SV=1	85151.4	66830.4	57026.5	13808.1	56729	27709.9
tr|A0A1S7IVH8|A0A1S7IVH8_RAT	1	1	33.5	0.100937	0.95067	11.6403	17782.2	Vitamin-K-epoxide reductase (warfarin-sensitive) OS=Rattus norvegicus OX=10116 GN=Vkorc1 PE=2 SV=1	14899.7	80141.6	292306	23441.2	4306.11	5529.2
P04775|SCN2A_RAT	5	4	291.97	0.100967	0.95067	1.77781	227872	Sodium channel protein type 2 subunit alpha OS=Rattus norvegicus OX=10116 GN=Scn2a PE=1 SV=1	561700	333080	326420	334421	171998	180495
tr|B5DEI5|B5DEI5_RAT;tr|D3ZCI3|D3ZCI3_RAT;tr|D4A987|D4A987_RAT;tr|D4A9G6|D4A9G6_RAT;tr|F1MAK3|F1MAK3_RAT	1	1	32.17	0.101399	0.95067	6.04804	173405	Rics protein (Fragment) OS=Rattus norvegicus OX=10116 GN=Rics PE=2 SV=1	28252.6	6889.29	3328.82	3961.47	1106.38	1293.01
Q5BJP3|UFM1_RAT	1	1	53.43	0.101718	0.95067	3.05559	9117.57	Ubiquitin-fold modifier 1 OS=Rattus norvegicus OX=10116 GN=Ufm1 PE=3 SV=1	258745	90787.9	36269.4	438167	533279	207409
Q9JLJ3|AL9A1_RAT;tr|A0A0G2JSI1|A0A0G2JSI1_RAT	10	10	433.6	0.101827	0.95067	1.28423	53652.8	4-trimethylaminobutyraldehyde dehydrogenase OS=Rattus norvegicus OX=10116 GN=Aldh9a1 PE=1 SV=1	1.15855e+06	1.28349e+06	1.07723e+06	1.01432e+06	1.00404e+06	722015
Q63569|PRS6A_RAT;tr|Q6P6U2|Q6P6U2_RAT	3	3	94.51	0.101983	0.95067	1.96047	49160.5	26S proteasome regulatory subunit 6A OS=Rattus norvegicus OX=10116 GN=Psmc3 PE=1 SV=1	109907	29352.1	51842.2	119508	117239	137901
P12368|KAP2_RAT	13	7	669.59	0.10244	0.95067	1.43082	45480.3	cAMP-dependent protein kinase type II-alpha regulatory subunit OS=Rattus norvegicus OX=10116 GN=Prkar2a PE=1 SV=4	1.92639e+06	2.10452e+06	1.85865e+06	1.88648e+06	1.19876e+06	1.03098e+06
Q5BJR4|PRUN2_RAT	1	1	47.28	0.102503	0.95067	4.1372	36980	Protein prune homolog 2 OS=Rattus norvegicus OX=10116 GN=Prune2 PE=1 SV=1	126922	39986.5	20940.1	17319.4	17574.9	10510.5
tr|A0A0U1RRV7|A0A0U1RRV7_RAT;tr|Q0ZFS8|Q0ZFS8_RAT	1	1	29.6	0.102513	0.95067	9.33033	14203.1	RCG61099, isoform CRA_b OS=Rattus norvegicus OX=10116 GN=Srsf3 PE=1 SV=1	41170.7	2857.65	2158.28	19040.3	112844	299052
Q5U2S1|NFIP1_RAT	1	1	26.85	0.102555	0.95067	8.66191	24913.3	NEDD4 family-interacting protein 1 OS=Rattus norvegicus OX=10116 GN=Ndfip1 PE=2 SV=1	9920.63	140506	76043.3	8473.63	7561.66	10110.2
Q07647|GTR3_RAT;tr|A0A0G2JSJ3|A0A0G2JSJ3_RAT;tr|A0A0G2JVB0|A0A0G2JVB0_RAT;tr|A0A0G2JX37|A0A0G2JX37_RAT;tr|Q6P506|Q6P506_RAT	2	2	52.75	0.103516	0.95067	2.35035	53580.9	Solute carrier family 2, facilitated glucose transporter member 3 OS=Rattus norvegicus OX=10116 GN=Slc2a3 PE=1 SV=1	55265	34499.4	25375.8	30902.1	9323.99	8762.42
P22734|COMT_RAT;tr|F2W8B0|F2W8B0_RAT	4	3	167.68	0.103964	0.95067	1.57783	29597.4	Catechol O-methyltransferase OS=Rattus norvegicus OX=10116 GN=Comt PE=1 SV=2	525231	419063	340235	363054	262430	188625
Q4V8B7|HSDL1_RAT	11	11	684.8	0.10447	0.95067	7.93568	36907.6	Inactive hydroxysteroid dehydrogenase-like protein 1 OS=Rattus norvegicus OX=10116 GN=Hsdl1 PE=2 SV=1	1.49159e+06	1.97614e+07	5.46871e+06	1.69604e+06	802137	869101
P40748|SYT3_RAT;tr|A0A0G2JSR2|A0A0G2JSR2_RAT;tr|B1AC44|B1AC44_RAT	1	1	32.75	0.104547	0.95067	1.68209	63313.1	Synaptotagmin-3 OS=Rattus norvegicus OX=10116 GN=Syt3 PE=1 SV=1	294233	573500	357224	272023	184351	271860
tr|A0A0G2JTW1|A0A0G2JTW1_RAT	3	1	96.97	0.106968	0.95067	5.86489	20642.5	Ras-related protein Rap-2 OS=Rattus norvegicus OX=10116 GN=Rap2a PE=3 SV=1	12162.9	822.027	150.277	13656.2	52782.5	10597.6
P63047|ST4A1_RAT	2	2	80.91	0.108464	0.95067	3.34167	33053.8	Sulfotransferase 4A1 OS=Rattus norvegicus OX=10116 GN=Sult4a1 PE=1 SV=1	65380.7	32995.7	18137.4	25144.9	3574.37	6147.7
tr|D4A9N8|D4A9N8_RAT	2	2	46.28	0.10849	0.95067	1.20144	18738.6	MPV17 mitochondrial inner membrane protein-like 2 OS=Rattus norvegicus OX=10116 GN=Mpv17l2 PE=3 SV=2	110493	88680.3	106879	124698	109530	133477
P13086|SUCA_RAT;tr|A0A0H2UHE1|A0A0H2UHE1_RAT	15	14	673.55	0.108526	0.95067	2.01547	36148	Succinate--CoA ligase [ADP/GDP-forming] subunit alpha, mitochondrial OS=Rattus norvegicus OX=10116 GN=Suclg1 PE=2 SV=2	3.02235e+06	2.43023e+06	1.81346e+06	2.18713e+06	722664	695343
P0C8E4|M3K7_RAT	1	1	29.19	0.108855	0.95067	1.35464	67200.2	Mitogen-activated protein kinase kinase kinase 7 OS=Rattus norvegicus OX=10116 GN=Map3k7 PE=1 SV=1	23003.9	23910.2	18441.7	36078.1	23937.1	28518.7
P04218|OX2G_RAT	3	1	169.34	0.109137	0.95067	2.52252	31088	OX-2 membrane glycoprotein OS=Rattus norvegicus OX=10116 GN=Cd200 PE=2 SV=1	295407	208666	221549	202827	60010.2	24820
P51111|HD_RAT;tr|G3V9P7|G3V9P7_RAT	12	9	411.66	0.10926	0.95067	1.4767	343761	Huntingtin OS=Rattus norvegicus OX=10116 GN=Htt PE=1 SV=1	185419	265287	145833	132702	140404	130862
tr|Q6P6Q5|Q6P6Q5_RAT	1	1	28.71	0.110082	0.95067	8.24057	82797.7	Amyloid-beta A4 protein OS=Rattus norvegicus OX=10116 GN=App PE=1 SV=1	1529.73	5358.79	2552	3481.55	47395.5	26918.2
Q66H61|SYQ_RAT	9	8	355.66	0.110461	0.95067	1.3565	87700.5	Glutamine--tRNA ligase OS=Rattus norvegicus OX=10116 GN=Qars1 PE=1 SV=1	336874	223225	225184	179926	195764	203216
tr|B2RYI6|B2RYI6_RAT;tr|E9PU13|E9PU13_RAT	2	2	69.84	0.112188	0.95067	2.07009	51941.9	Snx4 protein OS=Rattus norvegicus OX=10116 GN=Snx4 PE=2 SV=1	133312	50847.7	63036.3	49706.6	30676.4	39030.3
tr|A0A0G2K2M2|A0A0G2K2M2_RAT;tr|A0A0G2KAL9|A0A0G2KAL9_RAT;Q4KM98|MFF_RAT;tr|A0A0H2UHM6|A0A0H2UHM6_RAT	2	2	52.28	0.113219	0.95067	2.04062	39707	Mitochondrial fission factor OS=Rattus norvegicus OX=10116 GN=LOC102556337 PE=1 SV=1	113637	312832	244809	97622	125422	105914
tr|Q9R0I0|Q9R0I0_RAT	1	1	20.77	0.11346	0.95067	3.00668	28257.2	Interphotoreceptor retinoid binding protein (Fragment) OS=Rattus norvegicus OX=10116 GN=irbp PE=4 SV=1	7328.82	5591.94	1532.12	8173.73	24448.9	10832.6
P55266|DSRAD_RAT;tr|G3V8T3|G3V8T3_RAT	2	2	71.58	0.115156	0.95067	1.95334	129911	Double-stranded RNA-specific adenosine deaminase OS=Rattus norvegicus OX=10116 GN=Adar PE=1 SV=1	70428.6	32491.1	28085.8	19635.7	24426.2	23005.4
tr|D3ZKG5|D3ZKG5_RAT	1	1	59.44	0.115312	0.95067	1.5617	41701.2	Parvin, beta OS=Rattus norvegicus OX=10116 GN=Parvb PE=1 SV=1	299197	202190	153442	121210	149617	148478
Q68FX1|MPI_RAT	1	1	57	0.115946	0.95067	2.87441	46424	Mannose-6-phosphate isomerase OS=Rattus norvegicus OX=10116 GN=Mpi PE=2 SV=1	140267	6310.23	3665.19	141115	154605	136137
tr|A0A0G2JVL8|A0A0G2JVL8_RAT;tr|F1LS86|F1LS86_RAT	7	6	347.91	0.115962	0.95067	1.35275	143582	Isoleucyl-tRNA synthetase OS=Rattus norvegicus OX=10116 GN=Iars PE=1 SV=1	1.21641e+06	949914	949469	918107	586558	798628
tr|F1M471|F1M471_RAT	7	6	272.4	0.11642	0.95067	1.54738	70130.3	EPM2A-interacting protein 1 OS=Rattus norvegicus OX=10116 GN=Epm2aip1 PE=1 SV=3	298897	237738	359082	429689	339796	616532
tr|Q5XIH8|Q5XIH8_RAT	1	1	42.68	0.116422	0.95067	2.66824	47797.2	Battenin OS=Rattus norvegicus OX=10116 GN=Cln3 PE=1 SV=1	34224.2	4035.24	4428.02	49171.8	40494.7	24233.9
P38659|PDIA4_RAT;tr|G3V6T7|G3V6T7_RAT	6	6	175.81	0.116899	0.95067	1.51348	72720.3	Protein disulfide-isomerase A4 OS=Rattus norvegicus OX=10116 GN=Pdia4 PE=1 SV=2	116957	135857	113864	123772	220216	210970
tr|A0A0G2K435|A0A0G2K435_RAT;tr|G3V8B8|G3V8B8_RAT;tr|Q75N36|Q75N36_RAT	1	1	31.14	0.117027	0.95067	5.00469	65528.3	DnaJ heat shock protein family (Hsp40) member C7 OS=Rattus norvegicus OX=10116 GN=Dnajc7 PE=1 SV=1	89761.3	16186.3	16804.5	2654.21	16361.3	5511.86
tr|A0A0G2K9D6|A0A0G2K9D6_RAT;tr|D3ZJU5|D3ZJU5_RAT	4	1	136.96	0.117125	0.95067	1.19972	120953	SWI/SNF-related, matrix-associated, actin-dependent regulator of chromatin, subfamily c, member 1 OS=Rattus norvegicus OX=10116 GN=Smarcc1 PE=1 SV=1	97354.4	76136	74325.5	70984.2	67308.8	68267.7
Q9ESQ7|PSD1_RAT;tr|G3V8J5|G3V8J5_RAT	1	1	63.54	0.117192	0.95067	1.46879	70818.1	PH and SEC7 domain-containing protein 1 OS=Rattus norvegicus OX=10116 GN=Psd PE=1 SV=1	446420	362642	370118	383002	202561	217259
Q05962|ADT1_RAT;tr|Q6P9Y4|Q6P9Y4_RAT	85	40	4001.8	0.117445	0.95067	1.59954	32989.4	ADP/ATP translocase 1 OS=Rattus norvegicus OX=10116 GN=Slc25a4 PE=1 SV=3	1.35313e+07	1.78243e+07	2.28292e+07	1.55353e+07	8.08865e+06	1.02513e+07
Q9ESS6|BCAM_RAT	2	1	51.01	0.117454	0.95067	3.94851	67511.8	Basal cell adhesion molecule OS=Rattus norvegicus OX=10116 GN=Bcam PE=2 SV=1	18125.5	18299.5	4509.24	8928.02	553.325	885.65
Q63690|BAX_RAT;tr|G3V8T9|G3V8T9_RAT;tr|Q9JKL3|Q9JKL3_RAT	1	1	40.92	0.117671	0.95067	2.24847	21350.5	Apoptosis regulator BAX OS=Rattus norvegicus OX=10116 GN=Bax PE=1 SV=2	402401	146583	125310	775150	407545	333434
tr|D4A5S6|D4A5S6_RAT	1	1	47.55	0.118196	0.95067	2.56987	34281	ALG1, chitobiosyldiphosphodolichol beta-mannosyltransferase OS=Rattus norvegicus OX=10116 GN=Alg1 PE=4 SV=2	76376.7	40904	28101.2	33274.4	15877	7420.29
Q5XHY7|STAM2_RAT;tr|B5DF55|B5DF55_RAT	2	2	68.2	0.118833	0.95067	1.74216	57159.3	Signal transducing adapter molecule 2 OS=Rattus norvegicus OX=10116 GN=Stam2 PE=2 SV=1	121221	55872.9	59851.4	126187	103460	183150
Q924S5|LONM_RAT	16	15	780.42	0.119278	0.95067	1.30356	105792	Lon protease homolog, mitochondrial OS=Rattus norvegicus OX=10116 GN=Lonp1 PE=2 SV=1	1.22046e+06	917104	990782	969342	752478	678021
tr|Q5PPJ6|Q5PPJ6_RAT	8	7	214.22	0.119637	0.95067	1.55613	134278	Leucyl-tRNA synthetase OS=Rattus norvegicus OX=10116 GN=Lars PE=1 SV=1	78270.1	110489	71507.9	152526	92733.3	159749
Q8VHK0|ACOT8_RAT;tr|F7F557|F7F557_RAT;tr|Q6AZ44|Q6AZ44_RAT	3	3	106.58	0.12007	0.95067	2.16929	36003.2	Acyl-coenzyme A thioesterase 8 OS=Rattus norvegicus OX=10116 GN=Acot8 PE=1 SV=1	82259.6	32001	42202.2	17489.6	38367.6	16269
P60881|SNP25_RAT;tr|A0A0G2K3F2|A0A0G2K3F2_RAT;tr|D4A5W9|D4A5W9_RAT;tr|F8WG75|F8WG75_RAT	3	3	65.16	0.120553	0.95067	1.92622	23315.1	Synaptosomal-associated protein 25 OS=Rattus norvegicus OX=10116 GN=Snap25 PE=1 SV=1	181818	395920	190873	140215	170014	88796.5
tr|B5DFD8|B5DFD8_RAT	2	2	60.2	0.121067	0.95067	2.40955	12800.3	SH3 domain-binding glutamic acid-rich-like protein OS=Rattus norvegicus OX=10116 GN=Sh3bgrl PE=1 SV=1	59377.4	7005.84	8790	67858.4	46744.5	66530.8
tr|F1M400|F1M400_RAT	1	1	27.81	0.121674	0.95067	8.59003	115999	Ankyrin repeat domain 28 OS=Rattus norvegicus OX=10116 GN=Ankrd28 PE=1 SV=2	83416.8	7453.49	9279.82	4211.35	2291.2	5156.32
B1WC61|ACAD9_RAT	20	20	901.97	0.122428	0.95067	1.71443	68843.3	Complex I assembly factor ACAD9, mitochondrial OS=Rattus norvegicus OX=10116 GN=Acad9 PE=1 SV=1	2.87798e+06	1.7451e+06	1.51551e+06	1.57962e+06	1.19073e+06	810187
Q6P7B7|ZFY27_RAT;tr|A0A140TAG8|A0A140TAG8_RAT	1	1	44.12	0.122443	0.95067	1.52526	44947.6	Protrudin OS=Rattus norvegicus OX=10116 GN=Zfyve27 PE=1 SV=2	75135.5	44101.1	43362.3	41835.5	34372.8	30396.1
tr|D4ACG2|D4ACG2_RAT	4	4	131.66	0.12262	0.95067	1.42618	72270	2-hydroxyacyl-CoA lyase 2 OS=Rattus norvegicus OX=10116 GN=Ilvbl PE=1 SV=1	253976	248842	301754	240064	196777	127303
Q68G38|TOR1A_RAT	3	3	129.49	0.12333	0.95067	1.3266	37949	Torsin-1A OS=Rattus norvegicus OX=10116 GN=Tor1a PE=1 SV=1	375604	413420	465951	407558	258474	279978
P0C089|PTPM1_RAT;tr|G3V7B6|G3V7B6_RAT	1	1	31.98	0.123647	0.95067	2.50266	21886.4	Phosphatidylglycerophosphatase and protein-tyrosine phosphatase 1 OS=Rattus norvegicus OX=10116 GN=Ptpmt1 PE=1 SV=1	29334.1	9313.25	10687.3	19212.8	56444.7	47810.6
tr|A0A0G2K402|A0A0G2K402_RAT;tr|D4AEI5|D4AEI5_RAT	2	2	66.4	0.123779	0.95067	2.53565	63375.7	Myelin expression factor 2 OS=Rattus norvegicus OX=10116 GN=Myef2 PE=1 SV=1	652290	178376	463319	207490	117577	185250
Q9JKB0|HCN1_RAT;tr|F1LSH6|F1LSH6_RAT	1	1	46.79	0.123969	0.95067	2.86028	102422	Potassium/sodium hyperpolarization-activated cyclic nucleotide-gated channel 1 OS=Rattus norvegicus OX=10116 GN=Hcn1 PE=2 SV=1	117068	277814	64034.7	73614	38024.1	48806.6
P62744|AP2S1_RAT	4	4	102.64	0.123991	0.95067	1.75279	17017.7	AP-2 complex subunit sigma OS=Rattus norvegicus OX=10116 GN=Ap2s1 PE=1 SV=1	262832	622481	489270	269353	252538	262336
Q5FVQ9|TBCE_RAT;tr|A0A0G2K191|A0A0G2K191_RAT	3	2	64.38	0.124371	0.95067	1.31423	59042.9	Tubulin-specific chaperone E OS=Rattus norvegicus OX=10116 GN=Tbce PE=2 SV=1	160691	151902	170033	152980	91794.7	122456
Q6AYP5|CADM1_RAT;tr|A0A0G2JUT1|A0A0G2JUT1_RAT;tr|A0A5H1ZRU4|A0A5H1ZRU4_RAT	5	4	198.13	0.124719	0.95067	2.54372	51853.6	Cell adhesion molecule 1 OS=Rattus norvegicus OX=10116 GN=Cadm1 PE=1 SV=1	444236	571782	1.3577e+06	427154	355699	150317
P11506|AT2B2_RAT	19	1	834.01	0.126077	0.95067	1.45631	136811	Plasma membrane calcium-transporting ATPase 2 OS=Rattus norvegicus OX=10116 GN=Atp2b2 PE=1 SV=2	81442.4	63478.6	72743.2	69246.5	34698.5	45517.5
tr|D4A8B3|D4A8B3_RAT	19	1	844.79	0.126077	0.95067	1.45631	131525	Calcium-transporting ATPase OS=Rattus norvegicus OX=10116 GN=Atp2b2 PE=1 SV=3	1.48675e+06	1.15882e+06	1.32795e+06	1.26411e+06	633430	830933
tr|Q5XHY0|Q5XHY0_RAT	1	1	36.68	0.127236	0.95067	12.5879	75548.2	RNA helicase OS=Rattus norvegicus OX=10116 GN=Ddx18 PE=1 SV=1	59253.5	2797.56	6187.31	3991.4	769.274	660.275
O70196|PPCE_RAT	12	12	385.61	0.127532	0.95067	1.31665	80741.5	Prolyl endopeptidase OS=Rattus norvegicus OX=10116 GN=Prep PE=1 SV=1	656805	829080	571696	611636	447693	503413
Q5M821|PPM1H_RAT	3	3	122.67	0.127942	0.95067	2.59466	56380.2	Protein phosphatase 1H OS=Rattus norvegicus OX=10116 GN=Ppm1h PE=1 SV=2	121916	32282.4	71558.4	38580	17419.6	31008.5
P35435|ATPG_RAT;tr|Q6PCU0|Q6PCU0_RAT	20	19	776.8	0.128799	0.95067	1.38439	30190.7	ATP synthase subunit gamma, mitochondrial OS=Rattus norvegicus OX=10116 GN=Atp5f1c PE=1 SV=2	8.81577e+06	1.27072e+07	9.324e+06	8.3402e+06	8.28766e+06	5.65407e+06
tr|Q6F6B2|Q6F6B2_RAT	2	1	58.19	0.128885	0.95067	1.49047	50892.4	55 kDa erythrocyte membrane protein OS=Rattus norvegicus OX=10116 GN=Mpp1 PE=2 SV=1	54125.8	36829	29848.4	28927.5	29819.2	22303.7
Q6AYA6|CYBC1_RAT	1	1	37.23	0.129269	0.95067	2.49223	20894	Cytochrome b-245 chaperone 1 OS=Rattus norvegicus OX=10116 GN=Cybc1 PE=1 SV=1	50841	4197.29	3789.72	58496.8	51184.9	36930.9
tr|Q5XIG9|Q5XIG9_RAT	3	3	140.75	0.130282	0.95067	1.68396	18366.2	Mitochondrial 18 kDa protein OS=Rattus norvegicus OX=10116 GN=Mtfp1 PE=1 SV=1	396448	290909	295855	303749	172245	107876
Q6MG08|ABCF1_RAT	1	1	37.91	0.131343	0.95067	3.69096	95251.9	ATP-binding cassette sub-family F member 1 OS=Rattus norvegicus OX=10116 GN=Abcf1 PE=1 SV=1	19266.2	547.233	987.785	11566.1	15451.7	49758.9
B5DFN2|SAHH2_RAT;tr|A0A140TAI8|A0A140TAI8_RAT	7	4	249.07	0.131764	0.95067	1.41578	53753.5	S-adenosylhomocysteine hydrolase-like protein 1 OS=Rattus norvegicus OX=10116 GN=Ahcyl1 PE=1 SV=2	972768	779309	661322	637753	410166	656729
tr|Q4G067|Q4G067_RAT	1	1	52.24	0.132378	0.95067	1.48067	37440.2	Mitochondrial ribosomal protein L44 OS=Rattus norvegicus OX=10116 GN=Mrpl44 PE=1 SV=1	173742	187869	229443	184267	88220.7	126691
Q32PX2|AIMP2_RAT	6	6	295.8	0.132747	0.95067	1.3036	35442.8	Aminoacyl tRNA synthase complex-interacting multifunctional protein 2 OS=Rattus norvegicus OX=10116 GN=Aimp2 PE=2 SV=1	766730	748913	768247	627096	424155	700739
P52555|ERP29_RAT	10	9	339.11	0.133149	0.95067	1.5942	28574.8	Endoplasmic reticulum resident protein 29 OS=Rattus norvegicus OX=10116 GN=Erp29 PE=1 SV=2	746507	1.42882e+06	890544	608880	809273	504989
tr|B2RYN6|B2RYN6_RAT	9	8	298.11	0.133268	0.95067	1.53377	91350.4	AP-1 complex subunit gamma OS=Rattus norvegicus OX=10116 GN=Ap1g1 PE=1 SV=1	336993	275566	257439	289392	141177	136659
tr|F1LMV9|F1LMV9_RAT	2	1	54.37	0.133513	0.95067	1.79538	54964.5	Coronin OS=Rattus norvegicus OX=10116 GN=Coro2b PE=3 SV=3	141387	151449	72257.1	92442.8	47677.2	63231
tr|F1MAQ4|F1MAQ4_RAT	1	1	31.91	0.134192	0.95067	2.29244	141661	Trafficking protein particle complex subunit 10 OS=Rattus norvegicus OX=10116 GN=Trappc10 PE=1 SV=1	307973	149385	174737	196183	44189	35358.8
Q62920|PDLI5_RAT	1	1	30.33	0.134537	0.95067	7.82335	63201.5	PDZ and LIM domain protein 5 OS=Rattus norvegicus OX=10116 GN=Pdlim5 PE=1 SV=2	1670.15	1036.16	865.235	1360.24	21446.4	5134.73
tr|D3Z9C7|D3Z9C7_RAT;Q9JKS6|PCLO_RAT;tr|F1M7V4|F1M7V4_RAT	5	4	139.4	0.134944	0.95067	1.8772	395346	Protein piccolo OS=Rattus norvegicus OX=10116 GN=Pclo PE=1 SV=3	2.64669e+06	1.2649e+06	1.63341e+06	1.48414e+06	901953	567775
tr|F1LQP9|F1LQP9_RAT	6	3	221.61	0.135123	0.95067	1.61758	101268	Transportin 1 OS=Rattus norvegicus OX=10116 GN=Tnpo1 PE=1 SV=3	140740	68892.6	138793	196696	140887	226024
tr|Q52KJ9|Q52KJ9_RAT	4	4	132.65	0.135147	0.95067	1.99172	31434.8	Thioredoxin domain containing 1 OS=Rattus norvegicus OX=10116 GN=Tmx1 PE=1 SV=1	450852	140669	101998	384869	598099	398323
tr|G3V7F6|G3V7F6_RAT;tr|Q3MHS8|Q3MHS8_RAT	2	2	88.66	0.135274	0.95067	1.4778	19586.5	18 kDa Sin3-associated polypeptide OS=Rattus norvegicus OX=10116 GN=RGD1561590 PE=1 SV=1	99176.3	161191	121257	62206	105767	90264.4
Q2TL32|UBR4_RAT;tr|A0A0G2JU89|A0A0G2JU89_RAT;tr|F1LQI5|F1LQI5_RAT	29	27	1148.57	0.135988	0.95067	1.92126	573799	E3 ubiquitin-protein ligase UBR4 OS=Rattus norvegicus OX=10116 GN=Ubr4 PE=1 SV=2	2.43437e+06	4.5444e+06	5.44726e+06	7.25135e+06	4.96197e+06	1.16603e+07
tr|A0A0G2K2X3|A0A0G2K2X3_RAT;tr|Q4KLI7|Q4KLI7_RAT	3	3	116.93	0.137574	0.95067	1.19986	53866.5	Splicing factor 3a, subunit 3 OS=Rattus norvegicus OX=10116 GN=Sf3a3 PE=1 SV=1	465393	557433	487537	486729	363388	408666
tr|A0A0G2K4W2|A0A0G2K4W2_RAT;tr|D4A3I4|D4A3I4_RAT	1	1	25.1	0.138198	0.95067	2.30189	17180.4	Transcription factor BTF3 OS=Rattus norvegicus OX=10116 PE=3 SV=1	75976.7	67024.9	15394.4	80440.8	142488	141682
Q5BJP6|RRF2M_RAT;tr|F1LMZ4|F1LMZ4_RAT	2	1	91.55	0.139984	0.95067	2.45632	85914.3	Ribosome-releasing factor 2, mitochondrial OS=Rattus norvegicus OX=10116 GN=Gfm2 PE=2 SV=2	214819	54367.8	116442	60789	55705.6	40500.2
tr|G3V9Z3|G3V9Z3_RAT	7	7	305.94	0.140198	0.95067	1.28772	59521	Amine oxidase OS=Rattus norvegicus OX=10116 GN=Maoa PE=1 SV=1	596804	666333	629608	620149	474531	375157
P21818|STMN2_RAT	5	4	205.72	0.140838	0.95067	1.58931	20756	Stathmin-2 OS=Rattus norvegicus OX=10116 GN=Stmn2 PE=1 SV=2	253551	229378	135162	99838.7	166861	122205
Q5FVH8|R7BP_RAT;tr|A0A0H2UHK8|A0A0H2UHK8_RAT	1	1	32.45	0.140991	0.95067	2.37938	28966.1	Regulator of G-protein signaling 7-binding protein OS=Rattus norvegicus OX=10116 GN=Rgs7bp PE=1 SV=1	349282	91222.2	61351.5	253815	621780	318511
D4ABX8|LRFN4_RAT	1	1	25.42	0.141096	0.95067	9.15596	67258.7	Leucine-rich repeat and fibronectin type-III domain-containing protein 4 OS=Rattus norvegicus OX=10116 GN=Lrfn4 PE=1 SV=1	20410.3	4031.76	4715.74	317.835	2865.18	1.5497
P62853|RS25_RAT;tr|A0A0H2UHU0|A0A0H2UHU0_RAT;tr|F1M6F4|F1M6F4_RAT;tr|M0R763|M0R763_RAT;tr|D4AE10|D4AE10_RAT	2	1	45.9	0.141115	0.95067	2.23468	13742.1	40S ribosomal protein S25 OS=Rattus norvegicus OX=10116 GN=Rps25 PE=2 SV=1	85487.9	47408.5	45943	67659.6	221032	110957
tr|F1M8P2|F1M8P2_RAT	1	1	45.55	0.142244	0.95067	2.16475	85518.1	Zyg-11 family member B, cell cycle regulator OS=Rattus norvegicus OX=10116 GN=Zyg11b PE=1 SV=2	143559	78005.5	53957.2	59771.7	46736.7	20768.3
tr|A0A0G2K3V9|A0A0G2K3V9_RAT;tr|Q6IRH7|Q6IRH7_RAT	2	2	96.85	0.142283	0.95067	1.59529	79167.3	Caseinolytic peptidase B protein homolog OS=Rattus norvegicus OX=10116 GN=Clpb PE=1 SV=1	385365	294559	251132	268966	200200	114464
tr|D4ADD3|D4ADD3_RAT	5	4	148.83	0.142367	0.95067	1.76924	176516	HECT-type E3 ubiquitin transferase OS=Rattus norvegicus OX=10116 GN=Hecw2 PE=1 SV=1	298644	385422	287717	337054	107230	104981
tr|A0A0G2JY22|A0A0G2JY22_RAT	4	4	153.09	0.143151	0.95067	1.15952	170920	Disco-interacting protein 2 homolog B OS=Rattus norvegicus OX=10116 GN=Dip2b PE=1 SV=1	177036	185069	145993	147977	152658	137561
D3ZBN0|H15_RAT	3	3	100.36	0.143744	0.95067	4.61948	22649.2	Histone H1.5 OS=Rattus norvegicus OX=10116 GN=H1-5 PE=1 SV=1	34689.8	24233.2	44176.4	31564	270129	174572
P62882|GNB5_RAT;tr|D3ZZ54|D3ZZ54_RAT;tr|M0RAX4|M0RAX4_RAT;tr|Q45QL0|Q45QL0_RAT	2	2	74.39	0.143939	0.95067	1.43078	38731.6	Guanine nucleotide-binding protein subunit beta-5 OS=Rattus norvegicus OX=10116 GN=Gnb5 PE=2 SV=1	457345	600070	395312	454770	267081	293488
tr|Q5U2V1|Q5U2V1_RAT	3	3	108.97	0.144131	0.95067	2.73346	64786.8	Peptidylprolyl isomerase OS=Rattus norvegicus OX=10116 GN=Fkbp10 PE=1 SV=1	35511.3	136314	130335	37406	49459.9	23675.6
Q6P6S9|ENTP5_RAT;tr|F1LPB8|F1LPB8_RAT	4	4	151.18	0.144582	0.95067	1.20329	47372.8	Ectonucleoside triphosphate diphosphohydrolase 5 OS=Rattus norvegicus OX=10116 GN=Entpd5 PE=2 SV=1	583283	661470	621671	543844	586578	420677
Q6AY19|COQ8B_RAT	5	4	178.8	0.144835	0.95067	1.29143	58904.7	Atypical kinase COQ8B, mitochondrial OS=Rattus norvegicus OX=10116 GN=Coq8b PE=1 SV=1	421619	395462	290960	320170	246513	291313
Q63228|GMFB_RAT;tr|M0RDJ4|M0RDJ4_RAT	2	2	39.55	0.144876	0.95067	2.49146	16736.2	Glia maturation factor beta OS=Rattus norvegicus OX=10116 GN=Gmfb PE=1 SV=2	32445.8	32108.4	15571.7	31546.1	116776	51308.8
tr|A0A0G2K860|A0A0G2K860_RAT;tr|D3ZYR0|D3ZYR0_RAT;tr|Q5BMA6|Q5BMA6_RAT	1	1	23.03	0.145754	0.95067	1.95945	171637	Rho guanine nucleotide exchange factor 12 OS=Rattus norvegicus OX=10116 GN=Arhgef12 PE=1 SV=1	423026	180026	176726	186091	101274	110593
P32089|TXTP_RAT	8	6	304.76	0.145971	0.95067	1.55015	33835.4	Tricarboxylate transport protein, mitochondrial OS=Rattus norvegicus OX=10116 GN=Slc25a1 PE=1 SV=1	180793	386475	339926	586218	410725	409346
B2GV06|SCOT1_RAT	44	41	2313.6	0.147071	0.95067	1.54355	56203.9	Succinyl-CoA:3-ketoacid coenzyme A transferase 1, mitochondrial OS=Rattus norvegicus OX=10116 GN=Oxct1 PE=1 SV=1	1.02859e+07	1.01013e+07	1.46515e+07	1.08392e+07	4.81521e+06	7.04574e+06
P16617|PGK1_RAT	14	14	809.83	0.148626	0.95067	2.09205	44538.5	Phosphoglycerate kinase 1 OS=Rattus norvegicus OX=10116 GN=Pgk1 PE=1 SV=2	1.22032e+06	984435	1.09499e+06	1.41637e+06	1.47685e+06	4.01003e+06
tr|B1WBV1|B1WBV1_RAT	2	2	53.97	0.148713	0.95067	2.65717	34860	Axin interactor, dorsalization-associated OS=Rattus norvegicus OX=10116 GN=Aida PE=1 SV=1	8975	9846.95	3533.38	35408.3	14721.5	9272.11
O88278|CELR3_RAT	1	1	27.38	0.148873	0.95067	1.90948	359356	Cadherin EGF LAG seven-pass G-type receptor 3 OS=Rattus norvegicus OX=10116 GN=Celsr3 PE=1 SV=1	317924	363980	432073	361405	150662	71325.1
Q9Z0U4|GABR1_RAT;tr|Q6MFX8|Q6MFX8_RAT;tr|Q924M0|Q924M0_RAT	5	4	183.67	0.14939	0.95067	1.67287	111534	Gamma-aminobutyric acid type B receptor subunit 1 OS=Rattus norvegicus OX=10116 GN=Gabbr1 PE=1 SV=1	164962	102955	143233	125872	74552.1	45351.2
P11884|ALDH2_RAT	15	11	565.03	0.149643	0.95067	1.34528	56488.5	Aldehyde dehydrogenase, mitochondrial OS=Rattus norvegicus OX=10116 GN=Aldh2 PE=1 SV=1	890633	855840	837565	1.0949e+06	1.49639e+06	884975
P56571|ES1_RAT	6	6	257.04	0.150098	0.95067	1.64998	28172.5	ES1 protein homolog, mitochondrial OS=Rattus norvegicus OX=10116 PE=1 SV=2	2.74568e+06	6.12503e+06	4.01515e+06	2.90286e+06	2.86609e+06	2.04076e+06
tr|A0A0G2JY48|A0A0G2JY48_RAT;tr|F1MAJ0|F1MAJ0_RAT	6	5	198.18	0.15012	0.95067	1.2913	109887	Receptor protein-tyrosine kinase OS=Rattus norvegicus OX=10116 GN=Ephb2 PE=1 SV=1	172126	134961	179245	156679	110966	108977
tr|D3ZC46|D3ZC46_RAT	2	2	42.48	0.150216	0.95067	3.1595	75321.4	Transcription factor 25 OS=Rattus norvegicus OX=10116 GN=Tcf25 PE=1 SV=2	12151.9	3596.18	2929.16	3640.14	1564.71	706.585
P62813|GBRA1_RAT	1	1	55.69	0.150443	0.95067	1.50928	51753.8	Gamma-aminobutyric acid receptor subunit alpha-1 OS=Rattus norvegicus OX=10116 GN=Gabra1 PE=1 SV=1	370606	361623	348549	382343	172491	161257
P62168|NCS1_RAT	2	2	103.79	0.151134	0.95067	1.9998	21878.7	Neuronal calcium sensor 1 OS=Rattus norvegicus OX=10116 GN=Ncs1 PE=1 SV=2	414292	622304	936237	503836	332005	150672
tr|F1LYI7|F1LYI7_RAT	2	2	63.74	0.151779	0.95067	2.31281	11775.7	Transmembrane protein 256 OS=Rattus norvegicus OX=10116 GN=Tmem256 PE=1 SV=2	218136	158600	263630	170432	20251.3	86194
Q5FVM7|DJC16_RAT	1	1	49.02	0.151991	0.95067	1.47097	88869.5	DnaJ homolog subfamily C member 16 OS=Rattus norvegicus OX=10116 GN=Dnajc16 PE=2 SV=1	151353	84121.1	110181	99077.3	69007.6	66898.6
P97603|NEO1_RAT	12	11	417.62	0.154396	0.95067	7.81455	150637	Neogenin (Fragment) OS=Rattus norvegicus OX=10116 GN=Neo1 PE=1 SV=1	429136	6.09234e+06	5.98235e+06	506676	479835	613558
P97546|NPTN_RAT	7	7	304.01	0.154664	0.95067	1.72827	43931.8	Neuroplastin OS=Rattus norvegicus OX=10116 GN=Nptn PE=1 SV=2	394264	857655	500391	341912	445416	226580
tr|A0A0G2QC06|A0A0G2QC06_RAT;tr|Q7TMC7|Q7TMC7_RAT;tr|Q7TP24|Q7TP24_RAT	4	3	146.91	0.155203	0.95067	1.22165	107409	Signal recognition particle receptor subunit beta OS=Rattus norvegicus OX=10116 GN=Tf PE=1 SV=1	137321	126933	113548	84864.6	122325	102067
tr|D3ZC63|D3ZC63_RAT	3	3	121.73	0.155915	0.95067	1.4519	50113.4	Cytidine/uridine monophosphate kinase 2 OS=Rattus norvegicus OX=10116 GN=Cmpk2 PE=1 SV=3	131976	90084.7	77193.7	74870.6	79534.4	51706.7
tr|B1WBT1|B1WBT1_RAT;tr|E9PSZ9|E9PSZ9_RAT	1	1	20.83	0.159175	0.95067	7.39231	69981.2	Cdc14a protein OS=Rattus norvegicus OX=10116 GN=Cdc14a PE=2 SV=1	83551.8	1.42882e+06	427090	34029.5	103934	124399
Q9WTP0|E41L1_RAT;tr|A0A0G2K0F3|A0A0G2K0F3_RAT;tr|D3ZMI4|D3ZMI4_RAT;tr|D4A9L5|D4A9L5_RAT	10	8	501.96	0.159467	0.95067	1.7015	98242.7	Band 4.1-like protein 1 OS=Rattus norvegicus OX=10116 GN=Epb41l1 PE=1 SV=1	1.68247e+06	1.48692e+06	929916	1.30881e+06	579328	521099
Q99ND9|RWDD1_RAT	1	1	57.5	0.159501	0.95067	3.87096	27782.5	RWD domain-containing protein 1 OS=Rattus norvegicus OX=10116 GN=Rwdd1 PE=2 SV=1	33155.5	258026	118830	43894	37666.7	24359.1
Q9ES21|SAC1_RAT	9	9	340.17	0.159715	0.95067	1.25399	67039	Phosphatidylinositol-3-phosphatase SAC1 OS=Rattus norvegicus OX=10116 GN=Sacm1l PE=1 SV=1	300426	329973	334006	315773	256830	196467
Q9QUL6|NSF_RAT;tr|A0A0G2K6U1|A0A0G2K6U1_RAT;tr|F1LQ81|F1LQ81_RAT	32	29	1663.8	0.159742	0.95067	1.49795	82652.5	Vesicle-fusing ATPase OS=Rattus norvegicus OX=10116 GN=Nsf PE=1 SV=1	1.06743e+07	9.49431e+06	1.14496e+07	1.09027e+07	4.34175e+06	5.86326e+06
Q924S1|PLCD_RAT;tr|A0A0G2JWH4|A0A0G2JWH4_RAT	2	2	72.81	0.16004	0.95067	1.19454	43794.4	1-acyl-sn-glycerol-3-phosphate acyltransferase delta OS=Rattus norvegicus OX=10116 GN=Agpat4 PE=2 SV=1	167635	138594	128052	191988	152343	174435
tr|M0RCA3|M0RCA3_RAT	2	2	53.96	0.160402	0.95067	2.22892	34253.2	Zinc finger protein-like 1 OS=Rattus norvegicus OX=10116 GN=Zfpl1 PE=1 SV=1	2091.62	663.942	35519.5	31886.1	23797.4	29628.7
Q64428|ECHA_RAT	20	14	864.56	0.160614	0.95067	1.28184	82665	Trifunctional enzyme subunit alpha, mitochondrial OS=Rattus norvegicus OX=10116 GN=Hadha PE=1 SV=2	3.0299e+06	3.20845e+06	3.14521e+06	1.75984e+06	2.97793e+06	2.58259e+06
Q642G4|PEX14_RAT	2	2	169.7	0.161881	0.95067	1.45926	40936.3	Peroxisomal membrane protein PEX14 OS=Rattus norvegicus OX=10116 GN=Pex14 PE=1 SV=1	2.41605e+06	2.77906e+06	1.96956e+06	2.10002e+06	1.79063e+06	1.01914e+06
Q5U2U0|CLPX_RAT	1	1	21.68	0.161913	0.95067	1.8984	69207.8	ATP-dependent Clp protease ATP-binding subunit clpX-like, mitochondrial OS=Rattus norvegicus OX=10116 GN=Clpx PE=2 SV=1	41068.5	7215.71	6554.84	33080.3	36052.5	34973.3
P61227|RAP2B_RAT	3	2	107.58	0.161976	0.95067	1.65009	20504.3	Ras-related protein Rap-2b OS=Rattus norvegicus OX=10116 GN=Rap2b PE=2 SV=1	183160	109511	199727	393915	219337	199251
B0K020|CISD1_RAT	5	4	248.91	0.162249	0.95067	1.42726	12096.9	CDGSH iron-sulfur domain-containing protein 1 OS=Rattus norvegicus OX=10116 GN=Cisd1 PE=3 SV=1	2.05785e+06	2.07048e+06	2.27794e+06	2.27354e+06	1.15022e+06	1.06476e+06
tr|D3ZPP2|D3ZPP2_RAT	21	4	985.21	0.162715	0.95067	1.76545	21389.8	ADP-ribosylation factor-like GTPase 8A OS=Rattus norvegicus OX=10116 GN=Arl8a PE=1 SV=1	2.30864e+06	5.86371e+06	4.52559e+06	2.88905e+06	1.9953e+06	2.30812e+06
D3ZSP7|TTC3_RAT	1	1	63.23	0.163312	0.95067	1.53736	225781	E3 ubiquitin-protein ligase TTC3 OS=Rattus norvegicus OX=10116 GN=Ttc3 PE=3 SV=3	179716	136236	107896	134259	79116	62324.7
tr|A0A0G2K9E5|A0A0G2K9E5_RAT;tr|D3Z9N3|D3Z9N3_RAT	2	2	66.77	0.163378	0.95067	2.80378	101580	Leucyl-tRNA synthetase OS=Rattus norvegicus OX=10116 GN=Lars2 PE=1 SV=1	47892	11967.8	13052.9	13664.5	6376.52	5964.09
tr|Q499S6|Q499S6_RAT	1	1	35.79	0.163433	0.95067	4.52774	51829.2	Cathepsin F OS=Rattus norvegicus OX=10116 GN=Ctsf PE=1 SV=1	143354	41791.3	15786.5	31162.4	4882.72	8332.76
Q924P2|TM14C_RAT;tr|B0BNJ9|B0BNJ9_RAT;tr|M0R701|M0R701_RAT	3	3	201.66	0.163795	0.95067	1.23066	11775.8	Transmembrane protein 14C OS=Rattus norvegicus OX=10116 GN=Tmem14c PE=3 SV=1	1.31699e+06	1.66866e+06	1.77986e+06	1.48549e+06	1.13436e+06	1.25245e+06
Q99MZ4|GGT7_RAT	9	8	367.76	0.164256	0.95067	1.58341	70382.8	Glutathione hydrolase 7 OS=Rattus norvegicus OX=10116 GN=Ggt7 PE=1 SV=2	1.84231e+06	1.90375e+06	1.18991e+06	1.62035e+06	767274	729684
Q3SWS8|RAE1L_RAT	1	1	36.7	0.164484	0.95067	1.90125	40919.1	mRNA export factor OS=Rattus norvegicus OX=10116 GN=Rae1 PE=1 SV=1	330214	642377	242924	296386	145751	197188
Q63347|PRS7_RAT;tr|G3V7L6|G3V7L6_RAT	3	3	82.6	0.164885	0.95067	1.64964	48574.8	26S proteasome regulatory subunit 7 OS=Rattus norvegicus OX=10116 GN=Psmc2 PE=1 SV=3	41807.8	35352.8	22853.3	41632.3	42396.8	80958.1
tr|B2GUZ3|B2GUZ3_RAT	14	13	653.76	0.164945	0.95067	1.7874	105842	Formyltetrahydrofolate synthetase OS=Rattus norvegicus OX=10116 GN=Mthfd1l PE=1 SV=1	1.79028e+06	964500	858196	1.03147e+06	407942	581950
P85969|SNAB_RAT;tr|F8WFM2|F8WFM2_RAT	2	1	84.18	0.166268	0.95067	1.50045	33469.9	Beta-soluble NSF attachment protein OS=Rattus norvegicus OX=10116 GN=Napb PE=1 SV=1	192703	307146	276776	249967	145042	122586
tr|B2RYF6|B2RYF6_RAT	3	3	223.86	0.166521	0.95067	1.40395	75276.6	CLPTM1 regulator of GABA type A receptor forward-trafficking OS=Rattus norvegicus OX=10116 GN=Clptm1 PE=1 SV=1	2.1114e+06	1.46163e+06	1.28107e+06	1.31168e+06	1.26566e+06	880115
tr|D3ZHF8|D3ZHF8_RAT	1	1	45.46	0.166594	0.95067	1.4831	73206.9	Translation factor GUF1, mitochondrial OS=Rattus norvegicus OX=10116 GN=Guf1 PE=1 SV=1	70136.9	49101.4	72809	54609.3	26981.6	47899.5
tr|D3ZR52|D3ZR52_RAT	1	1	37.81	0.167671	0.95067	1.67912	57136.3	Lysophosphatidylcholine acyltransferase 4 OS=Rattus norvegicus OX=10116 GN=Lpcat4 PE=4 SV=3	48640.7	32805.5	37967.2	32064.5	10852.7	28199.4
P19511|AT5F1_RAT	19	18	931.63	0.167817	0.95067	1.53119	28868.8	ATP synthase F(0) complex subunit B1, mitochondrial OS=Rattus norvegicus OX=10116 GN=Atp5pb PE=1 SV=1	9.83911e+06	1.0155e+07	6.26554e+06	8.236e+06	5.0028e+06	3.91107e+06
tr|A0A0G2K8H0|A0A0G2K8H0_RAT;Q5M9G3|CAPR1_RAT	5	5	121.45	0.168108	0.95067	1.78909	79632.7	Caprin-1 OS=Rattus norvegicus OX=10116 GN=Caprin1 PE=1 SV=1	257105	437185	174664	176999	199020	109677
Q6AYG3|PRUN1_RAT	4	3	209.67	0.168403	0.95067	2.20142	49998.4	Exopolyphosphatase PRUNE1 OS=Rattus norvegicus OX=10116 GN=Prune1 PE=1 SV=1	149767	66809.3	38042.3	225178	245122	90224
tr|D3ZAF9|D3ZAF9_RAT	1	1	31.23	0.168514	0.95067	1.24289	88930.3	SH3 and PX domains 2B OS=Rattus norvegicus OX=10116 GN=Sh3pxd2b PE=1 SV=2	454523	471272	330863	307420	368424	335233
P15651|ACADS_RAT;tr|Q6IMX3|Q6IMX3_RAT	1	1	35.57	0.168769	0.95067	1.7992	44765.4	Short-chain specific acyl-CoA dehydrogenase, mitochondrial OS=Rattus norvegicus OX=10116 GN=Acads PE=1 SV=2	1.68056e+06	649073	1.33607e+06	850178	536222	651012
tr|A0A0G2K9G3|A0A0G2K9G3_RAT;tr|A9UMV2|A9UMV2_RAT	1	1	71.31	0.168914	0.95067	5.57552	19827	Mitochondrial ribosomal protein S24 OS=Rattus norvegicus OX=10116 GN=Mrps24 PE=1 SV=1	70115.6	47820.2	5895.73	4661.19	10185.4	7363.3
P10362|SCG2_RAT	1	1	43.44	0.1694	0.95067	2.57302	71031.3	Secretogranin-2 OS=Rattus norvegicus OX=10116 GN=Scg2 PE=1 SV=1	78449.1	333351	283466	97455.6	75414.3	97344.7
P20788|UCRI_RAT	21	19	991.27	0.169429	0.95067	1.61654	29445.7	Cytochrome b-c1 complex subunit Rieske, mitochondrial OS=Rattus norvegicus OX=10116 GN=Uqcrfs1 PE=1 SV=2	1.80257e+06	2.47353e+06	2.46221e+06	2.33386e+06	1.07927e+06	755220
tr|Q4V7D4|Q4V7D4_RAT	2	2	70.64	0.169526	0.95067	6.07321	50824.9	Family with sequence similarity 126, member B OS=Rattus norvegicus OX=10116 GN=Fam126b PE=1 SV=1	124918	1.82291e+06	554171	92986.9	94429.3	224556
tr|G3V6W7|G3V6W7_RAT;tr|Q499P4|Q499P4_RAT	1	1	21.09	0.169772	0.95067	3.04203	77602.1	Cleavage and polyadenylation specificity factor 3, isoform CRA_a OS=Rattus norvegicus OX=10116 GN=Cpsf3 PE=1 SV=1	7273.19	1183.41	184.274	3556.53	11753.3	10976
P13803|ETFA_RAT	11	11	494.69	0.16983	0.95067	1.26918	34951.4	Electron transfer flavoprotein subunit alpha, mitochondrial OS=Rattus norvegicus OX=10116 GN=Etfa PE=1 SV=4	2.22206e+06	2.38693e+06	2.15129e+06	1.61706e+06	2.32427e+06	1.38517e+06
tr|D4A5I9|D4A5I9_RAT	6	6	211.13	0.170432	0.95067	2.40186	148131	Unconventional myosin-6 OS=Rattus norvegicus OX=10116 GN=Myo6 PE=1 SV=3	56077.1	131357	71804.3	86574.1	346394	189686
tr|A0A0G2K528|A0A0G2K528_RAT;tr|B5DF99|B5DF99_RAT	1	1	105.93	0.170945	0.95067	1.31524	35441.3	Syntaxin 16 OS=Rattus norvegicus OX=10116 GN=Stx16 PE=1 SV=1	1.3021e+06	1.004e+06	935069	1.05527e+06	677085	731965
P06687|AT1A3_RAT	95	60	4492.1	0.171233	0.95067	1.39111	111691	Sodium/potassium-transporting ATPase subunit alpha-3 OS=Rattus norvegicus OX=10116 GN=Atp1a3 PE=1 SV=2	1.34785e+07	1.16637e+07	1.11295e+07	1.26359e+07	6.098e+06	7.34002e+06
tr|D3ZD23|D3ZD23_RAT	3	3	73.85	0.171536	0.95067	1.55273	67300.4	ATP-binding cassette subfamily E member 1 OS=Rattus norvegicus OX=10116 GN=Abce1 PE=1 SV=1	81117.4	83827.4	38559.9	94146.6	86693.3	135148
tr|D4AAE9|D4AAE9_RAT	4	4	149.97	0.172233	0.95067	2.18527	15293.1	CDGSH iron sulfur domain 2 OS=Rattus norvegicus OX=10116 GN=Cisd2 PE=1 SV=1	126620	159635	172125	526570	333206	141911
tr|Q5RJN0|Q5RJN0_RAT	7	7	365.71	0.172771	0.95067	1.41071	23945	Complex I-20kD OS=Rattus norvegicus OX=10116 GN=Ndufs7 PE=1 SV=1	4.687e+06	3.90952e+06	3.16125e+06	3.8681e+06	2.43143e+06	2.03509e+06
tr|B5DES0|B5DES0_RAT	2	2	57.08	0.173802	0.95067	1.51224	13526.9	Small nuclear ribonucleoprotein Sm D2 OS=Rattus norvegicus OX=10116 GN=Snrpd2 PE=1 SV=1	227050	192325	122178	104447	160200	93466.4
tr|D4AB01|D4AB01_RAT	3	3	120.91	0.174236	0.95067	1.71321	17380.1	Histidine triad nucleotide binding protein 2 (Predicted), isoform CRA_a OS=Rattus norvegicus OX=10116 GN=Hint2 PE=1 SV=1	75489.4	96518.4	80791.6	85821.9	220678	126599
P52873|PYC_RAT;tr|A0A0G2JTL5|A0A0G2JTL5_RAT	25	18	1092.72	0.174586	0.95067	1.45033	129777	Pyruvate carboxylase, mitochondrial OS=Rattus norvegicus OX=10116 GN=Pc PE=1 SV=2	2.22214e+06	3.26924e+06	2.81939e+06	1.34312e+06	2.80144e+06	1.58569e+06
Q5XIM9|TCPB_RAT	16	16	799.3	0.174999	0.95067	1.40701	57458.4	T-complex protein 1 subunit beta OS=Rattus norvegicus OX=10116 GN=Cct2 PE=1 SV=3	1.54204e+06	1.52206e+06	1.01528e+06	2.50953e+06	1.52491e+06	1.70531e+06
tr|B2GUX5|B2GUX5_RAT	2	2	83.13	0.175023	0.95067	1.29782	33809.9	5'-nucleotidase OS=Rattus norvegicus OX=10116 GN=Nt5c3a PE=1 SV=1	331416	392319	285376	308644	195886	273014
tr|B2GV23|B2GV23_RAT;tr|Q3ZAU6|Q3ZAU6_RAT	4	4	177.59	0.175144	0.95067	1.30587	43410.9	RBR-type E3 ubiquitin transferase (Fragment) OS=Rattus norvegicus OX=10116 GN=Rnf14 PE=2 SV=1	508568	629855	502977	508941	301848	446150
tr|A0A5D0|A0A5D0_RAT	3	1	150.43	0.17643	0.95067	2.10287	31116	Cd200 molecule OS=Rattus norvegicus OX=10116 GN=Cd200 PE=2 SV=1	732168	315774	491757	495658	160403	76127.4
Q5PPL3|NSDHL_RAT	10	9	556.18	0.17688	0.95067	1.27565	40411.6	Sterol-4-alpha-carboxylate 3-dehydrogenase, decarboxylating OS=Rattus norvegicus OX=10116 GN=Nsdhl PE=2 SV=1	1.51536e+06	1.32591e+06	1.10024e+06	1.26687e+06	835358	987588
P62494|RB11A_RAT	16	1	680.02	0.17706	0.95067	1.90367	24393.5	Ras-related protein Rab-11A OS=Rattus norvegicus OX=10116 GN=Rab11a PE=1 SV=3	133591	404115	238771	146099	155982	105803
tr|B2GUY8|B2GUY8_RAT	3	3	84.81	0.177426	0.95067	1.39729	34340.6	Slc25a17 protein OS=Rattus norvegicus OX=10116 GN=Slc25a17 PE=1 SV=1	36654.3	46691.7	26199	48694.7	63545.7	40826.4
P67779|PHB_RAT	30	29	1262.93	0.177539	0.95067	1.435	29820.1	Prohibitin OS=Rattus norvegicus OX=10116 GN=Phb PE=1 SV=1	1.66006e+07	1.41325e+07	1.22449e+07	1.39462e+07	9.75661e+06	6.24698e+06
Q9QWN8|SPTN2_RAT;tr|F1MA36|F1MA36_RAT	20	14	621.5	0.1776	0.95067	1.33376	271062	Spectrin beta chain, non-erythrocytic 2 OS=Rattus norvegicus OX=10116 GN=Sptbn2 PE=1 SV=2	821679	729470	523845	634152	476923	444667
tr|Q6P9V1|Q6P9V1_RAT	5	5	207.94	0.177936	0.95067	4.43474	25904.5	Tetraspanin OS=Rattus norvegicus OX=10116 GN=Cd81 PE=1 SV=1	1.63214e+06	6.54675e+06	2.31892e+06	2.77547e+06	1.80472e+07	2.57325e+07
tr|D3Z941|D3Z941_RAT	9	9	389.74	0.178416	0.95067	1.2409	101582	Methionine--tRNA ligase, cytoplasmic OS=Rattus norvegicus OX=10116 GN=Mars PE=1 SV=1	964865	694009	655061	602225	655722	606777
Q9QZA6|CD151_RAT	1	1	26.26	0.178586	0.95067	8.05535	28355.2	CD151 antigen OS=Rattus norvegicus OX=10116 GN=Cd151 PE=1 SV=2	2971.78	2769.87	1771.13	2325.86	48117.3	10074.9
Q03348|PTPRA_RAT;tr|A0A0G2JVR0|A0A0G2JVR0_RAT;tr|Q66HJ7|Q66HJ7_RAT	2	2	52.04	0.178901	0.95067	2.0761	90260.5	Receptor-type tyrosine-protein phosphatase alpha OS=Rattus norvegicus OX=10116 GN=Ptpra PE=1 SV=1	23612.1	2690.68	2372.29	14582.8	15779.2	29170.1
tr|A0A0G2K9T1|A0A0G2K9T1_RAT;tr|Q5YB86|Q5YB86_RAT	3	3	102.69	0.178961	0.95067	1.56367	100831	E3 ubiquitin-protein ligase OS=Rattus norvegicus OX=10116 GN=Itch PE=1 SV=1	254718	328259	149238	179341	132875	156051
tr|G3V7V6|G3V7V6_RAT	6	6	192.31	0.179336	0.95067	2.01192	67477.6	All-trans-13,14-dihydroretinol saturase, isoform CRA_b OS=Rattus norvegicus OX=10116 GN=Retsat PE=1 SV=1	489700	978629	1.57923e+06	573368	591021	350363
Q6JE36|NDRG1_RAT	4	3	135.23	0.179442	0.95067	1.41649	42954.7	Protein NDRG1 OS=Rattus norvegicus OX=10116 GN=Ndrg1 PE=1 SV=1	580966	988434	634448	614057	538658	403137
O88483|PDP1_RAT;tr|A0A0G2QC17|A0A0G2QC17_RAT;tr|A1L1J4|A1L1J4_RAT	4	4	147.13	0.179627	0.95067	1.60213	61207.4	[Pyruvate dehydrogenase [acetyl-transferring]]-phosphatase 1, mitochondrial OS=Rattus norvegicus OX=10116 GN=Pdp1 PE=1 SV=1	241995	243000	188677	251745	82250.6	86488.1
tr|D3ZHB3|D3ZHB3_RAT;tr|Q6PDW1|Q6PDW1_RAT	3	3	143.71	0.180117	0.95067	1.53851	14513.9	40S ribosomal protein S12 OS=Rattus norvegicus OX=10116 GN=LOC100360573 PE=3 SV=3	256832	521126	321864	183748	294794	236322
Q6AYD3|PA2G4_RAT	7	6	272.65	0.180253	0.95067	1.69855	43656.8	Proliferation-associated protein 2G4 OS=Rattus norvegicus OX=10116 GN=Pa2g4 PE=1 SV=1	422644	467046	441919	758087	416231	1.08749e+06
Q641Z8|PEF1_RAT	2	2	63.64	0.180717	0.95067	1.29435	30012.4	Peflin OS=Rattus norvegicus OX=10116 GN=Pef1 PE=2 SV=1	202654	289288	189202	177271	197086	151888
F1LSG8|VPS50_RAT	4	4	138.46	0.180791	0.95067	1.50354	111188	Syndetin OS=Rattus norvegicus OX=10116 GN=Vps50 PE=1 SV=1	186772	109129	114944	123455	64168.3	85629.2
Q704E8|ABCB7_RAT;tr|A0A0G2K866|A0A0G2K866_RAT;tr|A0A0G2KAC7|A0A0G2KAC7_RAT;tr|F1LNV4|F1LNV4_RAT	6	5	257.52	0.181535	0.95067	1.21965	82557.8	Iron-sulfur clusters transporter ABCB7, mitochondrial OS=Rattus norvegicus OX=10116 GN=Abcb7 PE=1 SV=1	634524	561945	604433	615930	398869	461774
tr|A0A0G2JVL6|A0A0G2JVL6_RAT	6	6	188.53	0.182027	0.95067	1.99555	19965	NADH dehydrogenase [ubiquinone] 1 alpha subcomplex subunit 8 OS=Rattus norvegicus OX=10116 GN=Ndufa8 PE=1 SV=1	594943	398335	256805	330133	218039	78262.4
tr|Q56R17|Q56R17_RAT	10	7	406.81	0.182264	0.95067	1.27969	57922.9	Importin subunit alpha OS=Rattus norvegicus OX=10116 GN=Kpna4 PE=1 SV=1	359969	383367	257656	296608	262164	223443
Q6MG49|BAG6_RAT;tr|A0A0G2K7C1|A0A0G2K7C1_RAT	3	3	90.61	0.182309	0.95067	1.38664	120012	Large proline-rich protein BAG6 OS=Rattus norvegicus OX=10116 GN=Bag6 PE=1 SV=2	286629	185738	180569	134200	135908	200769
tr|E9PT51|E9PT51_RAT	3	3	110.45	0.183788	0.95067	1.42592	41797.1	DNA polymerase delta-interacting protein 2 OS=Rattus norvegicus OX=10116 GN=Poldip2 PE=1 SV=3	227572	217812	138475	199245	323500	309794
tr|G3V6U3|G3V6U3_RAT	18	17	758.3	0.183859	0.95067	1.37607	47318.9	Alpha-1,3/1,6-mannosyltransferase ALG2 OS=Rattus norvegicus OX=10116 GN=Alg2 PE=1 SV=1	2.12527e+06	1.97544e+06	1.3831e+06	1.69983e+06	997710	1.28758e+06
Q9R1T5|ACY2_RAT;tr|A0A0H2UHY8|A0A0H2UHY8_RAT;tr|A0A1W2Q6K0|A0A1W2Q6K0_RAT	1	1	42.45	0.18451	0.95067	4.24562	35313.5	Aspartoacylase OS=Rattus norvegicus OX=10116 GN=Aspa PE=1 SV=2	35626	13890.6	25836.1	19980.4	183103	116836
tr|Q6YDN8|Q6YDN8_RAT	2	1	77.56	0.184835	0.95067	3.59744	26778.6	BWK-1 OS=Rattus norvegicus OX=10116 GN=Gid8 PE=1 SV=1	63349.6	8659.37	42235.7	7117.6	5993.53	18646.1
Q03114|CDK5_RAT	2	1	44.97	0.185215	0.95067	1.87327	33254.4	Cyclin-dependent-like kinase 5 OS=Rattus norvegicus OX=10116 GN=Cdk5 PE=1 SV=1	146745	2124.85	1114.23	121070	45140.5	114750
tr|B5DF25|B5DF25_RAT;tr|F1LTU4|F1LTU4_RAT	1	1	39.4	0.185526	0.95067	1.5263	27517.5	Ribosome assembly factor mrt4 (Fragment) OS=Rattus norvegicus OX=10116 GN=Mrto4 PE=2 SV=1	32024.9	28956.8	30745.1	28202.2	51110.9	60690
P27139|CAH2_RAT	2	2	81.3	0.186079	0.95067	2.11007	29113.8	Carbonic anhydrase 2 OS=Rattus norvegicus OX=10116 GN=Ca2 PE=1 SV=2	60370.8	116940	186875	121221	371870	275367
G3V7P1|STX12_RAT;tr|A0A0G2JVB6|A0A0G2JVB6_RAT;tr|A0A0G2K4U8|A0A0G2K4U8_RAT	3	3	103.93	0.186113	0.95067	1.38404	31187.2	Syntaxin-12 OS=Rattus norvegicus OX=10116 GN=Stx12 PE=1 SV=1	159273	244377	191778	170414	160602	99196
tr|D3ZE75|D3ZE75_RAT	1	1	27.73	0.1867	0.95067	2.02854	105144	LDL receptor-related protein 8 OS=Rattus norvegicus OX=10116 GN=Lrp8 PE=4 SV=3	76827	112836	48420.9	33525.6	70697.4	13144.2
tr|B2GV62|B2GV62_RAT	2	1	59.6	0.186825	0.95067	1.33407	17525.5	Mitochondrial ribosomal protein L20 OS=Rattus norvegicus OX=10116 GN=Mrpl20 PE=1 SV=1	52944.1	42159.5	31053.4	32079.9	34931	27554.8
tr|G3V912|G3V912_RAT	7	7	223.2	0.187203	0.95067	1.29387	37540.6	Thioredoxin domain containing 13 OS=Rattus norvegicus OX=10116 GN=Tmx4 PE=1 SV=1	582373	632355	481040	576906	382957	350749
tr|A0A0G2K4Y1|A0A0G2K4Y1_RAT;tr|A0A0G2K5E4|A0A0G2K5E4_RAT;tr|Q2TVU3|Q2TVU3_RAT;tr|Q2UZS7|Q2UZS7_RAT	4	4	196.48	0.187311	0.95067	1.26637	49416.1	DnaJ heat shock protein family (Hsp40) member A3 OS=Rattus norvegicus OX=10116 GN=Dnaja3 PE=1 SV=1	466436	332624	328008	334791	248925	306286
Q3ZAV8|EDC4_RAT;tr|F7F707|F7F707_RAT	5	5	163.94	0.18778	0.95067	1.76694	152595	Enhancer of mRNA-decapping protein 4 OS=Rattus norvegicus OX=10116 GN=Edc4 PE=1 SV=1	460677	384681	1.13138e+06	712508	1.50443e+06	1.27584e+06
P60825|CIRBP_RAT;tr|Q6NT88|Q6NT88_RAT	2	2	71.16	0.188365	0.95067	1.86412	18607	Cold-inducible RNA-binding protein OS=Rattus norvegicus OX=10116 GN=Cirbp PE=2 SV=1	224452	550381	197318	180777	170791	169940
tr|D3ZUD8|D3ZUD8_RAT	3	3	98.26	0.189993	0.95067	1.49245	69969.3	Transmembrane 9 superfamily member OS=Rattus norvegicus OX=10116 GN=Tm9sf3 PE=1 SV=2	475028	844820	528278	419881	532811	285625
Q63787|P85A_RAT;tr|F1LNG5|F1LNG5_RAT	1	1	34.9	0.190152	0.95067	11.2818	83531.1	Phosphatidylinositol 3-kinase regulatory subunit alpha OS=Rattus norvegicus OX=10116 GN=Pik3r1 PE=1 SV=1	46488.2	32550	1507.7	2835.3	2527.95	1776.22
tr|B2GUZ9|B2GUZ9_RAT	8	6	241.94	0.191124	0.95067	1.77486	36776	Fam49b protein OS=Rattus norvegicus OX=10116 GN=Fam49b PE=1 SV=1	217123	342574	74615.9	291021	441785	393012
P97519|HMGCL_RAT	3	2	177.69	0.192024	0.95067	1.49665	34191.8	Hydroxymethylglutaryl-CoA lyase, mitochondrial OS=Rattus norvegicus OX=10116 GN=Hmgcl PE=2 SV=1	1.36476e+06	781424	707462	800774	568519	537393
Q5RJY4|DRS7B_RAT	3	3	79.71	0.192585	0.95067	1.92824	35342	Dehydrogenase/reductase SDR family member 7B OS=Rattus norvegicus OX=10116 GN=Dhrs7b PE=1 SV=1	194366	105250	62509.1	85168.7	47295.2	55336.8
tr|G3V7Y3|G3V7Y3_RAT	25	23	1106.69	0.192696	0.95067	2.02865	17563	ATP synthase F1 subunit delta OS=Rattus norvegicus OX=10116 GN=Atp5f1d PE=1 SV=1	5.74501e+06	1.99236e+07	1.17885e+07	4.79616e+06	7.76934e+06	5.89856e+06
D4A3K5|H11_RAT	2	1	70.1	0.192887	0.95067	3.53439	22004.4	Histone H1.1 OS=Rattus norvegicus OX=10116 GN=H1-1 PE=1 SV=1	42036.4	25379.2	16179.9	25198.3	74966.4	195294
tr|D3ZEH1|D3ZEH1_RAT	3	3	110.62	0.192902	0.95067	1.58839	540348	FAT atypical cadherin 4 OS=Rattus norvegicus OX=10116 GN=Fat4 PE=1 SV=3	170401	364875	268845	137296	235892	133061
Q5BJQ2|MINY1_RAT	1	1	21.44	0.192964	0.95067	2.00326	52728.9	Ubiquitin carboxyl-terminal hydrolase MINDY-1 OS=Rattus norvegicus OX=10116 GN=Mindy1 PE=2 SV=1	113764	19320.1	78752.1	95707.2	144193	184464
tr|D3ZKG1|D3ZKG1_RAT	1	1	30.76	0.193111	0.95067	1.78526	92035.7	Methylmalonyl-CoA isomerase OS=Rattus norvegicus OX=10116 GN=Mmut PE=1 SV=2	47224.7	12057.6	19731.2	33561.3	41099.4	66399.2
Q9JMJ4|PRP19_RAT	12	12	509.2	0.193315	0.95067	1.65792	55238.9	Pre-mRNA-processing factor 19 OS=Rattus norvegicus OX=10116 GN=Prpf19 PE=1 SV=2	399122	934292	522367	272197	371266	475882
tr|D4A2D8|D4A2D8_RAT	1	1	49.22	0.193378	0.95067	1.55698	11618.4	LSM7 homolog, U6 small nuclear RNA and mRNA degradation-associated OS=Rattus norvegicus OX=10116 GN=Lsm7 PE=1 SV=1	232231	320688	160921	170687	188727	99063.3
P20595|GCYB1_RAT;tr|Q80WY4|Q80WY4_RAT;tr|Q8CH85|Q8CH85_RAT	4	4	183.53	0.193414	0.95067	1.86377	70456.6	Guanylate cyclase soluble subunit beta-1 OS=Rattus norvegicus OX=10116 GN=Gucy1b1 PE=1 SV=2	201959	115694	69514.4	93009.3	66546.4	48178.6
tr|A0A0G2K1U9|A0A0G2K1U9_RAT	4	4	130.8	0.193499	0.95067	2.12571	59104.1	Immunity-related GTPase Q OS=Rattus norvegicus OX=10116 GN=Irgq PE=1 SV=1	249939	308976	101680	196813	55709.2	58242.6
tr|F1M8V2|F1M8V2_RAT	2	2	83.49	0.193729	0.95067	1.43787	133300	Ubiquitination factor E4B OS=Rattus norvegicus OX=10116 GN=Ube4b PE=1 SV=3	1.06086e+06	781293	644941	821789	464918	442997
P62944|AP2B1_RAT;tr|Q3ZB97|Q3ZB97_RAT	50	31	2323.87	0.194333	0.95067	1.23027	104553	AP-2 complex subunit beta OS=Rattus norvegicus OX=10116 GN=Ap2b1 PE=1 SV=1	5.64012e+06	6.72965e+06	5.15243e+06	5.86916e+06	4.12409e+06	4.24936e+06
Q08415|KAT1_RAT;tr|G3V827|G3V827_RAT	2	2	66.15	0.194407	0.95067	1.3512	47873	Kynurenine--oxoglutarate transaminase 1 OS=Rattus norvegicus OX=10116 GN=Kyat1 PE=1 SV=2	544061	438942	557718	547176	298896	294189
tr|A0A0G2K5L1|A0A0G2K5L1_RAT;tr|G3V9W9|G3V9W9_RAT;tr|Q9WU10|Q9WU10_RAT	1	1	30.3	0.194412	0.95067	1.21383	507350	FAT atypical cadherin 1 OS=Rattus norvegicus OX=10116 GN=Fat1 PE=1 SV=1	1.0254e+06	894303	1.01644e+06	847000	623345	948556
Q09QM4|GPR17_RAT	2	2	80.09	0.194468	0.95067	2.48759	37869.7	Uracil nucleotide/cysteinyl leukotriene receptor OS=Rattus norvegicus OX=10116 GN=Gpr17 PE=2 SV=1	120063	212710	51432.2	98899.8	36380	19169.2
tr|A0A0G2K3D9|A0A0G2K3D9_RAT;tr|F1LVX6|F1LVX6_RAT	1	1	44.55	0.194713	0.95067	1.79357	72505.2	Transmembrane protein 132B (Fragment) OS=Rattus norvegicus OX=10116 GN=Tmem132b PE=4 SV=1	170626	132340	97664.7	128155	67988.5	27227.3
P39069|KAD1_RAT	7	5	357.96	0.195005	0.95067	1.37981	21583.8	Adenylate kinase isoenzyme 1 OS=Rattus norvegicus OX=10116 GN=Ak1 PE=1 SV=3	796210	1.23606e+06	827518	723889	502958	845738
P97532|THTM_RAT	3	3	91.36	0.195051	0.95067	1.77658	32940.2	3-mercaptopyruvate sulfurtransferase OS=Rattus norvegicus OX=10116 GN=Mpst PE=1 SV=3	84342.5	16656.6	10417.5	70333.6	69036	58570.8
tr|D3ZAP9|D3ZAP9_RAT	6	6	204.29	0.195184	0.95067	1.44337	38066.4	Glycerol-3-phosphate dehydrogenase [NAD(+)] OS=Rattus norvegicus OX=10116 GN=Gpd1l PE=1 SV=1	251844	225704	251744	449282	225076	378280
B5DEH2|ERLN2_RAT	10	10	407.28	0.195454	0.95067	1.35693	37710.4	Erlin-2 OS=Rattus norvegicus OX=10116 GN=Erlin2 PE=1 SV=1	1.05967e+06	977930	658116	791327	516206	679090
tr|B2RZA9|B2RZA9_RAT	2	1	85.13	0.195494	0.95067	2.14243	17861.6	Ube2l3 protein OS=Rattus norvegicus OX=10116 GN=Ube2l3 PE=2 SV=1	344215	116386	108498	61000.7	106861	97770.5
tr|D4AEH3|D4AEH3_RAT	10	10	546.69	0.195495	0.95067	1.73375	36491.8	Proteasome (Prosome, macropain) 26S subunit, non-ATPase, 7 (Predicted) OS=Rattus norvegicus OX=10116 GN=Psmd7 PE=1 SV=1	1.76326e+06	586157	295374	1.3257e+06	1.60601e+06	1.6537e+06
tr|A0A0G2K9R9|A0A0G2K9R9_RAT;tr|A0A0G2KAX0|A0A0G2KAX0_RAT	2	2	49.38	0.196083	0.95067	1.40939	211236	Proteasome activator subunit 4 OS=Rattus norvegicus OX=10116 GN=Psme4 PE=1 SV=1	66102.1	27477.5	43253.3	66893.4	57175.3	68781.8
P63031|MPC1_RAT	5	4	297.72	0.196559	0.95067	1.54651	12454.6	Mitochondrial pyruvate carrier 1 OS=Rattus norvegicus OX=10116 GN=Mpc1 PE=3 SV=1	1.28695e+06	796676	624740	758701	565731	426850
tr|D3ZD83|D3ZD83_RAT	1	1	38.83	0.196781	0.95067	1.3846	49405.5	Major facilitator superfamily domain-containing 10 OS=Rattus norvegicus OX=10116 GN=Mfsd10 PE=1 SV=1	122509	142779	140353	88044.7	142944	61976.3
P26769|ADCY2_RAT;tr|F1LV12|F1LV12_RAT	2	2	69.72	0.196892	0.95067	2.30038	123316	Adenylate cyclase type 2 OS=Rattus norvegicus OX=10116 GN=Adcy2 PE=1 SV=1	99925.5	25519.7	38989.7	24566.3	31917.4	14997.9
P07825|SYPH_RAT	13	12	866.91	0.197543	0.95067	1.40275	33310.7	Synaptophysin OS=Rattus norvegicus OX=10116 GN=Syp PE=1 SV=1	5.87121e+06	7.38897e+06	5.47046e+06	6.71056e+06	3.37862e+06	3.26365e+06
tr|D3ZNU1|D3ZNU1_RAT	1	1	32.63	0.19756	0.95067	49.9033	119781	CCAAT/enhancer-binding protein zeta OS=Rattus norvegicus OX=10116 GN=Cebpz PE=1 SV=1	11487.4	139.81	116.034	7.70402	35.2764	192.339
tr|A0A0G2K2C7|A0A0G2K2C7_RAT;tr|D3ZC84|D3ZC84_RAT	24	22	928.12	0.198474	0.95067	1.31641	290225	Ubiquitinyl hydrolase 1 OS=Rattus norvegicus OX=10116 GN=Usp9x PE=1 SV=1	846313	986106	578988	630371	559131	642298
P60123|RUVB1_RAT	3	3	146.36	0.198741	0.95067	1.37242	50214	RuvB-like 1 OS=Rattus norvegicus OX=10116 GN=Ruvbl1 PE=1 SV=1	127726	165640	88478.4	135857	189058	199136
O35828|CORO7_RAT;tr|A0A0A0MXU2|A0A0A0MXU2_RAT;tr|A0A0G2K9F9|A0A0G2K9F9_RAT	3	2	83.54	0.198935	0.95067	1.5551	100782	Coronin-7 OS=Rattus norvegicus OX=10116 GN=Coro7 PE=1 SV=2	103560	270937	148338	192387	298046	322626
O08662|PI4KA_RAT	13	13	582.73	0.198958	0.95067	1.55435	236918	Phosphatidylinositol 4-kinase alpha OS=Rattus norvegicus OX=10116 GN=Pi4ka PE=1 SV=2	584790	293625	401725	398660	226310	198617
Q5EB62|S2546_RAT;tr|B2RYK4|B2RYK4_RAT	3	3	132.51	0.198991	0.95067	1.39991	46210.4	Solute carrier family 25 member 46 OS=Rattus norvegicus OX=10116 GN=Slc25a46 PE=1 SV=2	499914	352024	408266	415981	290593	193633
P10960|SAP_RAT;tr|F7EPE0|F7EPE0_RAT;tr|Q6P7A4|Q6P7A4_RAT	22	18	1057.12	0.198994	0.95067	2.08794	61124.1	Prosaposin OS=Rattus norvegicus OX=10116 GN=Psap PE=1 SV=1	2.94282e+06	7.57048e+06	2.47607e+06	2.04847e+06	2.99647e+06	1.17621e+06
P13221|AATC_RAT	16	16	701.63	0.199713	0.95067	1.43005	46428.8	Aspartate aminotransferase, cytoplasmic OS=Rattus norvegicus OX=10116 GN=Got1 PE=1 SV=3	3.52193e+06	3.44364e+06	2.59397e+06	3.41145e+06	1.78622e+06	1.48712e+06
Q9ES40|PRAF3_RAT;tr|A0A0H2UHF6|A0A0H2UHF6_RAT	3	3	108.89	0.200092	0.95067	1.25413	21548.6	PRA1 family protein 3 OS=Rattus norvegicus OX=10116 GN=Arl6ip5 PE=1 SV=1	348439	404002	473921	363217	363688	250951
Q8R4Z9|MFN1_RAT;tr|D3ZR27|D3ZR27_RAT	3	1	146.67	0.200861	0.95067	1.45525	83847.2	Mitofusin-1 OS=Rattus norvegicus OX=10116 GN=Mfn1 PE=1 SV=1	594625	460274	297577	359850	315698	253831
P56819|BACE1_RAT	2	2	50.01	0.201089	0.95067	2.2771	55806.9	Beta-secretase 1 OS=Rattus norvegicus OX=10116 GN=Bace1 PE=2 SV=1	33007.6	12271.8	9553.41	14997.8	4147.21	4935.1
Q561S0|NDUAA_RAT	9	7	579.96	0.201223	0.95067	1.53746	40493.1	NADH dehydrogenase [ubiquinone] 1 alpha subcomplex subunit 10, mitochondrial OS=Rattus norvegicus OX=10116 GN=Ndufa10 PE=1 SV=1	7.25483e+06	4.57219e+06	4.85964e+06	5.92575e+06	2.36005e+06	2.5676e+06
Q6MG06|GNL1_RAT;tr|A0A0G2K444|A0A0G2K444_RAT;tr|A0A0G2K6Q5|A0A0G2K6Q5_RAT;tr|Q5XI09|Q5XI09_RAT	2	2	55.8	0.201353	0.95067	1.91154	68707.1	Guanine nucleotide-binding protein-like 1 OS=Rattus norvegicus OX=10116 GN=Gnl1 PE=1 SV=1	83269.3	11811.1	7802.8	64119.6	43501.2	89044.6
tr|E9PT53|E9PT53_RAT;tr|Q9JLT5|Q9JLT5_RAT	1	1	35.69	0.20138	0.95067	2.32355	100563	Wolfram syndrome 1 homolog (Human) OS=Rattus norvegicus OX=10116 GN=Wfs1 PE=1 SV=2	27351.7	10947.3	11414	7468.94	12365.3	1561.05
P05370|G6PD_RAT	3	3	110.78	0.201693	0.95067	1.6957	59375.8	Glucose-6-phosphate 1-dehydrogenase OS=Rattus norvegicus OX=10116 GN=G6pdx PE=1 SV=3	188902	71299.7	136828	91844	66174.1	76120.6
P51146|RAB4B_RAT	5	4	211.47	0.20184	0.95067	2.09666	23628.8	Ras-related protein Rab-4B OS=Rattus norvegicus OX=10116 GN=Rab4b PE=2 SV=1	75603.2	133065	39419.2	62736.2	34566.2	21022.6
Q5XHY5|SYTC_RAT;tr|A0A0G2K9V6|A0A0G2K9V6_RAT	7	5	251.05	0.202122	0.95067	1.31295	80576.1	Threonine--tRNA ligase 1, cytoplasmic OS=Rattus norvegicus OX=10116 GN=Tars1 PE=1 SV=1	209922	245770	147698	222303	249505	320411
Q63754|SYUB_RAT;tr|A0A0G2JSQ1|A0A0G2JSQ1_RAT	8	7	316.64	0.202139	0.95067	1.68209	14504.2	Beta-synuclein OS=Rattus norvegicus OX=10116 GN=Sncb PE=1 SV=1	784196	1.60796e+06	980078	930327	724933	349535
Q66HD0|ENPL_RAT;tr|A0A0A0MY09|A0A0A0MY09_RAT	40	38	1851.47	0.202189	0.95067	1.25993	92771	Endoplasmin OS=Rattus norvegicus OX=10116 GN=Hsp90b1 PE=1 SV=2	8.41565e+06	9.47543e+06	6.14164e+06	6.96801e+06	6.46909e+06	5.63758e+06
P70566|TMOD2_RAT	8	6	283.37	0.202389	0.95067	1.70166	39491.8	Tropomodulin-2 OS=Rattus norvegicus OX=10116 GN=Tmod2 PE=1 SV=1	1.86019e+06	1.57735e+06	924271	1.40551e+06	713420	444337
tr|D3ZEI6|D3ZEI6_RAT	2	2	106.92	0.202656	0.95067	1.35242	65317.2	Nuclear receptor coactivator 5 OS=Rattus norvegicus OX=10116 GN=Ncoa5 PE=1 SV=1	542109	674801	376813	435775	345179	397470
P83888|TBG1_RAT;tr|F1LUW9|F1LUW9_RAT	1	1	57.38	0.203031	0.95067	1.63513	51100.9	Tubulin gamma-1 chain OS=Rattus norvegicus OX=10116 GN=Tubg1 PE=2 SV=1	261292	209416	157605	231812	64369.9	88076.8
tr|B2RZ24|B2RZ24_RAT;tr|F1LM47|F1LM47_RAT	12	12	646.07	0.203089	0.95067	1.52373	47387.8	Succinate-CoA ligase subunit beta (Fragment) OS=Rattus norvegicus OX=10116 GN=Sucla2 PE=2 SV=1	3.15388e+06	1.95471e+06	2.06403e+06	2.51242e+06	1.11744e+06	1.07742e+06
tr|D3ZQB6|D3ZQB6_RAT	4	4	235.01	0.203425	0.95067	1.55878	46476.4	Cat eye syndrome chromosome region, candidate 5 homolog (Human) (Predicted) OS=Rattus norvegicus OX=10116 GN=Hdhd5 PE=1 SV=1	204684	329434	160118	153882	191441	100049
tr|D3ZF11|D3ZF11_RAT	2	2	113.84	0.203625	0.95067	2.07301	16389.7	Late endosomal/lysosomal adaptor and MAPK and MTOR activator 5 OS=Rattus norvegicus OX=10116 GN=Lamtor5 PE=1 SV=1	117665	67040.7	145631	131529	404265	148998
P46462|TERA_RAT	46	39	1900.61	0.203782	0.95067	1.4016	89348.9	Transitional endoplasmic reticulum ATPase OS=Rattus norvegicus OX=10116 GN=Vcp PE=1 SV=3	2.65157e+06	3.16083e+06	1.74127e+06	1.81854e+06	2.13731e+06	1.43348e+06
Q8K3P6|SCMC2_RAT	7	6	267.49	0.203849	0.95067	1.39233	52695.1	Calcium-binding mitochondrial carrier protein SCaMC-2 OS=Rattus norvegicus OX=10116 GN=Slc25a25 PE=1 SV=1	141751	194588	187491	185217	102669	88340.3
Q5XI52|VEZA_RAT	1	1	48	0.203965	0.95067	1.46803	88693.7	Vezatin OS=Rattus norvegicus OX=10116 GN=Vezt PE=2 SV=1	84741.1	52474.7	75776.3	68285.6	30342.4	46458.8
P04182|OAT_RAT	26	26	1021.75	0.204156	0.95067	1.41245	48332.7	Ornithine aminotransferase, mitochondrial OS=Rattus norvegicus OX=10116 GN=Oat PE=1 SV=1	4.08899e+06	5.60724e+06	3.6303e+06	3.89277e+06	3.52374e+06	2.01853e+06
tr|A0A0H2UHV9|A0A0H2UHV9_RAT	3	2	119.24	0.204187	0.95067	1.3142	97570.3	Coatomer subunit gamma OS=Rattus norvegicus OX=10116 GN=Copg2 PE=1 SV=1	410198	478964	258666	436091	554495	517889
P80433|COX8A_RAT	8	7	356.41	0.204279	0.95067	1.41882	7672.17	Cytochrome c oxidase subunit 8A, mitochondrial OS=Rattus norvegicus OX=10116 GN=Cox8a PE=1 SV=3	2.38145e+06	2.75698e+06	1.54754e+06	1.92195e+06	1.61504e+06	1.17535e+06
tr|D3ZJ32|D3ZJ32_RAT	2	2	60.63	0.204417	0.95067	1.13991	93950.9	Extended synaptotagmin 2 OS=Rattus norvegicus OX=10116 GN=Esyt2 PE=1 SV=3	76622.6	65355.9	58298.1	74364.9	71624.2	82309.2
P63039|CH60_RAT;tr|A0A482IDN3|A0A482IDN3_RAT	45	42	2405.15	0.204781	0.95067	1.66291	60955.6	60 kDa heat shock protein, mitochondrial OS=Rattus norvegicus OX=10116 GN=Hspd1 PE=1 SV=1	1.02324e+07	2.03657e+07	8.8038e+06	7.98693e+06	1.0054e+07	5.65373e+06
P19468|GSH1_RAT	1	1	20.22	0.204868	0.95067	2.16703	72619.4	Glutamate--cysteine ligase catalytic subunit OS=Rattus norvegicus OX=10116 GN=Gclc PE=1 SV=2	8799.46	38553.1	2014.86	31974.4	52240.7	22765.5
P84092|AP2M1_RAT;tr|A0A140TAH5|A0A140TAH5_RAT	23	22	1046.81	0.204972	0.95067	1.25397	49654.8	AP-2 complex subunit mu OS=Rattus norvegicus OX=10116 GN=Ap2m1 PE=1 SV=1	2.77812e+06	3.25508e+06	2.61517e+06	2.96325e+06	1.78837e+06	2.14519e+06
tr|A0A0G2K4M8|A0A0G2K4M8_RAT	1	1	52.98	0.205565	0.95067	1.3249	47158.3	Acyl-CoA thioesterase 3 OS=Rattus norvegicus OX=10116 GN=Acot3 PE=1 SV=1	135048	135759	112175	134726	86769	67569.8
tr|D3ZXS8|D3ZXS8_RAT	5	4	150.39	0.206322	0.95067	1.39852	22406.6	E2 ubiquitin-conjugating enzyme OS=Rattus norvegicus OX=10116 GN=Ube2k PE=1 SV=1	259712	395706	321529	339231	177880	181445
P06302|PTMA_RAT;tr|Q63452|Q63452_RAT;tr|Q63453|Q63453_RAT	1	1	20.95	0.206644	0.95067	3.34224	12382.3	Prothymosin alpha OS=Rattus norvegicus OX=10116 GN=Ptma PE=1 SV=2	51226.1	16657.8	115533	79329.1	437783	95908.5
Q68FX0|IDH3B_RAT	13	12	423	0.207244	0.95067	1.8312	42353.9	Isocitrate dehydrogenase [NAD] subunit beta, mitochondrial OS=Rattus norvegicus OX=10116 GN=Idh3B PE=2 SV=1	622094	319263	199794	216752	202508	203912
Q8K3M6|ERC2_RAT;tr|A0A0G2K140|A0A0G2K140_RAT;tr|D3ZMM4|D3ZMM4_RAT	2	1	69.6	0.207252	0.95067	1.54526	110618	ERC protein 2 OS=Rattus norvegicus OX=10116 GN=Erc2 PE=1 SV=1	38322.5	23690.9	19096.3	16166.5	24206.8	12116
tr|A0A0G2JVM2|A0A0G2JVM2_RAT	3	3	114.9	0.207416	0.95067	1.23168	153468	MIA SH3 domain ER export factor 3 OS=Rattus norvegicus OX=10116 GN=Mia3 PE=1 SV=1	154736	161113	119736	142080	99077.9	112493
tr|A0A0G2K1Q9|A0A0G2K1Q9_RAT;tr|G3V874|G3V874_RAT;tr|Q9JMB2|Q9JMB2_RAT;tr|Q9JMB3|Q9JMB3_RAT	6	5	221.79	0.20764	0.95067	1.58666	102692	Erythrocyte membrane protein band 4.1-like 3 OS=Rattus norvegicus OX=10116 GN=Epb41l3 PE=1 SV=1	364362	269220	184723	261412	148995	105334
P61983|1433G_RAT	21	14	1068.05	0.208186	0.95067	1.67443	28302.6	14-3-3 protein gamma OS=Rattus norvegicus OX=10116 GN=Ywhag PE=1 SV=2	9.30845e+06	9.85148e+06	5.69452e+06	9.25884e+06	3.11305e+06	2.47167e+06
P16970|ABCD3_RAT	15	13	830.89	0.208241	0.95067	1.38604	75315.6	ATP-binding cassette sub-family D member 3 OS=Rattus norvegicus OX=10116 GN=Abcd3 PE=1 SV=3	1.48298e+06	1.35632e+06	1.64913e+06	1.6523e+06	878978	707016
P0C5W1|MAP1S_RAT;tr|A0A0H2UHQ3|A0A0H2UHQ3_RAT;tr|B5DFH2|B5DFH2_RAT	10	10	331.18	0.208452	0.95067	1.43157	102806	Microtubule-associated protein 1S OS=Rattus norvegicus OX=10116 GN=Map1s PE=1 SV=1	755331	603072	488835	646728	298529	345106
Q9Z272|GIT1_RAT;tr|A0A0G2K527|A0A0G2K527_RAT	6	4	209.33	0.208629	0.95067	1.24407	85230.9	ARF GTPase-activating protein GIT1 OS=Rattus norvegicus OX=10116 GN=Git1 PE=1 SV=1	542457	548576	438362	525928	335322	368094
P50430|ARSB_RAT;tr|B4F7E2|B4F7E2_RAT	1	1	60.29	0.208645	0.95067	1.78015	58959.1	Arylsulfatase B OS=Rattus norvegicus OX=10116 GN=Arsb PE=2 SV=2	549602	1.38468e+06	616922	449688	652663	330792
Q5QJC9|BAG5_RAT	2	2	75.08	0.208732	0.95067	1.41278	51030.6	BAG family molecular chaperone regulator 5 OS=Rattus norvegicus OX=10116 GN=Bag5 PE=1 SV=1	244705	164049	245532	206811	101067	155240
Q9EPH8|PABP1_RAT	14	12	598.9	0.209958	0.95067	1.36111	70700.8	Polyadenylate-binding protein 1 OS=Rattus norvegicus OX=10116 GN=Pabpc1 PE=1 SV=1	307012	305083	200844	280388	357211	468899
Q8R426|KCIP1_RAT;tr|A0A0G2K0U3|A0A0G2K0U3_RAT;tr|A0A0G2K701|A0A0G2K701_RAT;tr|A0A0H2UHE0|A0A0H2UHE0_RAT;tr|A0A0H2UHY1|A0A0H2UHY1_RAT	2	2	70.74	0.21022	0.95067	1.8964	26817.4	Kv channel-interacting protein 1 OS=Rattus norvegicus OX=10116 GN=Kcnip1 PE=1 SV=2	26881	25824.8	11939.2	15609.9	13968.6	4509.72
tr|F1LRP7|F1LRP7_RAT	1	1	32.79	0.210231	0.95067	1.45544	99542.7	Protein argonaute-2 OS=Rattus norvegicus OX=10116 GN=Ago2 PE=1 SV=2	80162.9	91772.2	93193.5	80210.2	71085.9	30867.5
tr|B2RYN3|B2RYN3_RAT	5	5	181.78	0.211252	0.95067	1.11474	19842.6	Eukaryotic translation elongation factor 1 epsilon 1 OS=Rattus norvegicus OX=10116 GN=Eef1e1 PE=1 SV=1	144234	132268	127482	163944	133114	153280
tr|D4A416|D4A416_RAT	3	2	92.1	0.211826	0.95067	1.38726	62290.5	CLPTM1-like OS=Rattus norvegicus OX=10116 GN=Clptm1l PE=1 SV=1	98845.9	67912.1	53586.6	89471.2	83917.1	132288
Q75Q39|TOM70_RAT;tr|R9PXR4|R9PXR4_RAT	13	13	533.05	0.211828	0.95067	2.41492	67445	Mitochondrial import receptor subunit TOM70 OS=Rattus norvegicus OX=10116 GN=Tomm70 PE=1 SV=1	2.63978e+06	631742	893583	975734	366741	382266
P70584|ACDSB_RAT;tr|A0A0A0MY00|A0A0A0MY00_RAT	2	2	128.6	0.211971	0.95067	1.44365	47824	Short/branched chain specific acyl-CoA dehydrogenase, mitochondrial OS=Rattus norvegicus OX=10116 GN=Acadsb PE=1 SV=1	617076	704380	369652	391345	473700	306371
tr|B2RYC9|B2RYC9_RAT	15	13	664.65	0.212042	0.95067	1.43401	57491.8	Glucosylceramidase OS=Rattus norvegicus OX=10116 GN=Gba PE=1 SV=1	1.42136e+06	2.15576e+06	1.44564e+06	1.50029e+06	1.28149e+06	720812
Q66H12|NAGAB_RAT	6	6	340.98	0.213759	0.95067	1.52766	46871.2	Alpha-N-acetylgalactosaminidase OS=Rattus norvegicus OX=10116 GN=Naga PE=2 SV=1	2.43624e+06	2.61162e+06	1.55501e+06	1.99016e+06	1.53251e+06	799544
tr|G3V824|G3V824_RAT;tr|Q63002|Q63002_RAT	10	8	334.47	0.213854	0.95067	1.19489	273594	Insulin-like growth factor 2 receptor OS=Rattus norvegicus OX=10116 GN=Igf2r PE=1 SV=1	1.15968e+06	1.52394e+06	1.27023e+06	1.28478e+06	1.08883e+06	935360
tr|A0A096MJA9|A0A096MJA9_RAT;tr|A0A096MKE0|A0A096MKE0_RAT;tr|A0A0G2K2B5|A0A0G2K2B5_RAT	1	1	44.93	0.213861	0.95067	1.41379	74890.4	Aspartate-beta-hydroxylase OS=Rattus norvegicus OX=10116 GN=Asph PE=1 SV=1	302154	276281	213924	234158	217097	109194
tr|D4ADS9|D4ADS9_RAT	2	2	58.92	0.214097	0.95067	1.38092	92523.9	EFR3 homolog A OS=Rattus norvegicus OX=10116 GN=Efr3a PE=1 SV=1	166631	174199	106083	139256	101111	83267
tr|G3V728|G3V728_RAT;tr|Q5EBA4|Q5EBA4_RAT	17	17	942.86	0.214571	0.95067	1.59747	33346.3	4-nitrophenylphosphatase domain and non-neuronal SNAP25-like protein homolog 1 (C. elegans), isoform CRA_b OS=Rattus norvegicus OX=10116 GN=Nipsnap1 PE=1 SV=1	8.21329e+06	5.42262e+06	4.37509e+06	6.10144e+06	3.05485e+06	2.11843e+06
tr|Q5XIH3|Q5XIH3_RAT	18	17	781.09	0.215167	0.95067	1.56616	50731	NADH dehydrogenase [ubiquinone] flavoprotein 1, mitochondrial OS=Rattus norvegicus OX=10116 GN=Ndufv1 PE=1 SV=1	4.13155e+06	4.16882e+06	2.53532e+06	3.4892e+06	2.22393e+06	1.20553e+06
tr|G3V936|G3V936_RAT	87	78	3954.01	0.21534	0.95067	1.19948	51830.7	Citrate synthase OS=Rattus norvegicus OX=10116 GN=Cs PE=1 SV=1	3.3082e+07	2.80836e+07	2.54411e+07	2.57009e+07	1.95356e+07	2.69673e+07
Q00972|BCKD_RAT;tr|A0A0H2UHR5|A0A0H2UHR5_RAT	1	1	20.69	0.216846	0.95067	2.18365	46474.4	[3-methyl-2-oxobutanoate dehydrogenase [lipoamide]] kinase, mitochondrial OS=Rattus norvegicus OX=10116 GN=Bckdk PE=1 SV=2	86577.8	160363	44158.2	15540.7	107447	10321.3
Q62991|SCFD1_RAT	5	4	240.49	0.217385	0.95067	1.52991	72262.9	Sec1 family domain-containing protein 1 OS=Rattus norvegicus OX=10116 GN=Scfd1 PE=1 SV=1	448815	351383	211939	291630	161869	208066
P63100|CANB1_RAT;tr|A0A0H2UHV6|A0A0H2UHV6_RAT	6	6	254.06	0.218251	0.95067	1.50014	19299.9	Calcineurin subunit B type 1 OS=Rattus norvegicus OX=10116 GN=Ppp3r1 PE=1 SV=2	1.26042e+06	1.44216e+06	730846	990921	753761	544061
tr|F1LU48|F1LU48_RAT	4	4	194.2	0.218526	0.95067	1.74021	35011.1	Endoplasmic reticulum-golgi intermediate compartment 1 OS=Rattus norvegicus OX=10116 GN=Ergic1 PE=1 SV=2	105857	502594	196337	302454	569353	528696
tr|O88311|O88311_RAT;tr|Q9QX80|Q9QX80_RAT;tr|Q9QX81|Q9QX81_RAT;tr|Q9Z0U8|Q9Z0U8_RAT	7	6	207.43	0.218723	0.95067	1.72736	36205.8	AlF-C1 OS=Rattus norvegicus OX=10116 GN=alf-c1 PE=2 SV=1	640461	192952	101468	708898	465169	440813
P37996|ARL3_RAT;tr|F8WG91|F8WG91_RAT	5	4	153.35	0.219511	0.95067	1.84732	20456.5	ADP-ribosylation factor-like protein 3 OS=Rattus norvegicus OX=10116 GN=Arl3 PE=1 SV=2	65409.3	13365.2	63395.9	76457.2	67742.7	118434
tr|A0A0G2K502|A0A0G2K502_RAT;tr|D3ZJH9|D3ZJH9_RAT	10	10	516.95	0.219686	0.95067	1.15992	66309.9	Malic enzyme OS=Rattus norvegicus OX=10116 GN=Me2 PE=1 SV=1	1.23538e+06	1.0108e+06	1.1972e+06	985158	1.13422e+06	849254
tr|A0A0G2K8Q7|A0A0G2K8Q7_RAT;tr|Q6MG66|Q6MG66_RAT	1	1	42.89	0.220421	0.95067	1.523	10834.5	U6 snRNA-associated Sm-like protein LSm2 OS=Rattus norvegicus OX=10116 GN=Lsm2 PE=1 SV=1	201413	88597.6	253354	212204	316025	299315
tr|M0RC17|M0RC17_RAT	1	1	21.02	0.220447	0.95067	2.42581	135610	Cell adhesion molecule L1-like OS=Rattus norvegicus OX=10116 GN=Chl1 PE=1 SV=2	117158	382319	162081	127766	126449	18500.9
P46101|DPP6_RAT;tr|F1LMR7|F1LMR7_RAT	8	6	341.41	0.221919	0.95067	2.34054	97301.9	Dipeptidyl aminopeptidase-like protein 6 OS=Rattus norvegicus OX=10116 GN=Dpp6 PE=1 SV=1	1.30955e+06	444313	305202	414864	230798	234077
Q3KR59|UBP10_RAT	1	1	33.08	0.222011	0.95067	1.84691	87311.2	Ubiquitin carboxyl-terminal hydrolase 10 OS=Rattus norvegicus OX=10116 GN=Usp10 PE=1 SV=1	44403.9	9326.89	9206.95	31892.1	25106.1	59241.8
G3V9T7|GET3_RAT	10	9	398.04	0.222014	0.95067	1.09873	38822.8	ATPase Get3 OS=Rattus norvegicus OX=10116 GN=Get3 PE=1 SV=1	473153	511940	498792	559510	483220	587656
tr|D4AEH9|D4AEH9_RAT	6	6	251.77	0.222438	0.95067	1.42382	174331	4-alpha-glucanotransferase OS=Rattus norvegicus OX=10116 GN=Agl PE=1 SV=1	215527	220823	125399	172836	104440	117261
Q9Z2Q1|SC31A_RAT;tr|A0A0G2K0X9|A0A0G2K0X9_RAT;tr|G3V699|G3V699_RAT	8	8	367.21	0.222478	0.95067	1.30182	135272	Protein transport protein Sec31A OS=Rattus norvegicus OX=10116 GN=Sec31a PE=1 SV=2	473893	310724	356806	371148	232322	273317
O54861|SORT_RAT	5	3	118.75	0.222641	0.95067	4.41473	91169	Sortilin OS=Rattus norvegicus OX=10116 GN=Sort1 PE=1 SV=3	6333.66	13277.6	5298.89	12310.3	87415.4	10245.9
tr|A0A0G2JW75|A0A0G2JW75_RAT;tr|B1WC59|B1WC59_RAT	1	1	44.62	0.224276	0.95067	1.31561	32849.3	Exostosin-like glycosyltransferase 2 OS=Rattus norvegicus OX=10116 GN=Extl2 PE=4 SV=1	439771	441169	302151	385712	284481	229082
Q71UF4|RBBP7_RAT	4	4	96.75	0.224285	0.95067	1.48501	47820.1	Histone-binding protein RBBP7 OS=Rattus norvegicus OX=10116 GN=Rbbp7 PE=2 SV=1	261812	253791	131092	179346	127817	128318
tr|A0A0G2K6T9|A0A0G2K6T9_RAT	5	5	187.52	0.224677	0.95067	1.68022	128736	Protocadherin 1 OS=Rattus norvegicus OX=10116 GN=Pcdh1 PE=1 SV=1	322056	440168	190973	259077	206780	101450
P19627|GNAZ_RAT	8	6	307.09	0.224776	0.95067	1.38916	40879.7	Guanine nucleotide-binding protein G(z) subunit alpha OS=Rattus norvegicus OX=10116 GN=Gnaz PE=2 SV=3	1.04643e+06	1.14361e+06	773028	1.06037e+06	564637	507985
P81795|IF2G_RAT;C9WPN6|IF2H_RAT	4	4	171.86	0.226065	0.95067	1.19333	51079.5	Eukaryotic translation initiation factor 2 subunit 3, X-linked OS=Rattus norvegicus OX=10116 GN=Eif2s3 PE=1 SV=2	441069	569416	605267	452830	394584	506574
tr|D3ZIW4|D3ZIW4_RAT	2	2	95.68	0.226194	0.95067	1.41791	72725.2	Transmembrane protein 62 OS=Rattus norvegicus OX=10116 GN=Tmem62 PE=1 SV=1	124647	83195.4	126144	118799	59033.9	57715.4
O35431|APBA2_RAT;O35430|APBA1_RAT;tr|F1LR60|F1LR60_RAT	4	3	138.45	0.226714	0.95067	1.17926	82850.2	Amyloid-beta A4 precursor protein-binding family A member 2 OS=Rattus norvegicus OX=10116 GN=Apba2 PE=1 SV=1	70072.7	65143.5	60361.9	58135.9	43616.8	64095.4
tr|B1WBX0|B1WBX0_RAT	8	7	315.86	0.227398	0.95067	1.80757	30836.6	RGD1308215 protein OS=Rattus norvegicus OX=10116 GN=Tlcd3b PE=2 SV=1	335642	143454	164552	211272	54466.1	90346.6
P00388|NCPR_RAT	11	10	375.38	0.228358	0.95067	1.19157	76962.9	NADPH--cytochrome P450 reductase OS=Rattus norvegicus OX=10116 GN=Por PE=1 SV=3	389945	505767	346326	358953	329732	353665
tr|F1M5P4|F1M5P4_RAT	1	1	25.46	0.228538	0.95067	9.11761	14268.1	Gp_dh_C domain-containing protein OS=Rattus norvegicus OX=10116 PE=3 SV=2	21415.4	705465	139926	30771.6	50782.9	13514.9
P81377|KAP1_RAT;tr|F1M9X5|F1M9X5_RAT;tr|Q3SWU5|Q3SWU5_RAT;tr|Q5BJR2|Q5BJR2_RAT	1	1	42.14	0.228926	0.95067	1.86943	43282.2	cAMP-dependent protein kinase type I-beta regulatory subunit OS=Rattus norvegicus OX=10116 GN=Prkar1b PE=2 SV=2	356179	248817	112672	185651	96608.1	101637
Q9R237|JIP1_RAT	2	2	92.54	0.229214	0.95067	2.04443	77318.2	C-Jun-amino-terminal kinase-interacting protein 1 OS=Rattus norvegicus OX=10116 GN=Mapk8ip1 PE=1 SV=2	138443	137265	41573.3	65338.7	49531.9	40322.9
tr|D3ZE15|D3ZE15_RAT;tr|F1LZC5|F1LZC5_RAT	3	3	168.08	0.22932	0.95067	1.45812	16776.5	NADH dehydrogenase [ubiquinone] 1 alpha subcomplex subunit 13 OS=Rattus norvegicus OX=10116 GN=Ndufa13 PE=1 SV=1	960229	568494	550638	666946	426288	332822
O70257|STX7_RAT	3	3	127.31	0.2294	0.95067	1.58573	29850.7	Syntaxin-7 OS=Rattus norvegicus OX=10116 GN=Stx7 PE=1 SV=4	374291	547328	302846	334816	315208	122153
P13832|MRLCA_RAT;P18666|ML12B_RAT;tr|A0A0G2JSW0|A0A0G2JSW0_RAT;tr|Q63781|Q63781_RAT	1	1	45	0.229519	0.95067	2.00719	19895.3	Myosin regulatory light chain RLC-A OS=Rattus norvegicus OX=10116 GN=Rlc-a PE=2 SV=2	22792.2	74293	44771.8	57598.4	165244	61891.6
tr|B5DFJ4|B5DFJ4_RAT	2	2	96.22	0.229965	0.95067	1.36347	110186	Vacuolar protein sorting-associated protein 18 homolog OS=Rattus norvegicus OX=10116 GN=Vps18 PE=1 SV=1	189193	164412	124947	169235	93506.8	88238.5
tr|D3ZBT7|D3ZBT7_RAT;tr|D4ACR7|D4ACR7_RAT	1	1	26.14	0.230274	0.95067	1.57091	37559.2	Family with sequence similarity 8, member A1 OS=Rattus norvegicus OX=10116 GN=Fam8a1 PE=4 SV=2	37637.2	48806.8	27373.2	20117.4	40188.3	12147.4
Q9R1Z0|VDAC3_RAT;tr|A0A0G2JSR0|A0A0G2JSR0_RAT	28	25	1245.54	0.230561	0.95067	1.96494	30797.8	Voltage-dependent anion-selective channel protein 3 OS=Rattus norvegicus OX=10116 GN=Vdac3 PE=1 SV=2	2.62805e+06	9.02225e+06	4.07064e+06	2.9507e+06	3.27429e+06	1.77574e+06
tr|D4ADL7|D4ADL7_RAT	1	1	26.08	0.230622	0.95067	9.3992	43912.8	Xyloside xylosyltransferase 1 OS=Rattus norvegicus OX=10116 GN=Xxylt1 PE=4 SV=1	9987.76	3345.19	385.343	1040.76	418.756	0
tr|B5DEY1|B5DEY1_RAT;tr|D3ZZ20|D3ZZ20_RAT	1	1	27.96	0.230773	0.95067	1.75973	84183.1	Afg3l1 protein (Fragment) OS=Rattus norvegicus OX=10116 GN=Afg3l1 PE=2 SV=1	63041.5	43758.4	27009.2	47890.7	11260.8	16887.9
tr|A0A0G2KA18|A0A0G2KA18_RAT;Q9JIR3|RIMS3_RAT;Q9JIR4|RIMS1_RAT;tr|A0A0G2JT77|A0A0G2JT77_RAT;tr|A0A0G2K708|A0A0G2K708_RAT;tr|A0A0G2KAV8|A0A0G2KAV8_RAT;tr|F1LYS1|F1LYS1_RAT;tr|G3V7H4|G3V7H4_RAT	2	2	38.11	0.231052	0.95067	1.51551	172969	Regulating synaptic membrane exocytosis protein 1 OS=Rattus norvegicus OX=10116 GN=Rims1 PE=1 SV=1	424937	816724	702144	650286	331935	300388
Q5RJK8|ACBD6_RAT	1	1	27.21	0.231306	0.95067	1.63635	30810.4	Acyl-CoA-binding domain-containing protein 6 OS=Rattus norvegicus OX=10116 GN=Acbd6 PE=1 SV=1	147350	2722.39	3735.68	138716	41580.2	71388.3
tr|D4ABM3|D4ABM3_RAT	3	3	153.33	0.231528	0.95067	1.35017	112637	Dishevelled associated activator of morphogenesis 1 (Predicted) OS=Rattus norvegicus OX=10116 GN=Daam1 PE=1 SV=1	559256	338937	366038	341218	233124	362009
tr|F1LTT7|F1LTT7_RAT	1	1	43.97	0.232337	0.95067	1.52839	165111	DENN domain-containing 4B OS=Rattus norvegicus OX=10116 GN=Dennd4b PE=1 SV=3	155802	70924	128474	90474.2	85428.6	56497.9
Q9R064|GORS2_RAT;tr|F6T071|F6T071_RAT;tr|Q68G33|Q68G33_RAT	3	3	109.31	0.232842	0.95067	1.38611	47220.7	Golgi reassembly-stacking protein 2 OS=Rattus norvegicus OX=10116 GN=Gorasp2 PE=1 SV=3	173611	123714	91202.6	106929	99035.7	74335.6
Q9Z1X1|ESYT1_RAT;tr|A0A0G2JXJ7|A0A0G2JXJ7_RAT	2	2	54.66	0.233179	0.95067	1.93772	121159	Extended synaptotagmin-1 OS=Rattus norvegicus OX=10116 GN=Esyt1 PE=1 SV=1	25119	21899.7	10384.2	13609.5	12941	3073.53
P10719|ATPB_RAT;tr|G3V6D3|G3V6D3_RAT	95	89	5329.72	0.233837	0.95067	1.50303	56353.6	ATP synthase subunit beta, mitochondrial OS=Rattus norvegicus OX=10116 GN=Atp5f1b PE=1 SV=2	2.80751e+07	5.90085e+07	3.48271e+07	2.67716e+07	3.45501e+07	1.97883e+07
P09951|SYN1_RAT	14	13	551.77	0.234503	0.95067	1.58575	73988.3	Synapsin-1 OS=Rattus norvegicus OX=10116 GN=Syn1 PE=1 SV=3	3.04491e+06	2.02831e+06	1.79537e+06	2.72007e+06	739047	872323
Q5EB81|NB5R1_RAT;tr|G3V9S0|G3V9S0_RAT	5	5	158.51	0.235022	0.95067	1.81363	34222.9	NADH-cytochrome b5 reductase 1 OS=Rattus norvegicus OX=10116 GN=Cyb5r1 PE=2 SV=1	584503	376541	219218	292442	258730	99602.9
Q9WVE9|ITSN1_RAT	7	5	329.68	0.235176	0.95067	1.64516	194196	Intersectin-1 OS=Rattus norvegicus OX=10116 GN=Itsn1 PE=1 SV=2	936907	672161	394012	630561	261644	325356
P10860|DHE3_RAT	43	40	1864.2	0.235668	0.95067	1.25298	61416	Glutamate dehydrogenase 1, mitochondrial OS=Rattus norvegicus OX=10116 GN=Glud1 PE=1 SV=2	4.1687e+06	4.88353e+06	4.45031e+06	4.18606e+06	4.12905e+06	2.4612e+06
P62716|PP2AB_RAT;P63331|PP2AA_RAT	17	15	876.13	0.236029	0.95067	1.21887	35575.1	Serine/threonine-protein phosphatase 2A catalytic subunit beta isoform OS=Rattus norvegicus OX=10116 GN=Ppp2cb PE=2 SV=1	5.20789e+06	5.52425e+06	5.57984e+06	5.21218e+06	3.18743e+06	4.98329e+06
tr|F1M787|F1M787_RAT	14	11	459.29	0.23651	0.95067	1.49927	133525	Catenin delta-2 OS=Rattus norvegicus OX=10116 GN=Ctnnd2 PE=1 SV=3	625137	290633	378218	378837	231483	252757
tr|G3V9M3|G3V9M3_RAT	10	10	352.62	0.236683	0.95067	1.4944	102379	RCG28460 OS=Rattus norvegicus OX=10116 GN=Wdr47 PE=1 SV=1	345474	102121	111197	244729	328248	262084
tr|E9PU24|E9PU24_RAT	2	2	41.57	0.236799	0.95067	1.37908	515741	Dynein, axonemal, heavy chain 11 OS=Rattus norvegicus OX=10116 GN=Dnah11 PE=3 SV=3	138980	105194	111491	107725	201477	181288
tr|F1LQF5|F1LQF5_RAT;tr|Q3KR85|Q3KR85_RAT	1	1	32.04	0.237053	0.95067	3.01585	39117.7	Phosphoglycerate dehydrogenase like 1 OS=Rattus norvegicus OX=10116 GN=Ubac2 PE=1 SV=2	588112	2.74375e+06	466764	458292	372152	429112
tr|A0A0G2JU15|A0A0G2JU15_RAT;tr|D3ZGM1|D3ZGM1_RAT	8	7	444.72	0.237106	0.95067	1.46177	84557	Pentatricopeptide repeat domain 3 OS=Rattus norvegicus OX=10116 GN=Ptcd3 PE=1 SV=1	1.26035e+06	720244	1.26634e+06	1.0803e+06	547970	592962
tr|B4F7A3|B4F7A3_RAT	1	1	42.2	0.237474	0.95067	9.98759	18955.7	Galectin OS=Rattus norvegicus OX=10116 GN=Lgalsl PE=1 SV=1	49253.7	2086.81	3348.97	2671.97	1008.55	1795.23
tr|D4AAH6|D4AAH6_RAT	1	1	40.38	0.237744	0.95067	1.76692	33238.4	Proteasome assembly chaperone 1 OS=Rattus norvegicus OX=10116 GN=Psmg1 PE=1 SV=3	43026.2	11044.4	38582.4	35224.4	52509.3	75976.9
tr|D3ZZR9|D3ZZR9_RAT	2	2	146.07	0.237816	0.95067	1.65757	15388	Peptidylprolyl isomerase OS=Rattus norvegicus OX=10116 GN=Fkbp2 PE=1 SV=1	518546	1.24465e+06	691262	430444	741998	308316
P00762|TRY1_RAT	1	1	24.21	0.23829	0.95067	2.14949	25959.5	Anionic trypsin-1 OS=Rattus norvegicus OX=10116 GN=Prss1 PE=1 SV=1	111583	182445	938189	345315	1.00512e+06	1.2982e+06
Q6P7A2|UBE4A_RAT;tr|F1M9N5|F1M9N5_RAT;tr|Q7TP51|Q7TP51_RAT	3	3	84.36	0.239084	0.95067	1.39549	122379	Ubiquitin conjugation factor E4 A OS=Rattus norvegicus OX=10116 GN=Ube4a PE=2 SV=1	100878	60730.8	75163.1	76005.5	36931.8	56732.9
P08461|ODP2_RAT	31	26	1441.29	0.23915	0.95067	1.21905	67165.9	Dihydrolipoyllysine-residue acetyltransferase component of pyruvate dehydrogenase complex, mitochondrial OS=Rattus norvegicus OX=10116 GN=Dlat PE=1 SV=3	3.14267e+06	4.82244e+06	3.9225e+06	3.03741e+06	3.59726e+06	3.11687e+06
Q8K3P4|MSI1H_RAT;tr|F1LRH1|F1LRH1_RAT	1	1	23.76	0.239557	0.95067	3.10434	39133.5	RNA-binding protein Musashi homolog 1 OS=Rattus norvegicus OX=10116 GN=Msi1 PE=1 SV=1	48542.9	88219.9	12151.6	21102.7	6088.5	20778.6
Q64541|AT1A4_RAT;tr|Q5PQV3|Q5PQV3_RAT	16	1	664.5	0.239633	0.95067	2.07591	114005	Sodium/potassium-transporting ATPase subunit alpha-4 OS=Rattus norvegicus OX=10116 GN=Atp1a4 PE=1 SV=1	152719	117881	40029.8	70545.5	40341.6	38748.3
Q811U3|RB6I2_RAT;tr|A0A0G2JYT1|A0A0G2JYT1_RAT;tr|F1LPE9|F1LPE9_RAT	2	1	60.91	0.240768	0.95067	1.45406	108818	ELKS/Rab6-interacting/CAST family member 1 OS=Rattus norvegicus OX=10116 GN=Erc1 PE=1 SV=1	48255.9	31731.3	28919.9	30974.1	29537.7	14386.9
Q60587|ECHB_RAT	9	8	380.97	0.241748	0.95067	1.57482	51414.5	Trifunctional enzyme subunit beta, mitochondrial OS=Rattus norvegicus OX=10116 GN=Hadhb PE=1 SV=1	1.0133e+06	516125	746660	239562	576380	629363
tr|B1WC25|B1WC25_RAT	1	1	37.14	0.241935	0.95067	4.98624	32578.5	Tra2a protein OS=Rattus norvegicus OX=10116 GN=Tra2a PE=1 SV=1	244739	16859.6	55598.4	25049.7	15683.9	22880.8
Q5FVF4|TM7S3_RAT	1	1	54.76	0.242096	0.95067	4.25623	63584.9	Transmembrane 7 superfamily member 3 OS=Rattus norvegicus OX=10116 GN=Tm7sf3 PE=2 SV=1	11209.5	137985	49631.7	18763.2	6293.79	21657.3
Q8K4K5|L2GL1_RAT;tr|G3V6I1|G3V6I1_RAT	4	3	143.48	0.24235	0.95067	1.88046	112495	Lethal(2) giant larvae protein homolog 1 OS=Rattus norvegicus OX=10116 GN=Llgl1 PE=1 SV=1	55311.2	156254	58402	79369.9	186869	241423
P11348|DHPR_RAT	6	5	293.83	0.242817	0.95067	1.40563	25552.2	Dihydropteridine reductase OS=Rattus norvegicus OX=10116 GN=Qdpr PE=1 SV=1	1.94918e+06	1.96013e+06	1.92199e+06	2.37233e+06	987174	789010
Q8K1P7|SMCA4_RAT;tr|G3V790|G3V790_RAT	2	1	104.78	0.243199	0.95067	1.16337	181426	Transcription activator BRG1 OS=Rattus norvegicus OX=10116 GN=Smarca4 PE=1 SV=1	560579	735904	625863	472817	613256	566314
tr|B2RYT5|B2RYT5_RAT	4	4	158.02	0.243359	0.95067	1.40872	12650.8	Cox7a2l protein OS=Rattus norvegicus OX=10116 GN=Cox7a2l PE=2 SV=1	378830	240138	390206	351364	192497	172515
tr|R4GNK3|R4GNK3_RAT	4	2	232.42	0.243514	0.95067	2.16596	11577.3	Thioredoxin OS=Rattus norvegicus OX=10116 GN=Txn1 PE=1 SV=1	76047.6	79804.1	70958.2	89378.3	314524	87359
Q498E0|TXD12_RAT;tr|B0BN97|B0BN97_RAT	1	1	34.39	0.24371	0.95067	1.66497	19018.6	Thioredoxin domain-containing protein 12 OS=Rattus norvegicus OX=10116 GN=Txndc12 PE=2 SV=2	22405.1	266.942	1706.4	19910.1	10613.1	10066.2
tr|D3ZQC1|D3ZQC1_RAT	1	1	43.35	0.243984	0.95067	1.29688	37148.4	Hexosyltransferase OS=Rattus norvegicus OX=10116 GN=B3galt6 PE=3 SV=1	70764.5	1128.5	1073.38	22145.4	26606.6	45876.7
tr|D3ZDX5|D3ZDX5_RAT	2	2	44.08	0.244266	0.95067	2.53618	231809	Plexin B1 OS=Rattus norvegicus OX=10116 GN=Plxnb1 PE=1 SV=1	21572.8	11582.9	26430.6	19298.5	99842.4	31980.7
P0C2X9|AL4A1_RAT;tr|A0A0G2JUB9|A0A0G2JUB9_RAT;tr|A0A0G2JUT5|A0A0G2JUT5_RAT;tr|A0A0G2JVM0|A0A0G2JVM0_RAT;tr|A0A0G2K9I7|A0A0G2K9I7_RAT;tr|B4F768|B4F768_RAT;tr|Q7TP27|Q7TP27_RAT	8	8	342.78	0.244821	0.95067	1.22609	61868.7	Delta-1-pyrroline-5-carboxylate dehydrogenase, mitochondrial OS=Rattus norvegicus OX=10116 GN=Aldh4a1 PE=1 SV=1	441485	582255	388539	393660	430131	328061
tr|F1LWT1|F1LWT1_RAT	2	1	65.89	0.244873	0.95067	1.64534	137127	Calcium-dependent secretion activator 2 OS=Rattus norvegicus OX=10116 GN=Cadps2 PE=4 SV=3	12344.1	7620.32	7029.63	12580.1	1846.83	1979.4
tr|Q6P9V6|Q6P9V6_RAT	3	2	195.99	0.245061	0.95067	1.86326	26411	Proteasome subunit alpha type OS=Rattus norvegicus OX=10116 GN=Psma5 PE=1 SV=1	315629	799698	267683	284849	294896	162508
Q8VHW5|CCG8_RAT;tr|F1M7K7|F1M7K7_RAT	2	2	56.27	0.245098	0.95067	1.59445	43268.8	Voltage-dependent calcium channel gamma-8 subunit OS=Rattus norvegicus OX=10116 GN=Cacng8 PE=1 SV=1	101573	186531	101137	103389	100960	39773.6
P20651|PP2BB_RAT;tr|A0A0G2K7T5|A0A0G2K7T5_RAT	13	4	574.33	0.245488	0.95067	1.51522	59113.5	Serine/threonine-protein phosphatase 2B catalytic subunit beta isoform OS=Rattus norvegicus OX=10116 GN=Ppp3cb PE=1 SV=1	2.48079e+06	1.87638e+06	1.23798e+06	1.84777e+06	770953	1.0739e+06
P51583|PUR6_RAT	8	7	315.3	0.245686	0.95067	1.3892	47096.2	Multifunctional protein ADE2 OS=Rattus norvegicus OX=10116 GN=Paics PE=1 SV=3	962219	1.30522e+06	647591	794071	693253	611026
tr|Q6AYS3|Q6AYS3_RAT	1	1	25.01	0.245751	0.95067	5.82325	51215.9	Carboxypeptidase OS=Rattus norvegicus OX=10116 GN=Ctsa PE=1 SV=1	15049.2	15090.2	9886.44	10943.4	188727	33410.5
tr|D3ZXH7|D3ZXH7_RAT	4	4	203.02	0.245773	0.95067	1.59607	19915.4	Aly/REF export factor OS=Rattus norvegicus OX=10116 GN=Alyref PE=1 SV=1	1.19637e+06	2.49437e+06	1.10197e+06	969365	1.31869e+06	714768
tr|F1MAM1|F1MAM1_RAT	1	1	23.48	0.245992	0.95067	3.678	50676.8	F-box and WD repeat domain-containing 9 OS=Rattus norvegicus OX=10116 GN=Fbxw9 PE=1 SV=1	5451.1	931.397	704.77	1124.08	519.144	283.709
P50475|SYAC_RAT	16	15	796.01	0.246002	0.95067	1.41826	106790	Alanine--tRNA ligase, cytoplasmic OS=Rattus norvegicus OX=10116 GN=Aars1 PE=1 SV=3	2.12634e+06	1.32256e+06	1.63681e+06	1.3423e+06	688844	1.55475e+06
tr|A0A0G2K264|A0A0G2K264_RAT;tr|F7EZZ0|F7EZZ0_RAT;tr|Q5U2T0|Q5U2T0_RAT	5	4	230.72	0.246168	0.95067	1.49721	46665.7	Death-associated protein 3 OS=Rattus norvegicus OX=10116 GN=Dap3 PE=1 SV=1	385380	192139	350738	247092	136330	236572
tr|D3ZXY2|D3ZXY2_RAT	2	2	101.16	0.246421	0.95067	2.31998	128251	PDZ domain containing 8 (Predicted) OS=Rattus norvegicus OX=10116 GN=Pdzd8 PE=1 SV=1	215303	45839.1	79908.7	71233	32672.5	43100.3
P35559|IDE_RAT;tr|A0A0G2K7Q7|A0A0G2K7Q7_RAT	8	7	329.57	0.24706	0.95067	1.54857	117710	Insulin-degrading enzyme OS=Rattus norvegicus OX=10116 GN=Ide PE=1 SV=1	644771	327124	295692	371483	232414	214658
P62278|RS13_RAT;tr|M0RCY2|M0RCY2_RAT	3	3	117.44	0.247364	0.95067	1.09334	17222.3	40S ribosomal protein S13 OS=Rattus norvegicus OX=10116 GN=Rps13 PE=1 SV=2	1.52099e+06	1.62578e+06	1.47128e+06	1.24697e+06	1.4435e+06	1.53336e+06
Q5XID7|ARMX3_RAT	2	2	100.32	0.247557	0.95067	14.1784	42552.6	Armadillo repeat-containing X-linked protein 3 OS=Rattus norvegicus OX=10116 GN=Armcx3 PE=1 SV=1	24792.3	376.306	14844.7	498.238	1696.49	627.389
P11466|OCTC_RAT;tr|Q6GMN6|Q6GMN6_RAT;tr|A0A0G2JZK8|A0A0G2JZK8_RAT	2	1	60.86	0.248271	0.95067	2.11677	70302.5	Peroxisomal carnitine O-octanoyltransferase OS=Rattus norvegicus OX=10116 GN=Crot PE=1 SV=3	36563.8	104388	40283.5	98881.7	227785	56965.7
tr|D3ZAI6|D3ZAI6_RAT	10	9	599.05	0.248273	0.95067	1.57317	63126.5	5'-nucleotidase domain-containing 3 OS=Rattus norvegicus OX=10116 GN=Nt5dc3 PE=1 SV=2	1.76054e+06	1.20322e+06	845051	1.34057e+06	610282	470258
P31016|DLG4_RAT	4	3	119.47	0.248284	0.95067	1.61727	80465.4	Disks large homolog 4 OS=Rattus norvegicus OX=10116 GN=Dlg4 PE=1 SV=1	130341	24081.4	59107.8	146661	105414	93262.3
P50503|F10A1_RAT	2	2	55.74	0.248334	0.95067	1.75558	41279.5	Hsc70-interacting protein OS=Rattus norvegicus OX=10116 GN=St13 PE=1 SV=1	77222.4	58680.2	43321.3	58432.3	172655	83554.3
Q4G069|RMD1_RAT;tr|A0A0G2K167|A0A0G2K167_RAT	1	1	26.77	0.248515	0.95067	7.104	35400.5	Regulator of microtubule dynamics protein 1 OS=Rattus norvegicus OX=10116 GN=Rmdn1 PE=2 SV=1	47738.5	3269.25	3528.27	1598.57	4110.72	1967.52
B0K025|OSTC_RAT	1	1	40.37	0.248673	0.95067	2.03914	16815.2	Oligosaccharyltransferase complex subunit OSTC OS=Rattus norvegicus OX=10116 GN=Ostc PE=2 SV=1	58741.5	10496	61594.4	62176.8	145953	58654
tr|F1M6E5|F1M6E5_RAT;tr|Q5BJV5|Q5BJV5_RAT	2	2	58.13	0.249427	0.95067	1.86202	147602	NAC alpha domain-containing OS=Rattus norvegicus OX=10116 GN=Nacad PE=1 SV=2	86358.3	51119	26781.4	42129.9	29230.6	16854.9
P61354|RL27_RAT;tr|M0R7P0|M0R7P0_RAT	3	3	83.33	0.24961	0.95067	1.65609	15797.7	60S ribosomal protein L27 OS=Rattus norvegicus OX=10116 GN=Rpl27 PE=2 SV=2	134218	96202.5	91393.1	92560	183180	257211
Q5XIF1|TCTA_RAT	1	1	43.62	0.249666	0.95067	1.3543	11686.4	T-cell leukemia translocation-altered gene protein homolog OS=Rattus norvegicus OX=10116 GN=Tcta PE=3 SV=1	196051	251598	147030	165110	102538	171455
tr|G3V7N0|G3V7N0_RAT;tr|Q5BJX3|Q5BJX3_RAT	4	4	150.4	0.249858	0.95067	1.4341	41851.2	Heparan sulfate 2-O-sulfotransferase 1 OS=Rattus norvegicus OX=10116 GN=Hs2st1 PE=1 SV=1	115319	138832	145616	277875	131030	164399
tr|M0RC65|M0RC65_RAT	13	6	684.16	0.249898	0.95067	1.58535	18709.6	Cofilin 2 OS=Rattus norvegicus OX=10116 GN=Cfl2 PE=1 SV=1	496631	1.09017e+06	468318	348982	493552	453780
P18445|RL27A_RAT;tr|A0A0G2K7W6|A0A0G2K7W6_RAT	3	3	69.74	0.250026	0.95067	2.43884	16618.5	60S ribosomal protein L27a OS=Rattus norvegicus OX=10116 GN=Rpl27a PE=1 SV=3	24975.4	16517.7	22069.1	15434.9	78084.2	61498.8
Q9WUC8|PLRG1_RAT	1	1	39.06	0.250592	0.95067	1.66251	57189	Pleiotropic regulator 1 OS=Rattus norvegicus OX=10116 GN=Plrg1 PE=2 SV=1	32733.1	6764.33	2598.41	23248.8	29118.8	17617.4
A7VJC2|ROA2_RAT;tr|F1LM82|F1LM82_RAT;tr|F1LNF1|F1LNF1_RAT	13	11	415.34	0.250948	0.95067	1.57157	37477.8	Heterogeneous nuclear ribonucleoproteins A2/B1 OS=Rattus norvegicus OX=10116 GN=Hnrnpa2b1 PE=1 SV=1	1.98761e+06	2.81943e+06	1.24073e+06	779046	1.7584e+06	1.3108e+06
tr|Q5XI39|Q5XI39_RAT	1	1	51.53	0.251329	0.95067	1.65494	38783.6	Crystallin zeta-like 1 OS=Rattus norvegicus OX=10116 GN=Cryzl1 PE=1 SV=1	117783	31965.5	74567.1	180163	89267.8	101798
P29994|ITPR1_RAT;tr|A0A0A0MY31|A0A0A0MY31_RAT;tr|C7E1V2|C7E1V2_RAT;tr|F1LNT1|F1LNT1_RAT;tr|F1LQX8|F1LQX8_RAT	2	1	49.72	0.251575	0.95067	5.76057	313263	Inositol 1,4,5-trisphosphate receptor type 1 OS=Rattus norvegicus OX=10116 GN=Itpr1 PE=1 SV=2	103883	4450.62	69186.1	28684.9	0	2131.41
Q64568|AT2B3_RAT;tr|A0A0G2K9Q6|A0A0G2K9Q6_RAT	16	4	713.03	0.251821	0.95067	1.49995	138559	Plasma membrane calcium-transporting ATPase 3 OS=Rattus norvegicus OX=10116 GN=Atp2b3 PE=1 SV=2	660883	412800	713540	613789	212715	365015
tr|D4A6H8|D4A6H8_RAT	7	5	300.11	0.251893	0.95067	1.38794	52789.2	Alpha N-catenin OS=Rattus norvegicus OX=10116 GN=Ctnna2 PE=1 SV=3	502148	377705	369476	487466	207985	204679
Q6P9X4|TP4A2_RAT;tr|D3ZZP6|D3ZZP6_RAT	1	1	91.08	0.252415	0.95067	1.88378	19127.2	Protein tyrosine phosphatase type IVA 2 OS=Rattus norvegicus OX=10116 GN=Ptp4a2 PE=2 SV=1	170065	68652.2	61992.6	106774	28966.4	23890.1
tr|D3ZUY0|D3ZUY0_RAT	4	3	138.84	0.253563	0.95067	2.16456	36195.6	Retinol dehydrogenase 14 OS=Rattus norvegicus OX=10116 GN=Rdh14 PE=1 SV=1	162646	328005	75520.2	155988	53076.9	52498.4
tr|A0A0G2K1Z9|A0A0G2K1Z9_RAT;tr|D3ZP98|D3ZP98_RAT	4	3	199.46	0.253599	0.95067	1.70787	41775.7	Histocompatibility 13 (Predicted), isoform CRA_d OS=Rattus norvegicus OX=10116 GN=Hm13 PE=1 SV=1	544259	50442	73202.9	451517	475525	213653
tr|D4ADG2|D4ADG2_RAT	2	2	66.02	0.255276	0.95067	1.33692	38673.7	Iron-sulfur cluster assembly factor IBA57 OS=Rattus norvegicus OX=10116 GN=Iba57 PE=1 SV=1	156952	228390	152628	150072	163669	88654.4
Q07266|DREB_RAT;tr|A0A0H2UHL9|A0A0H2UHL9_RAT;tr|C6L8E0|C6L8E0_RAT	3	3	127.29	0.25546	0.95067	1.27305	77472.1	Drebrin OS=Rattus norvegicus OX=10116 GN=Dbn1 PE=1 SV=3	297532	283058	174387	263185	335413	362527
Q6UPR8|ERMP1_RAT;tr|F1M6W2|F1M6W2_RAT	11	10	517.6	0.256324	0.95067	1.50261	99896.8	Endoplasmic reticulum metallopeptidase 1 OS=Rattus norvegicus OX=10116 GN=Ermp1 PE=1 SV=1	792987	1.50619e+06	1.56317e+06	1.11515e+06	910100	545179
Q3T1K5|CAZA2_RAT	9	7	361.18	0.256682	0.95067	1.36118	32967.1	F-actin-capping protein subunit alpha-2 OS=Rattus norvegicus OX=10116 GN=Capza2 PE=1 SV=1	299719	121002	271469	305872	305436	330891
tr|A0A096MJG4|A0A096MJG4_RAT;tr|F1LQP7|F1LQP7_RAT	2	2	46.85	0.258154	0.95067	1.2494	70353.6	Cartilage acidic protein 1 OS=Rattus norvegicus OX=10116 GN=Crtac1 PE=4 SV=1	16449.4	12046.5	10480.3	10838	11712.4	8645.55
P19490|GRIA1_RAT;tr|A0A0G2K798|A0A0G2K798_RAT;tr|M0R5P7|M0R5P7_RAT;tr|M0R9A7|M0R9A7_RAT	4	3	123	0.258669	0.95067	1.38362	101579	Glutamate receptor 1 OS=Rattus norvegicus OX=10116 GN=Gria1 PE=1 SV=2	31866	55363.1	42835.3	38459.1	35253.5	20290.7
tr|Q99PV2|Q99PV2_RAT	2	1	47.99	0.258781	0.95067	1.25585	68020.6	Syntaxin binding protein 3, isoform CRA_a OS=Rattus norvegicus OX=10116 GN=Stxbp3 PE=1 SV=1	73678.3	61522.8	97725	53410.4	74105.2	57957.4
P57769|SNX16_RAT;tr|A0A0G2JT47|A0A0G2JT47_RAT;tr|Q80WX6|Q80WX6_RAT	1	1	50.73	0.258935	0.95067	1.64683	38848.3	Sorting nexin-16 OS=Rattus norvegicus OX=10116 GN=Snx16 PE=1 SV=2	82942.4	3330.21	1775.66	85359.3	38364.9	21276.2
tr|D3KR63|D3KR63_RAT;tr|F1LQ26|F1LQ26_RAT	2	2	82.19	0.258947	0.95067	1.65971	115528	cAMPS OS=Rattus norvegicus OX=10116 GN=Rapgef4 PE=2 SV=1	74081.1	33340.9	45348.1	62301.6	15337.4	14407
Q07008|NOTC1_RAT	1	1	32.26	0.259362	0.95067	1.586	270820	Neurogenic locus notch homolog protein 1 OS=Rattus norvegicus OX=10116 GN=Notch1 PE=1 SV=3	24754.9	13641.8	73032.1	54051.7	77713.9	44960.2
tr|B4F7C7|B4F7C7_RAT	1	1	23.54	0.259825	0.95067	1.63258	21123.9	Hebp1 protein OS=Rattus norvegicus OX=10116 GN=Hebp1 PE=1 SV=1	117920	95192	51726.8	82542.4	52346.9	27331.9
A0A0G2K2P5|ZO1_RAT;tr|F1M4A0|F1M4A0_RAT	4	4	165.41	0.260242	0.95067	1.34642	197147	Tight junction protein ZO-1 OS=Rattus norvegicus OX=10116 GN=Tjp1 PE=1 SV=1	520018	879100	580986	634721	471708	364219
Q5U1Y1|RAB34_RAT;tr|A0A0G2K738|A0A0G2K738_RAT;tr|R9PXX3|R9PXX3_RAT	2	1	64.65	0.260425	0.95067	2.69581	29102.6	Ras-related protein Rab-34 OS=Rattus norvegicus OX=10116 GN=Rab34 PE=2 SV=1	10592.1	1180.4	85.366	10241.3	19499.9	2225.28
tr|Q0ZFS7|Q0ZFS7_RAT;tr|Q641X5|Q641X5_RAT	1	1	22.11	0.260427	0.95067	1.59488	52123.3	1-acylglycerol-3-phosphate O-acyltransferase 6 (Lysophosphatidic acid acyltransferase, zeta) OS=Rattus norvegicus OX=10116 GN=Gpat4 PE=1 SV=1	47667.7	7437.22	4051.35	42241.6	24025.9	28079.3
P62845|RS15_RAT;tr|Q6TPJ7|Q6TPJ7_RAT	6	6	349.98	0.260756	0.95067	1.49772	17040.1	40S ribosomal protein S15 OS=Rattus norvegicus OX=10116 GN=Rps15 PE=1 SV=2	2.83172e+06	1.40433e+06	1.37141e+06	1.35302e+06	922036	1.46893e+06
tr|F1LW77|F1LW77_RAT	2	1	62.64	0.261331	0.95067	4.40032	25752.6	RAB33B, member RAS oncogene family OS=Rattus norvegicus OX=10116 GN=Rab33b PE=1 SV=2	51210.3	2247.29	9790.21	13697.1	676.294	0
tr|M0R7G4|M0R7G4_RAT;tr|M0R7V3|M0R7V3_RAT	6	5	396.58	0.261569	0.95067	1.26894	22369.7	MICOS complex subunit OS=Rattus norvegicus OX=10116 GN=Apoo PE=1 SV=2	1.31898e+06	1.51723e+06	1.34504e+06	1.24403e+06	1.35065e+06	700401
tr|A0A0G2JVC8|A0A0G2JVC8_RAT	12	10	611.04	0.262126	0.95067	1.24564	83283.6	Terpene cyclase/mutase family member OS=Rattus norvegicus OX=10116 GN=Lss PE=1 SV=1	1.0514e+06	776289	715099	849838	625187	566327
Q6UPE1|ETFD_RAT;tr|Q66HF3|Q66HF3_RAT	6	6	230.09	0.262225	0.95067	1.27191	68198.2	Electron transfer flavoprotein-ubiquinone oxidoreductase, mitochondrial OS=Rattus norvegicus OX=10116 GN=Etfdh PE=1 SV=1	659451	620246	945871	736287	531280	482222
D3ZWJ9|F234B_RAT	1	1	32.93	0.263208	0.95067	1.6944	67040.4	Protein FAM234B OS=Rattus norvegicus OX=10116 GN=Fam234b PE=1 SV=1	20785.3	8632.11	98832.8	50179	105434	61694.3
P13264|GLSK_RAT;tr|A0A0G2K1T0|A0A0G2K1T0_RAT	39	38	1608.25	0.263432	0.95067	1.64284	74023.7	Glutaminase kidney isoform, mitochondrial OS=Rattus norvegicus OX=10116 GN=Gls PE=1 SV=2	8.1335e+06	4.13522e+06	3.50157e+06	5.468e+06	1.96126e+06	2.17013e+06
Q6IFW6|K1C10_RAT;tr|A0A0G2K2V6|A0A0G2K2V6_RAT	5	4	225.76	0.26412	0.95067	6.00873	56505.1	Keratin, type I cytoskeletal 10 OS=Rattus norvegicus OX=10116 GN=Krt10 PE=3 SV=1	21180.7	43345.1	350274	26374	20871.8	21787.1
tr|Q0D2L2|Q0D2L2_RAT	1	1	28.45	0.264763	0.95067	1.39983	41235.1	Mitochondrial ribosomal protein S22 OS=Rattus norvegicus OX=10116 GN=Mrps22 PE=1 SV=1	44350.6	110320	124254	119786	142676	127986
tr|E9PTN6|E9PTN6_RAT	28	1	1194.57	0.265102	0.95067	1.25907	36015.2	Glyceraldehyde-3-phosphate dehydrogenase OS=Rattus norvegicus OX=10116 PE=3 SV=1	146893	151639	178660	162530	84419.1	132056
Q2TA68|OPA1_RAT	16	15	595.67	0.266222	0.95067	1.43063	111307	Dynamin-like 120 kDa protein, mitochondrial OS=Rattus norvegicus OX=10116 GN=Opa1 PE=1 SV=1	948079	576029	556742	633687	532238	288572
Q6J1Y9|UBP19_RAT;tr|A0A0G2JVN4|A0A0G2JVN4_RAT;tr|M0RDN9|M0RDN9_RAT	2	2	74.91	0.267704	0.95067	1.52267	150302	Ubiquitin carboxyl-terminal hydrolase 19 OS=Rattus norvegicus OX=10116 GN=Usp19 PE=1 SV=1	275919	143573	119401	151657	106543	95713.7
Q63259|PTPRN_RAT	3	3	114.12	0.267709	0.95067	1.61404	106228	Receptor-type tyrosine-protein phosphatase-like N OS=Rattus norvegicus OX=10116 GN=Ptprn PE=1 SV=2	139871	67113.6	84558.6	116889	37753.6	25986.8
O88767|PARK7_RAT	4	4	233.07	0.267801	0.95067	1.36191	19974.2	Parkinson disease protein 7 homolog OS=Rattus norvegicus OX=10116 GN=Park7 PE=1 SV=1	4.96823e+06	5.5884e+06	3.26301e+06	4.50463e+06	3.27077e+06	2.37182e+06
tr|D3ZUJ9|D3ZUJ9_RAT	1	1	35.71	0.269733	0.95067	1.52199	52657.6	Sorting nexin 8 OS=Rattus norvegicus OX=10116 GN=Snx8 PE=3 SV=1	40617.3	33719.9	28447.3	49490.8	6557.42	11484.9
tr|A0A0G2K0M8|A0A0G2K0M8_RAT	48	9	2169.59	0.269766	0.95067	1.57281	108549	Neural cell adhesion molecule 1 OS=Rattus norvegicus OX=10116 GN=Ncam1 PE=1 SV=1	858341	1.97025e+06	1.23844e+06	1.30195e+06	789894	493997
tr|B2GV65|B2GV65_RAT;tr|D3ZU87|D3ZU87_RAT	5	5	246.78	0.269881	0.95067	1.34586	11430.3	HIG1 domain family, member 2A OS=Rattus norvegicus OX=10116 GN=Higd2a PE=2 SV=1	609417	547860	397247	557959	340191	256889
P63029|TCTP_RAT	2	2	147.29	0.270196	0.95067	1.31869	19462.2	Translationally-controlled tumor protein OS=Rattus norvegicus OX=10116 GN=Tpt1 PE=1 SV=1	1.50691e+06	1.70967e+06	926390	1.0005e+06	1.14543e+06	995805
Q03346|MPPB_RAT	1	1	31.6	0.270376	0.95067	6.6782	54265.2	Mitochondrial-processing peptidase subunit beta OS=Rattus norvegicus OX=10116 GN=Pmpcb PE=1 SV=3	9997.26	2661.64	4649.91	5943.08	101154	8494.1
Q91Z79|LIPA3_RAT;tr|F1LSE6|F1LSE6_RAT	1	1	23.48	0.270654	0.95067	1.44356	133429	Liprin-alpha-3 OS=Rattus norvegicus OX=10116 GN=Ppfia3 PE=1 SV=2	601141	577121	362728	526888	195295	345313
tr|A0A0G2K199|A0A0G2K199_RAT	1	1	20.3	0.270713	0.95067	2.9425	83514	Procollagen-proline 3-dioxygenase OS=Rattus norvegicus OX=10116 GN=P3h1 PE=1 SV=1	12316	1597.25	3888.12	3836.2	769.816	1443.74
Q78P75|DYL2_RAT;P63170|DYL1_RAT	5	5	218.35	0.270812	0.95067	1.64811	10349.8	Dynein light chain 2, cytoplasmic OS=Rattus norvegicus OX=10116 GN=Dynll2 PE=1 SV=1	1.46683e+06	805826	1.79714e+06	1.49731e+06	339665	632394
P23514|COPB_RAT	5	5	179.64	0.272109	0.95067	1.38796	107011	Coatomer subunit beta OS=Rattus norvegicus OX=10116 GN=Copb1 PE=1 SV=1	209120	242967	269285	411664	208063	381511
tr|A0A096MJH1|A0A096MJH1_RAT;tr|D3ZYR4|D3ZYR4_RAT	3	3	147.35	0.27235	0.95067	1.33365	72149.1	Semaphorin 4D (Fragment) OS=Rattus norvegicus OX=10116 GN=Sema4d PE=3 SV=1	252299	335835	190275	238101	202557	143009
P70583|DUT_RAT;tr|D4A6V3|D4A6V3_RAT	1	1	56.11	0.272375	0.95067	5.32316	22003	Deoxyuridine 5'-triphosphate nucleotidohydrolase OS=Rattus norvegicus OX=10116 GN=Dut PE=2 SV=3	90957.5	23734	4615.08	8269.92	12007.1	2135.71
D4A2H2|SPTC1_RAT	2	2	48.24	0.273076	0.95067	1.45693	52548.8	Serine palmitoyltransferase 1 OS=Rattus norvegicus OX=10116 GN=Sptlc1 PE=1 SV=1	47849.9	78637.4	35172.5	28851.8	42985.2	39122.6
Q568Z4|SPCS3_RAT	7	6	236.5	0.27315	0.95067	1.19408	20160.4	Signal peptidase complex subunit 3 OS=Rattus norvegicus OX=10116 GN=Spcs3 PE=2 SV=1	508615	555589	814322	829838	718727	694543
P97633|KC1A_RAT;tr|A0JPL2|A0JPL2_RAT	3	1	100.2	0.27333	0.95067	1.32694	37495.2	Casein kinase I isoform alpha OS=Rattus norvegicus OX=10116 GN=Csnk1a1 PE=2 SV=1	390407	284784	253099	324040	159320	216213
tr|A0A0G2K7T6|A0A0G2K7T6_RAT;tr|F1LS02|F1LS02_RAT	5	5	183.5	0.27359	0.95067	1.36083	155054	Nuclear pore complex protein Nup155 OS=Rattus norvegicus OX=10116 GN=Nup155 PE=1 SV=1	220450	86134.8	154123	183183	251593	192170
P97874|GAK_RAT;tr|F1LMD9|F1LMD9_RAT	2	2	50.13	0.273944	0.95067	1.3806	143703	Cyclin-G-associated kinase OS=Rattus norvegicus OX=10116 GN=Gak PE=1 SV=1	93783	127313	123216	122696	44049.1	82647.4
P27926|HXK3_RAT;tr|A0A0G2JST6|A0A0G2JST6_RAT;tr|A0A0G2JTY2|A0A0G2JTY2_RAT	2	1	40.08	0.274131	0.95067	1.3283	100254	Hexokinase-3 OS=Rattus norvegicus OX=10116 GN=Hk3 PE=1 SV=1	210530	282619	323042	293745	141599	179120
B0BNF1|SEPT8_RAT;tr|A0A0G2K7G7|A0A0G2K7G7_RAT;tr|G3V9Z6|G3V9Z6_RAT	4	3	149.81	0.274182	0.95067	1.65913	51252.1	Septin-8 OS=Rattus norvegicus OX=10116 GN=Septin8 PE=1 SV=1	122600	142123	113604	120169	345922	161601
tr|D3ZU83|D3ZU83_RAT	3	3	95.89	0.27425	0.95067	1.4025	43223.5	ERGIC and golgi 3 OS=Rattus norvegicus OX=10116 GN=Ergic3 PE=1 SV=1	69066.9	89658.2	60883.3	142307	97759.6	67934.5
tr|F1M6V8|F1M6V8_RAT	4	2	165.83	0.274407	0.95067	1.50714	81436.9	Striatin 4 OS=Rattus norvegicus OX=10116 GN=Strn4 PE=1 SV=1	206058	128850	88003.2	125132	85975.3	69498.4
tr|D3ZXA6|D3ZXA6_RAT	2	2	61.11	0.275204	0.95067	1.70876	98818.7	Pyruvate dehydrogenase phosphatase regulatory subunit OS=Rattus norvegicus OX=10116 GN=Pdpr PE=1 SV=1	201686	98470.4	75854.1	120532	38869.7	60646.7
tr|G3V816|G3V816_RAT;tr|Q99NI1|Q99NI1_RAT	2	2	118.52	0.275249	0.95067	2.04299	19119.1	Nucleoside diphosphate kinase OS=Rattus norvegicus OX=10116 GN=Nme3 PE=1 SV=1	344935	314738	91579.7	159878	131456	76388.1
tr|A0A0G2JUT7|A0A0G2JUT7_RAT	2	2	108.18	0.276075	0.95067	1.34741	55271.2	Beta 3-glucosyltransferase OS=Rattus norvegicus OX=10116 GN=B3glct PE=1 SV=1	284520	193187	203112	251280	144798	109203
tr|D3ZLN7|D3ZLN7_RAT	2	1	45.89	0.27613	0.95067	1.63665	22781.1	COMM domain containing 2 (Predicted), isoform CRA_c OS=Rattus norvegicus OX=10116 GN=Commd2 PE=1 SV=1	185544	116542	65067.8	96431.5	56740.7	71159.6
tr|D3ZFR9|D3ZFR9_RAT	2	2	64.21	0.276228	0.95067	1.63152	36407.9	Retinol dehydrogenase 13 OS=Rattus norvegicus OX=10116 GN=Rdh13 PE=1 SV=1	242256	99120.2	167629	183039	53748	75195.3
tr|D4A3P1|D4A3P1_RAT	3	3	134.9	0.27629	0.95067	1.51903	63550.8	Ubiquilin 4 OS=Rattus norvegicus OX=10116 GN=Ubqln4 PE=1 SV=1	143455	159376	76610.6	116222	84999.6	48570.7
Q62902|LMAN1_RAT	1	1	33.73	0.276391	0.95067	2.39633	57957.2	Protein ERGIC-53 OS=Rattus norvegicus OX=10116 GN=Lman1 PE=1 SV=1	36089.2	1377.52	96925.6	57049.8	196641	68357.4
Q5M868|GBA2_RAT;tr|D4A6U0|D4A6U0_RAT	2	2	122.92	0.27673	0.95067	1.88797	102747	Non-lysosomal glucosylceramidase OS=Rattus norvegicus OX=10116 GN=Gba2 PE=2 SV=2	177323	55661.8	66089.2	87325.3	38771.8	32313.5
Q63692|CDC37_RAT;tr|A0A0G2K3C1|A0A0G2K3C1_RAT;tr|A0A140TAG9|A0A140TAG9_RAT	1	1	25.36	0.276748	0.95067	5.12857	44510.4	Hsp90 co-chaperone Cdc37 OS=Rattus norvegicus OX=10116 GN=Cdc37 PE=1 SV=2	5280.86	0	1654.95	3813.12	28472	3285.63
P97629|LCAP_RAT;tr|A0A0G2JUW8|A0A0G2JUW8_RAT;tr|A0A0G2JYN3|A0A0G2JYN3_RAT;tr|A0A0H2UHK5|A0A0H2UHK5_RAT	7	7	364.9	0.276958	0.95067	1.37495	117201	Leucyl-cystinyl aminopeptidase OS=Rattus norvegicus OX=10116 GN=Lnpep PE=1 SV=1	1.72739e+06	1.95112e+06	1.17978e+06	1.46838e+06	1.35121e+06	713846
tr|M0R715|M0R715_RAT;tr|D3ZRF6|D3ZRF6_RAT	5	5	178.58	0.277177	0.95067	1.24626	149441	Patatin-like phospholipase domain-containing 6 OS=Rattus norvegicus OX=10116 GN=Pnpla6 PE=1 SV=1	522859	397793	328118	396417	279882	325719
P11250|RL34_RAT;tr|B2RZD4|B2RZD4_RAT;tr|D4A4W9|D4A4W9_RAT;tr|F1LQ14|F1LQ14_RAT	2	2	49.64	0.279038	0.95067	1.59024	13507.2	60S ribosomal protein L34 OS=Rattus norvegicus OX=10116 GN=Rpl34 PE=1 SV=3	62446	48217.3	55688	46124.9	127861	90552.8
Q99ML5|PCYOX_RAT	14	12	725.39	0.279276	0.95067	1.35327	56287.7	Prenylcysteine oxidase OS=Rattus norvegicus OX=10116 GN=Pcyox1 PE=1 SV=1	1.35635e+06	1.93988e+06	1.70983e+06	2.30645e+06	2.95334e+06	1.51478e+06
O35509|RB11B_RAT	17	2	724.16	0.279875	0.95067	1.92734	24488.5	Ras-related protein Rab-11B OS=Rattus norvegicus OX=10116 GN=Rab11b PE=1 SV=4	577412	2.09256e+06	797391	533278	816490	449274
P63329|PP2BA_RAT	14	5	631.97	0.279889	0.95067	1.47148	58643.9	Serine/threonine-protein phosphatase 2B catalytic subunit alpha isoform OS=Rattus norvegicus OX=10116 GN=Ppp3ca PE=1 SV=1	1.66281e+06	1.16523e+06	767160	1.18758e+06	621853	633824
P86173|ACL6B_RAT	2	2	38.74	0.28017	0.95067	1.41922	46891.5	Actin-like protein 6B OS=Rattus norvegicus OX=10116 GN=Actl6b PE=1 SV=2	548541	1.38312e+06	803038	898216	1.47135e+06	1.51158e+06
tr|Q5M9H7|Q5M9H7_RAT	3	2	117.12	0.280456	0.95067	1.85039	45745.7	DnaJ (Hsp40) homolog, subfamily A, member 2 OS=Rattus norvegicus OX=10116 GN=Dnaja2 PE=1 SV=1	262378	594540	164550	205216	158409	188404
Q6PST4|ATLA1_RAT	11	11	407.6	0.280639	0.95067	1.70272	63375.4	Atlastin-1 OS=Rattus norvegicus OX=10116 GN=Atl1 PE=1 SV=1	1.0927e+06	517315	402472	663191	284446	234288
P0C643|GRP2_RAT;tr|R9PXW6|R9PXW6_RAT	3	3	108.03	0.281292	0.95067	2.66232	69291.4	RAS guanyl-releasing protein 2 OS=Rattus norvegicus OX=10116 GN=Rasgrp2 PE=1 SV=1	355420	229788	54008.4	134356	31988.9	73753.1
tr|A0A0G2K1P1|A0A0G2K1P1_RAT	2	2	83.76	0.281596	0.95067	1.53073	75835.5	Phosphatidylinositol-3-phosphate phosphatase OS=Rattus norvegicus OX=10116 GN=Mtmr7 PE=1 SV=1	249757	206711	134689	252067	54197.8	79928.1
tr|D4A781|D4A781_RAT	20	20	1023.83	0.281632	0.95067	1.3638	123706	Importin 5 OS=Rattus norvegicus OX=10116 GN=Ipo5 PE=1 SV=1	1.06684e+06	1.33492e+06	941820	1.17179e+06	444510	835363
tr|G3V6S0|G3V6S0_RAT;tr|A0A0G2K8W9|A0A0G2K8W9_RAT;tr|Q6XD99|Q6XD99_RAT	71	63	2709.1	0.282478	0.95067	1.5413	273314	Spectrin beta chain OS=Rattus norvegicus OX=10116 GN=Sptbn1 PE=1 SV=3	5.43868e+06	2.68381e+06	3.18001e+06	4.43394e+06	1.31689e+06	1.58228e+06
Q562A2|ZFR_RAT;tr|A0A0H2UHJ5|A0A0H2UHJ5_RAT	4	4	214.25	0.282814	0.95067	1.80493	116818	Zinc finger RNA-binding protein OS=Rattus norvegicus OX=10116 GN=Zfr PE=1 SV=2	754823	546513	225154	417410	217072	211251
Q63155|DCC_RAT;tr|F1LRN5|F1LRN5_RAT	3	3	91.65	0.283266	0.95067	1.71875	157940	Netrin receptor DCC OS=Rattus norvegicus OX=10116 GN=Dcc PE=1 SV=2	84579.8	35729.2	30956	47020	20972.4	20016
P00406|COX2_RAT;tr|Q8SEZ5|Q8SEZ5_RAT;tr|A0A097PE04|A0A097PE04_RAT	14	13	570.3	0.284175	0.95067	1.41491	25928.3	Cytochrome c oxidase subunit 2 OS=Rattus norvegicus OX=10116 GN=Mtco2 PE=1 SV=3	7.07215e+06	1.00061e+07	5.57489e+06	5.78735e+06	7.15175e+06	3.07123e+06
P47875|CSRP1_RAT	1	1	37.9	0.284257	0.95067	2.07358	20613.5	Cysteine and glycine-rich protein 1 OS=Rattus norvegicus OX=10116 GN=Csrp1 PE=1 SV=2	56419.3	179288	66397.9	84258.5	370849	171331
P62828|RAN_RAT	12	11	542.94	0.284388	0.95067	1.86015	24423.1	GTP-binding nuclear protein Ran OS=Rattus norvegicus OX=10116 GN=Ran PE=1 SV=3	1.42619e+06	260440	243441	2.0861e+06	608622	895501
Q5XIP9|TMM43_RAT	6	6	227.99	0.284411	0.95067	1.26086	44774.4	Transmembrane protein 43 OS=Rattus norvegicus OX=10116 GN=Tmem43 PE=2 SV=1	387039	529452	522946	492890	789153	532888
tr|F1LXD6|F1LXD6_RAT;tr|A0A0G2JXL0|A0A0G2JXL0_RAT;tr|B5DF34|B5DF34_RAT	2	2	36.83	0.284816	0.95067	10.4674	142635	Phosphatidylinositol transfer protein, membrane-associated 2 OS=Rattus norvegicus OX=10116 GN=Pitpnm2 PE=1 SV=2	39571.7	1952.25	1454.9	2151.6	694.006	1260.37
Q66H43|BORC6_RAT	1	1	64.8	0.285076	0.95067	1.38556	37827.8	BLOC-1-related complex subunit 6 OS=Rattus norvegicus OX=10116 GN=Borcs6 PE=2 SV=2	716372	1.25993e+06	618525	580908	719349	572513
P62919|RL8_RAT;tr|D4A6W6|D4A6W6_RAT	4	4	167.91	0.285171	0.95067	1.29513	28024.7	60S ribosomal protein L8 OS=Rattus norvegicus OX=10116 GN=Rpl8 PE=2 SV=2	546809	547669	519411	521321	612321	956556
tr|D3ZAZ0|D3ZAZ0_RAT	5	5	248.94	0.28558	0.95067	1.1524	42517	Eukaryotic translation initiation factor 3 subunit M OS=Rattus norvegicus OX=10116 GN=Eif3m PE=1 SV=1	589323	569922	441404	505156	406696	477124
P07632|SODC_RAT;tr|Q6LDS4|Q6LDS4_RAT	10	10	398.82	0.285602	0.95067	1.19531	15911.6	Superoxide dismutase [Cu-Zn] OS=Rattus norvegicus OX=10116 GN=Sod1 PE=1 SV=2	99035.7	5.45663e+06	128695	2.80102e+06	2.80595e+06	1.18763e+06
tr|G3V7U4|G3V7U4_RAT	13	10	492.57	0.286384	0.95067	1.38292	66686.6	Lamin-B1 OS=Rattus norvegicus OX=10116 GN=Lmnb1 PE=1 SV=1	1.05758e+06	1.55302e+06	781346	730047	1.07666e+06	646040
Q08877|DYN3_RAT	7	3	381.2	0.286469	0.95067	1.29373	97914.3	Dynamin-3 OS=Rattus norvegicus OX=10116 GN=Dnm3 PE=1 SV=2	408962	340162	389368	388163	171368	320476
Q64620|PPP6_RAT	3	3	220.01	0.286732	0.95067	1.23122	35159.2	Serine/threonine-protein phosphatase 6 catalytic subunit OS=Rattus norvegicus OX=10116 GN=Ppp6c PE=2 SV=2	490454	702625	449203	507578	383677	442612
Q5HZX7|LDAH_RAT	3	3	119.09	0.287231	0.95067	1.23099	36881.3	Lipid droplet-associated hydrolase OS=Rattus norvegicus OX=10116 GN=Ldah PE=2 SV=1	102810	95675.6	69269.5	85240.9	75004	57267.3
Q920L2|SDHA_RAT	19	17	884.66	0.28745	0.95067	1.46678	71615.2	Succinate dehydrogenase [ubiquinone] flavoprotein subunit, mitochondrial OS=Rattus norvegicus OX=10116 GN=Sdha PE=1 SV=1	1.6655e+06	3.09164e+06	1.54305e+06	1.54909e+06	1.83502e+06	911146
P51400|RED1_RAT;tr|A0A0G2JUX0|A0A0G2JUX0_RAT	2	1	44.02	0.287495	0.95067	1.62473	77924.6	Double-stranded RNA-specific editase 1 OS=Rattus norvegicus OX=10116 GN=Adarb1 PE=1 SV=1	200321	45950	349332	239986	386847	340863
Q6AYR2|NDRG3_RAT	13	12	671.39	0.287559	0.95067	1.41769	41506.9	Protein NDRG3 OS=Rattus norvegicus OX=10116 GN=Ndrg3 PE=1 SV=1	4.26555e+06	2.79455e+06	2.46283e+06	3.65316e+06	1.45964e+06	1.6044e+06
tr|Q3MIE7|Q3MIE7_RAT	2	2	96.87	0.287911	0.95067	1.29068	21974.2	COMM domain containing 9, isoform CRA_a OS=Rattus norvegicus OX=10116 GN=Commd9 PE=1 SV=1	108066	167363	91433.4	91223.1	95609	97407.2
tr|A0A0G2K8Q8|A0A0G2K8Q8_RAT;tr|B2RYX1|B2RYX1_RAT	3	3	91.81	0.287923	0.95067	1.48638	7099.04	Complex III subunit 9 OS=Rattus norvegicus OX=10116 GN=Uqcr10 PE=1 SV=1	627027	226151	376370	568405	843562	415614
tr|G3V9W2|G3V9W2_RAT	2	2	74.32	0.288274	0.95067	1.59516	133261	Tyrosine-protein kinase OS=Rattus norvegicus OX=10116 GN=Jak1 PE=1 SV=1	42389.7	105311	100263	36770	66562.1	52115
F1M775|DIAP1_RAT	1	1	63.15	0.288647	0.95067	1.51425	140418	Protein diaphanous homolog 1 OS=Rattus norvegicus OX=10116 GN=Diaph1 PE=1 SV=3	92971.5	684.769	287.178	101351	7022.23	33881
tr|F1M842|F1M842_RAT	5	2	164.24	0.288715	0.95067	1.36378	212858	Tumor protein p53-binding protein 1 OS=Rattus norvegicus OX=10116 GN=Tp53bp1 PE=1 SV=3	537727	315611	536368	464718	241904	312387
Q62638|GSLG1_RAT	13	1	440.64	0.289309	0.95067	11.7544	133557	Golgi apparatus protein 1 OS=Rattus norvegicus OX=10116 GN=Glg1 PE=1 SV=1	10835	11055.9	13963.9	5651.36	346589	69210.4
Q4FZT0|STML2_RAT	6	6	324.88	0.289341	0.95067	1.15432	38413.9	Stomatin-like protein 2, mitochondrial OS=Rattus norvegicus OX=10116 GN=Stoml2 PE=1 SV=1	880820	676548	719685	731173	692118	549343
tr|D4A0W1|D4A0W1_RAT	2	2	74.36	0.290029	0.95067	1.14682	20157.7	ER membrane protein complex subunit 4 OS=Rattus norvegicus OX=10116 GN=Emc4 PE=1 SV=1	155200	163554	180754	143841	173945	117774
tr|A0A0U1RRT8|A0A0U1RRT8_RAT;tr|B5DFG5|B5DFG5_RAT	12	5	475.7	0.290459	0.95067	1.33781	49409.5	Septin OS=Rattus norvegicus OX=10116 GN=Sept6 PE=1 SV=1	586353	772752	450516	645534	359283	347852
Q767I8|PCDA4_RAT;tr|E9PSN7|E9PSN7_RAT;tr|I6LBW4|I6LBW4_RAT;tr|I6LBW5|I6LBW5_RAT;tr|M0R8Z9|M0R8Z9_RAT;tr|M0RBC1|M0RBC1_RAT;tr|M0RC89|M0RC89_RAT;tr|Q593X7|Q593X7_RAT;tr|Q767H9|Q767H9_RAT;tr|Q767I0|Q767I0_RAT;tr|Q767I1|Q767I1_RAT;tr|Q767I2|Q767I2_RAT;tr|Q767I3|Q767I3_RAT;tr|Q767I4|Q767I4_RAT;tr|Q767I5|Q767I5_RAT;tr|Q767I6|Q767I6_RAT;tr|Q767I7|Q767I7_RAT;tr|Q767I9|Q767I9_RAT;tr|Q767J0|Q767J0_RAT;tr|Q…	1	1	45.68	0.290502	0.95067	1.74335	103042	Protocadherin alpha-4 OS=Rattus norvegicus OX=10116 GN=Pcdha4 PE=2 SV=1	42961.8	20702.5	2282.74	49072.9	30459.4	35436.4
tr|A0A0G2K8N7|A0A0G2K8N7_RAT;tr|A0A1B0GWP1|A0A1B0GWP1_RAT;tr|Q5U2Z8|Q5U2Z8_RAT	1	1	58.51	0.290721	0.95067	1.25411	24900.7	Elongation of very long chain fatty acids protein (Fragment) OS=Rattus norvegicus OX=10116 GN=Elovl1 PE=3 SV=1	157248	220856	320263	283211	330966	261650
tr|E9PU01|E9PU01_RAT;tr|F1LPP8|F1LPP8_RAT;tr|Q2KMK7|Q2KMK7_RAT;tr|Q2KMK9|Q2KMK9_RAT;tr|Q2KML0|Q2KML0_RAT;tr|Q2KML1|Q2KML1_RAT	2	2	101.15	0.290768	0.95067	1.46754	218182	DNA helicase OS=Rattus norvegicus OX=10116 GN=Chd4 PE=1 SV=3	128471	156690	70111.4	70518.6	62461.7	109107
tr|F1LTP8|F1LTP8_RAT	1	1	30.28	0.29111	0.95067	1.51562	45749	Ceramide synthase 6 OS=Rattus norvegicus OX=10116 GN=Cers6 PE=1 SV=3	573736	853853	1.12004e+06	949335	479336	252252
P97924|KALRN_RAT;tr|A0A2X0SFF1|A0A2X0SFF1_RAT;tr|F1LZV1|F1LZV1_RAT	7	4	286.01	0.291143	0.95067	1.53492	336586	Kalirin OS=Rattus norvegicus OX=10116 GN=Kalrn PE=1 SV=3	245419	104122	201171	151589	74777.2	132423
tr|A0A0G2JUS5|A0A0G2JUS5_RAT	2	2	85.73	0.291889	0.95067	1.36499	27069.7	Dolichyldiphosphatase OS=Rattus norvegicus OX=10116 GN=Dolpp1 PE=1 SV=1	377014	394774	227087	340282	217654	173846
D3ZUM2|SARM1_RAT	9	9	318.93	0.292068	0.95067	1.2451	79688.4	NAD(+) hydrolase SARM1 OS=Rattus norvegicus OX=10116 GN=Sarm1 PE=1 SV=1	613703	786548	872830	788886	447876	588863
tr|D4A0T0|D4A0T0_RAT	6	5	334.17	0.292181	0.95067	1.45898	20858.6	Complex I-PDSW OS=Rattus norvegicus OX=10116 GN=Ndufb10 PE=1 SV=1	1.22962e+06	2.34538e+06	1.21078e+06	1.02238e+06	1.54099e+06	716849
Q5XIN6|LETM1_RAT	18	15	677.06	0.292439	0.95067	1.74828	83059.8	Mitochondrial proton/calcium exchanger protein OS=Rattus norvegicus OX=10116 GN=Letm1 PE=1 SV=1	3.63921e+06	1.20301e+06	1.35562e+06	1.29992e+06	1.10246e+06	1.14273e+06
P28573|SC6A7_RAT;tr|A0A0G2JX52|A0A0G2JX52_RAT;tr|A0A0G2K7A6|A0A0G2K7A6_RAT;tr|G3V8F1|G3V8F1_RAT	2	1	92.57	0.292456	0.95067	1.19209	71090.7	Sodium-dependent proline transporter OS=Rattus norvegicus OX=10116 GN=Slc6a7 PE=1 SV=2	202541	2814.13	3302.51	150142	46358.8	52238
Q80W98|SGTB_RAT	1	1	58.2	0.292469	0.95067	1.74321	33487.6	Small glutamine-rich tetratricopeptide repeat-containing protein beta OS=Rattus norvegicus OX=10116 GN=Sgtb PE=1 SV=1	846825	851323	313596	643176	314031	196838
tr|A1L1J8|A1L1J8_RAT	5	2	227.83	0.292514	0.95067	1.53221	23674.8	RAB5B, member RAS oncogene family OS=Rattus norvegicus OX=10116 GN=Rab5b PE=1 SV=1	417956	492363	204813	250588	309330	167877
tr|D3ZYS7|D3ZYS7_RAT	2	1	57.16	0.292597	0.95067	1.45726	51786.7	G3BP stress granule assembly factor 1 OS=Rattus norvegicus OX=10116 GN=G3bp1 PE=1 SV=1	47317	10665.9	9161.89	39035.1	33965.8	24846.8
tr|A0A0G2JXC2|A0A0G2JXC2_RAT;tr|A0A0G2JYU6|A0A0G2JYU6_RAT;tr|A0A0G2K132|A0A0G2K132_RAT	1	1	68.12	0.292851	0.95067	1.47842	106961	Formin-like 3 OS=Rattus norvegicus OX=10116 GN=Fmnl3 PE=1 SV=1	24554.9	39340.4	39026.2	34330.7	40946.5	76884.6
tr|A0A0H2UHX1|A0A0H2UHX1_RAT;tr|A1L1I6|A1L1I6_RAT	10	3	535.17	0.292887	0.95067	1.45199	28227.2	Reticulon OS=Rattus norvegicus OX=10116 GN=Rtn3 PE=1 SV=1	1.19348e+06	1.10172e+06	517196	1.67119e+06	1.52347e+06	888927
Q62640|GRID1_RAT	3	3	130.45	0.293051	0.95067	1.56317	112125	Glutamate receptor ionotropic, delta-1 OS=Rattus norvegicus OX=10116 GN=Grid1 PE=1 SV=1	116064	140136	65546	136620	40076.6	29132.9
tr|F1M3H8|F1M3H8_RAT	4	4	292.78	0.293177	0.95067	2.25278	30076	Hypothetical protein LOC681410 OS=Rattus norvegicus OX=10116 GN=LOC681410 PE=1 SV=3	1.08154e+06	41778.4	555814	623698	839177	2.31983e+06
tr|A0A0G2JVH4|A0A0G2JVH4_RAT	21	19	894.88	0.293261	0.95067	1.23398	86229.6	MICOS complex subunit MIC60 OS=Rattus norvegicus OX=10116 GN=Immt PE=1 SV=1	2.85025e+06	3.01713e+06	2.96532e+06	3.25267e+06	1.58214e+06	2.32306e+06
tr|A0A0G2JUH2|A0A0G2JUH2_RAT;tr|A0A0G2JY21|A0A0G2JY21_RAT;tr|A0A0G2JZQ1|A0A0G2JZQ1_RAT;tr|A0A0G2K7X6|A0A0G2K7X6_RAT;tr|Q5XLP8|Q5XLP8_RAT;tr|Q64LD0|Q64LD0_RAT;tr|Q68FX3|Q68FX3_RAT	2	1	54.27	0.293284	0.95067	1.64131	54249.3	RNA helicase OS=Rattus norvegicus OX=10116 GN=Ddx19a PE=1 SV=1	77482	116723	146742	91212.3	239087	229300
Q62824|EXOC4_RAT;tr|M0RBF8|M0RBF8_RAT	6	5	220.58	0.293293	0.95067	1.43834	110553	Exocyst complex component 4 OS=Rattus norvegicus OX=10116 GN=Exoc4 PE=1 SV=1	656973	424871	319955	485356	245454	243787
Q792I0|LIN7C_RAT	2	2	44.72	0.293782	0.95067	2.26621	21834	Protein lin-7 homolog C OS=Rattus norvegicus OX=10116 GN=Lin7c PE=1 SV=1	24027.8	35586.1	8519.1	24316.7	101936	28150.7
tr|G3V7G9|G3V7G9_RAT	4	4	161.66	0.293787	0.95067	1.70542	45082.2	Eukaryotic translation initiation factor 3, subunit 6 interacting protein OS=Rattus norvegicus OX=10116 GN=Eif3l PE=1 SV=2	662807	222677	275755	245592	173645	261674
tr|D4A3H5|D4A3H5_RAT	6	6	197.56	0.293971	0.95067	1.18126	96989.2	Chloride channel protein OS=Rattus norvegicus OX=10116 GN=Clcn6 PE=1 SV=1	273934	243032	256082	284736	200266	169427
Q4V8C3|EMAL1_RAT;tr|M0RCT5|M0RCT5_RAT;tr|M0RDD8|M0RDD8_RAT	1	1	31.72	0.295936	0.95067	1.53772	89801.8	Echinoderm microtubule-associated protein-like 1 OS=Rattus norvegicus OX=10116 GN=Eml1 PE=1 SV=2	9658.63	1404.48	2961.32	9557.17	6911.57	5096.96
P20717|PADI2_RAT;tr|F1LPA6|F1LPA6_RAT	3	2	81.73	0.296357	0.95067	1.86466	75356.5	Protein-arginine deiminase type-2 OS=Rattus norvegicus OX=10116 GN=Padi2 PE=1 SV=1	72632.6	65618.7	158351	79283.2	296975	176803
tr|F1M4H5|F1M4H5_RAT	2	1	64.73	0.296621	0.95067	1.57965	49017.6	NOVA alternative-splicing regulator 2 OS=Rattus norvegicus OX=10116 GN=Nova2 PE=4 SV=3	24883.4	124793	7408.99	62346.3	63672	122121
tr|B0BNL1|B0BNL1_RAT;tr|F1M5Q6|F1M5Q6_RAT	4	3	110.32	0.296677	0.95067	1.63308	55283.1	Fbxo21 protein OS=Rattus norvegicus OX=10116 GN=Fbxo21 PE=2 SV=1	31383.3	19160.4	57587.2	26744.7	19729	19739.1
P36970|GPX4_RAT;tr|A0A0G2K398|A0A0G2K398_RAT;tr|F8WFK6|F8WFK6_RAT	2	2	53.42	0.29737	0.95067	1.73266	22224.7	Phospholipid hydroperoxide glutathione peroxidase OS=Rattus norvegicus OX=10116 GN=Gpx4 PE=1 SV=3	57224	58582.6	14704.9	39653.1	100547	85931.3
Q5U211|SNX3_RAT;tr|B0BMY2|B0BMY2_RAT	2	2	48.32	0.297716	0.95067	1.59148	18762.3	Sorting nexin-3 OS=Rattus norvegicus OX=10116 GN=Snx3 PE=1 SV=1	35131.8	13669.6	23176.1	20753.1	52327.5	41470.1
Q05683|DCE2_RAT	21	19	1040.49	0.297841	0.95067	1.50721	65402.4	Glutamate decarboxylase 2 OS=Rattus norvegicus OX=10116 GN=Gad2 PE=1 SV=1	5.82842e+06	3.96319e+06	2.86613e+06	5.27789e+06	1.41681e+06	1.70341e+06
tr|D3ZLC4|D3ZLC4_RAT	2	2	75.68	0.297859	0.95067	2.36602	35900.7	Solute carrier family 2 (Facilitated glucose transporter), member 6 (Predicted) OS=Rattus norvegicus OX=10116 GN=Slc2a6 PE=4 SV=2	22222.8	3789.06	9409.38	2540.8	4130.24	8299.8
tr|G3V7Z8|G3V7Z8_RAT	3	3	109.59	0.29811	0.95067	2.34027	32310.6	Poly(A) binding protein, nuclear 1, isoform CRA_a OS=Rattus norvegicus OX=10116 GN=Pabpn1 PE=1 SV=1	154039	49024.1	28871.7	35399.1	42485.7	21221.2
tr|B0BN68|B0BN68_RAT;tr|Q5I0K4|Q5I0K4_RAT	2	2	85.75	0.298172	0.95067	1.48656	45010.6	Mitochondrial ribosomal protein S9 OS=Rattus norvegicus OX=10116 GN=Mrps9 PE=1 SV=1	595812	428096	246441	374198	225872	254484
Q66H80|COPD_RAT	2	2	58.87	0.298502	0.95067	1.31289	57199.5	Coatomer subunit delta OS=Rattus norvegicus OX=10116 GN=Arcn1 PE=2 SV=1	79876.5	106103	80227.9	159325	85197.5	104979
P26051|CD44_RAT;tr|D3ZGF1|D3ZGF1_RAT;tr|F1LSA1|F1LSA1_RAT;tr|O08779|O08779_RAT;tr|O70509|O70509_RAT;tr|Q62913|Q62913_RAT	1	1	65.83	0.298986	0.95067	1.61873	55945.7	CD44 antigen OS=Rattus norvegicus OX=10116 GN=Cd44 PE=1 SV=2	96997.7	29742.5	42491.2	126630	98025.8	49284.6
tr|F1LNL3|F1LNL3_RAT;tr|Q80ZB2|Q80ZB2_RAT	4	4	114.12	0.299037	0.95067	1.32267	253987	ATP-binding cassette subfamily A member 1 OS=Rattus norvegicus OX=10116 GN=Abca1 PE=1 SV=3	79007.8	87731.6	118347	73680.6	98278.7	43578.4
P18395|CSDE1_RAT	2	2	56.64	0.299197	0.95067	1.79917	88894.7	Cold shock domain-containing protein E1 OS=Rattus norvegicus OX=10116 GN=Csde1 PE=2 SV=1	37722.4	68187.9	43737.1	39669.2	87030.5	142541
tr|B2RZB7|B2RZB7_RAT	3	3	133.4	0.299267	0.95067	1.317	13281.6	Small nuclear ribonucleoprotein Sm D1 OS=Rattus norvegicus OX=10116 GN=Snrpd1 PE=1 SV=1	849845	1.53549e+06	860463	809073	878902	776570
P62083|RS7_RAT;tr|B5DEL9|B5DEL9_RAT	8	8	330.54	0.299573	0.95067	1.24688	22126.8	40S ribosomal protein S7 OS=Rattus norvegicus OX=10116 GN=Rps7 PE=1 SV=1	3.70276e+06	3.31739e+06	2.72723e+06	2.65075e+06	1.78304e+06	3.38364e+06
tr|A0A0G2K6F1|A0A0G2K6F1_RAT;tr|F1M9Y7|F1M9Y7_RAT	2	2	65.45	0.299912	0.95067	1.71542	56222.8	T-complex 11-like 1 OS=Rattus norvegicus OX=10116 GN=Tcp11l1 PE=1 SV=1	120217	45163.8	50420.2	56874.7	20623.6	48301.9
Q6AY09|HNRH2_RAT	3	1	130.68	0.299986	0.95067	1.63299	49293.6	Heterogeneous nuclear ribonucleoprotein H2 OS=Rattus norvegicus OX=10116 GN=Hnrnph2 PE=1 SV=1	62280.7	14926.1	10428.7	31079.6	36472.5	75555.8
P04550|PTMS_RAT;tr|B3DM95|B3DM95_RAT	1	1	29.99	0.299991	0.95067	1.62648	11558.9	Parathymosin OS=Rattus norvegicus OX=10116 GN=Ptms PE=1 SV=2	22253.6	59272.2	165847	4112.16	145697	2281.77
tr|D4A517|D4A517_RAT	2	2	79.39	0.300264	0.95067	1.26591	94307.1	Solute carrier family 39 (Zinc transporter), member 10 (Predicted), isoform CRA_a OS=Rattus norvegicus OX=10116 GN=Slc39a10 PE=1 SV=1	439744	513372	410878	539206	283872	254405
Q6I7R3|ISOC1_RAT;tr|F2Z3T7|F2Z3T7_RAT	4	4	121.36	0.301089	0.95067	1.38096	32002.5	Isochorismatase domain-containing protein 1 OS=Rattus norvegicus OX=10116 GN=Isoc1 PE=1 SV=1	143848	127594	119397	255577	166930	117228
tr|I6L9G6|I6L9G6_RAT	12	11	522.96	0.301315	0.95067	1.32775	32147.5	TAR DNA-binding protein 43 OS=Rattus norvegicus OX=10116 GN=Tardbp PE=1 SV=1	3.1603e+06	2.46252e+06	1.59864e+06	1.96339e+06	1.57129e+06	1.90419e+06
P15205|MAP1B_RAT	50	46	2186.16	0.301616	0.95067	1.46668	269640	Microtubule-associated protein 1B OS=Rattus norvegicus OX=10116 GN=Map1b PE=1 SV=3	7.63793e+06	5.05086e+06	3.80961e+06	6.37856e+06	2.20987e+06	2.66039e+06
Q04631|FNTA_RAT;tr|Q5RKJ4|Q5RKJ4_RAT	1	1	40.39	0.302034	0.95067	1.58407	44049.4	Protein farnesyltransferase/geranylgeranyltransferase type-1 subunit alpha OS=Rattus norvegicus OX=10116 GN=Fnta PE=1 SV=1	175190	27558.2	38429	70972	157331	153739
Q5XIF3|NDUS4_RAT	3	3	113.33	0.302194	0.95067	1.62064	19740.6	NADH dehydrogenase [ubiquinone] iron-sulfur protein 4, mitochondrial OS=Rattus norvegicus OX=10116 GN=Ndufs4 PE=1 SV=1	173670	133732	65968.6	79341	109972	41072.1
Q62825|EXOC3_RAT	2	2	77.89	0.302202	0.95067	1.3661	86496.6	Exocyst complex component 3 OS=Rattus norvegicus OX=10116 GN=Exoc3 PE=1 SV=1	29545.6	43140.5	22528.4	47051.7	29066.4	53954.1
tr|B5DF14|B5DF14_RAT;tr|F7ESR8|F7ESR8_RAT	2	2	69.67	0.302293	0.95067	1.40669	61954.9	Lgi2 protein OS=Rattus norvegicus OX=10116 GN=Lgi2 PE=2 SV=1	321784	327760	199520	300822	107889	194880
tr|F1LT14|F1LT14_RAT	2	2	82.29	0.302296	0.95067	1.93998	54821.5	FERM domain-containing 5 OS=Rattus norvegicus OX=10116 GN=Frmd5 PE=4 SV=3	61260.8	16409.6	22798	25705.1	9679.34	16404
P34058|HS90B_RAT	45	27	2124.8	0.302856	0.95067	1.22228	83281.3	Heat shock protein HSP 90-beta OS=Rattus norvegicus OX=10116 GN=Hsp90ab1 PE=1 SV=4	3.49251e+06	6.09008e+06	3.1964e+06	4.93325e+06	5.11346e+06	5.57277e+06
Q5XIH7|PHB2_RAT;tr|A0A0G2KB63|A0A0G2KB63_RAT	15	12	814.79	0.302891	0.95067	1.27311	33312.4	Prohibitin-2 OS=Rattus norvegicus OX=10116 GN=Phb2 PE=1 SV=1	1.03265e+07	9.31787e+06	6.92259e+06	9.44735e+06	6.4734e+06	4.94694e+06
tr|Q4R1A4|Q4R1A4_RAT;tr|Q6AYR1|Q6AYR1_RAT	1	1	23.8	0.303671	0.95067	3.06499	31025.5	TRK-fused gene protein OS=Rattus norvegicus OX=10116 GN=Tfg PE=1 SV=1	16463.5	10342.5	10747.5	14949.5	87120.7	13031.1
tr|A0A0G2JZH8|A0A0G2JZH8_RAT	5	5	183.86	0.304265	0.95067	1.19532	54169.7	Dihydrolipoamide acetyltransferase component of pyruvate dehydrogenase complex OS=Rattus norvegicus OX=10116 GN=Pdhx PE=1 SV=1	139068	189320	214045	136573	167087	150135
A2VD12|PBIP1_RAT	1	1	29.28	0.304466	0.95067	1.55951	80275.6	Pre-B-cell leukemia transcription factor-interacting protein 1 OS=Rattus norvegicus OX=10116 GN=Pbxip1 PE=1 SV=1	184384	224746	135071	118225	200318	30413
Q7TSF2|VGLU3_RAT	3	1	148.71	0.305011	0.95067	1.93102	64754.7	Vesicular glutamate transporter 3 OS=Rattus norvegicus OX=10116 GN=Slc17a8 PE=1 SV=2	69578.6	21837	20725.3	36548	9676.35	11849.1
tr|Q5M9H2|Q5M9H2_RAT	14	12	438.05	0.305221	0.95067	1.31828	70821.4	Acyl-Coenzyme A dehydrogenase, very long chain OS=Rattus norvegicus OX=10116 GN=Acadvl PE=1 SV=1	431697	671364	444040	309755	573080	290744
tr|Q5M9F7|Q5M9F7_RAT	13	12	692.33	0.305397	0.95067	1.37451	46213.8	ARP10 actin-related protein 10 homolog (S. cerevisiae) OS=Rattus norvegicus OX=10116 GN=Actr10 PE=1 SV=1	1.50535e+06	1.0666e+06	900083	1.37244e+06	548809	604766
tr|D4A9Z6|D4A9Z6_RAT	2	2	61.51	0.30545	0.95067	1.3426	36206.7	Mitochondrial ribosomal protein S35 OS=Rattus norvegicus OX=10116 GN=Mrps35 PE=1 SV=1	233455	146599	174440	209049	85565.8	118385
tr|D3ZAN4|D3ZAN4_RAT	1	1	57.65	0.305481	0.95067	1.32007	37438.5	Solute carrier family 35 member B4 OS=Rattus norvegicus OX=10116 GN=Slc35b4 PE=1 SV=1	812134	999170	1.40931e+06	1.05897e+06	569560	811192
tr|D3ZC56|D3ZC56_RAT	6	4	224.54	0.305741	0.95067	1.21905	847223	Dystonin OS=Rattus norvegicus OX=10116 GN=Dst PE=1 SV=3	260431	370219	268276	311099	225287	201013
tr|F1M378|F1M378_RAT	10	10	415.39	0.306177	0.95067	1.57749	194872	Protein unc-13 homolog A OS=Rattus norvegicus OX=10116 GN=Unc13a PE=1 SV=3	447424	197739	206385	295975	101062	142773
P54290|CA2D1_RAT;tr|A0A0G2K7E5|A0A0G2K7E5_RAT;tr|D3ZKP9|D3ZKP9_RAT;tr|Q8CFG7|Q8CFG7_RAT;tr|Q9ERS3|Q9ERS3_RAT	14	10	561.94	0.306407	0.95067	1.51526	123823	Voltage-dependent calcium channel subunit alpha-2/delta-1 OS=Rattus norvegicus OX=10116 GN=Cacna2d1 PE=1 SV=1	1.06778e+06	1.04074e+06	484272	871158	445038	394926
Q62658|FKB1A_RAT	3	3	117.83	0.307254	0.95067	1.48253	11922.6	Peptidyl-prolyl cis-trans isomerase FKBP1A OS=Rattus norvegicus OX=10116 GN=Fkbp1a PE=1 SV=3	3.18457e+06	7.48443e+06	3.65371e+06	3.81657e+06	3.05435e+06	2.79004e+06
tr|M0R735|M0R735_RAT	8	5	250.95	0.307323	0.95067	1.54266	62672.3	Heterogeneous nuclear ribonucleoprotein Q OS=Rattus norvegicus OX=10116 GN=Syncrip PE=1 SV=2	186762	106926	58281.6	117744	157354	267872
tr|D3ZQE8|D3ZQE8_RAT	4	2	113.87	0.30739	0.95067	5.56029	136879	Exportin 5 OS=Rattus norvegicus OX=10116 GN=Xpo5 PE=1 SV=1	126246	309699	473105	138781	3.45252e+06	1.46328e+06
Q4KM30|DESI1_RAT	1	1	42.85	0.307578	0.95067	1.91145	18384.8	Desumoylating isopeptidase 1 OS=Rattus norvegicus OX=10116 GN=Desi1 PE=2 SV=1	69636.8	273472	127465	37091.3	149979	59116.2
tr|D3ZNY3|D3ZNY3_RAT	1	1	40.78	0.307689	0.95067	1.7932	46329.8	Metabolism of cobalamin-associated A OS=Rattus norvegicus OX=10116 GN=Mmaa PE=1 SV=1	148768	57036.6	51206.7	74054.9	21162.5	48107.6
P50399|GDIB_RAT	21	15	1028.1	0.307715	0.95067	1.25984	50537.2	Rab GDP dissociation inhibitor beta OS=Rattus norvegicus OX=10116 GN=Gdi2 PE=1 SV=2	2.4028e+06	2.10478e+06	1.57036e+06	2.18463e+06	1.29719e+06	1.34254e+06
tr|A0A0G2JZF0|A0A0G2JZF0_RAT;tr|B5DEG8|B5DEG8_RAT	2	2	79.64	0.307715	0.95067	1.46584	114698	SEC24 homolog C, COPII coat complex component OS=Rattus norvegicus OX=10116 GN=Sec24c PE=1 SV=1	126520	166425	69838.6	100094	84624.1	62773.7
tr|D3ZWL6|D3ZWL6_RAT	5	3	166.02	0.308129	0.95067	1.78968	66817.4	Adenosylhomocysteinase-like 2 OS=Rattus norvegicus OX=10116 GN=Ahcyl2 PE=1 SV=3	108151	91749	37858	61642.2	56866.1	14341.5
Q4V8C8|CDC73_RAT	1	1	24.57	0.308182	0.95067	12.4558	60602.7	Parafibromin OS=Rattus norvegicus OX=10116 GN=Cdc73 PE=2 SV=1	18902.6	714.107	311.369	1311.7	200.267	87.932
tr|D3ZZU4|D3ZZU4_RAT	1	1	45.21	0.308765	0.95067	1.24817	19587.4	Transmembrane protein 160 OS=Rattus norvegicus OX=10116 GN=Tmem160 PE=1 SV=1	34358.5	1326.51	2034.44	17174.1	19443.6	10462.4
tr|A0A0G2K7U5|A0A0G2K7U5_RAT;tr|O88768|O88768_RAT;tr|Q63629|Q63629_RAT;tr|Q9QUI9|Q9QUI9_RAT	4	4	108.12	0.309033	0.95067	1.43119	47543.1	ArfGAP with dual PH domains 1 OS=Rattus norvegicus OX=10116 GN=Adap1 PE=4 SV=1	142659	85303.2	85562.9	127658	52923.6	38484.7
P62078|TIM8B_RAT	1	1	38.16	0.309078	0.95067	1.63914	9286.48	Mitochondrial import inner membrane translocase subunit Tim8 B OS=Rattus norvegicus OX=10116 GN=Timm8b PE=3 SV=1	253132	667432	310809	164780	443370	143083
Q27W02|MGN_RAT;tr|F1M0X6|F1M0X6_RAT	2	1	72.25	0.309323	0.95067	1.26433	17163.6	Protein mago nashi homolog OS=Rattus norvegicus OX=10116 GN=Magoh PE=2 SV=1	180945	198149	206658	175600	245454	319529
tr|Q66H41|Q66H41_RAT	1	1	37.51	0.309415	0.95067	1.55285	45011.1	RCG28719 OS=Rattus norvegicus OX=10116 GN=Snx7 PE=1 SV=1	143397	62271.8	85182.2	234592	93972	123084
Q62634|VGLU1_RAT	10	4	496.31	0.309718	0.95067	1.51572	61665.4	Vesicular glutamate transporter 1 OS=Rattus norvegicus OX=10116 GN=Slc17a7 PE=1 SV=1	1.22003e+06	597387	662770	958892	264574	412842
Q5FVC2|ARHG2_RAT;tr|A0A0G2K0V4|A0A0G2K0V4_RAT;tr|A0A1B0GWY5|A0A1B0GWY5_RAT	1	1	24.75	0.30975	0.95067	1.23753	111909	Rho guanine nucleotide exchange factor 2 OS=Rattus norvegicus OX=10116 GN=Arhgef2 PE=1 SV=1	145633	83842.3	116446	95115.8	95826.9	88583.1
Q9Z1A6|VIGLN_RAT;tr|Q3KRF2|Q3KRF2_RAT	7	5	211.91	0.309939	0.95067	1.52697	141583	Vigilin OS=Rattus norvegicus OX=10116 GN=Hdlbp PE=1 SV=1	111370	54239.9	134579	75092.3	44274.1	77224.8
tr|F1LYZ8|F1LYZ8_RAT	3	2	118.09	0.309952	0.95067	1.79644	88360.5	Coiled-coil domain-containing protein 128 OS=Rattus norvegicus OX=10116 GN=Ppp1r21 PE=1 SV=3	64921.5	29862.6	18791	37443.1	12700.9	13078.3
Q641Y0|OST48_RAT	15	15	942.58	0.310374	0.95067	1.25592	48895.7	Dolichyl-diphosphooligosaccharide--protein glycosyltransferase 48 kDa subunit OS=Rattus norvegicus OX=10116 GN=Ddost PE=2 SV=1	5.678e+06	6.34476e+06	3.8584e+06	4.85176e+06	4.45218e+06	3.34113e+06
tr|B0BNL8|B0BNL8_RAT;tr|G3V648|G3V648_RAT	4	4	203.97	0.310959	0.95067	1.2887	41000.9	Agpat3 protein (Fragment) OS=Rattus norvegicus OX=10116 GN=Agpat3 PE=2 SV=1	893844	1.51786e+06	1.1779e+06	667558	996318	1.12156e+06
tr|B2RYS8|B2RYS8_RAT	3	3	133.22	0.311057	0.95067	1.52483	21958.9	NADH dehydrogenase [ubiquinone] 1 beta subcomplex subunit 8, mitochondrial OS=Rattus norvegicus OX=10116 GN=Ndufb8 PE=1 SV=1	1.14773e+06	2.20193e+06	849374	979962	1.05846e+06	715355
tr|A2RRU2|A2RRU2_RAT	2	2	96.68	0.311144	0.95067	1.40301	25857.8	RCG26229, isoform CRA_a OS=Rattus norvegicus OX=10116 GN=Tmem127 PE=2 SV=1	265669	285480	107899	359705	222838	342110
Q9WU70|STXB5_RAT	2	2	66.13	0.311226	0.95067	1.14989	127659	Syntaxin-binding protein 5 OS=Rattus norvegicus OX=10116 GN=Stxbp5 PE=1 SV=1	222548	213552	179480	212969	146166	176204
P33124|ACSL6_RAT	9	7	372.22	0.31126	0.95067	1.42865	78180.3	Long-chain-fatty-acid--CoA ligase 6 OS=Rattus norvegicus OX=10116 GN=Acsl6 PE=1 SV=1	518372	283683	259255	362782	200872	179223
tr|A0A0G2KA50|A0A0G2KA50_RAT;tr|E9PT04|E9PT04_RAT	5	5	191.06	0.311454	0.95067	1.25539	101648	VPS39 subunit of HOPS complex OS=Rattus norvegicus OX=10116 GN=Vps39 PE=1 SV=1	198215	155925	194203	179250	305618	203516
tr|B0BMW2|B0BMW2_RAT	15	12	696.6	0.312187	0.95067	1.2775	27249.6	3-hydroxyacyl-CoA dehydrogenase type-2 OS=Rattus norvegicus OX=10116 GN=Hsd17b10 PE=1 SV=1	1.89645e+06	2.32014e+06	2.30103e+06	1.75394e+06	2.34998e+06	997929
tr|B0BN52|B0BN52_RAT	26	26	1140.85	0.312299	0.95067	1.14972	33528.2	Mitochondrial carrier 2 OS=Rattus norvegicus OX=10116 GN=Mtch2 PE=2 SV=1	3.38696e+06	3.38278e+06	3.72645e+06	3.7993e+06	2.41933e+06	2.91072e+06
Q8R511|FNBP1_RAT;tr|F1LZF2|F1LZF2_RAT;tr|Z4YNH5|Z4YNH5_RAT	1	1	21.6	0.312454	0.95067	3.20137	71292.8	Formin-binding protein 1 OS=Rattus norvegicus OX=10116 GN=Fnbp1 PE=1 SV=2	6091.42	50.9067	1997.87	3744.7	20238.8	2076.28
tr|D4A0C5|D4A0C5_RAT	2	2	52.73	0.312705	0.95067	1.99863	91819.9	A disintegrin and metalloproteinase with thrombospondin motifs 4 OS=Rattus norvegicus OX=10116 GN=Adamts4 PE=4 SV=2	19265.9	32478.8	88671.4	35685.3	84229.6	160724
P55063|HS71L_RAT	18	1	781.46	0.312891	0.95067	1.43651	70549.3	Heat shock 70 kDa protein 1-like OS=Rattus norvegicus OX=10116 GN=Hspa1l PE=2 SV=2	9203.04	4087.8	15784.1	13452.1	10653.3	17660.8
P23640|RB27A_RAT;Q99P74|RB27B_RAT	2	1	63.17	0.313018	0.95067	1.54093	25068.3	Ras-related protein Rab-27A OS=Rattus norvegicus OX=10116 GN=Rab27a PE=1 SV=1	82337.2	89586.8	40777.7	55493.8	60013.9	22526.6
tr|A0A0G2K350|A0A0G2K350_RAT;tr|D4A0E2|D4A0E2_RAT	2	2	70.47	0.313374	0.95067	2.01942	34659.2	NSF attachment protein gamma OS=Rattus norvegicus OX=10116 GN=Napg PE=1 SV=1	55976.5	219754	66711.8	80561.3	41195.4	47818.1
Q8VID1|DHRS4_RAT	2	2	94.81	0.313527	0.95067	2.40553	29821.8	Dehydrogenase/reductase SDR family member 4 OS=Rattus norvegicus OX=10116 GN=Dhrs4 PE=2 SV=2	42233.1	64025.6	7563.91	31378.4	179084	63340.2
Q6TUG0|DJB11_RAT	5	5	165.17	0.313835	0.95067	1.75734	40495	DnaJ homolog subfamily B member 11 OS=Rattus norvegicus OX=10116 GN=Dnajb11 PE=2 SV=1	297527	343029	112154	176106	182838	69380
Q4QQT3|CELF1_RAT	2	1	65.81	0.313846	0.95067	1.45488	52205.3	CUGBP Elav-like family member 1 OS=Rattus norvegicus OX=10116 GN=Celf1 PE=2 SV=1	139060	100311	55807.7	67072.8	69486.5	66329.3
P56574|IDHP_RAT	11	9	438	0.314156	0.95067	1.33156	50967.3	Isocitrate dehydrogenase [NADP], mitochondrial OS=Rattus norvegicus OX=10116 GN=Idh2 PE=1 SV=2	202321	397792	539829	408850	571027	538026
tr|F7FHF7|F7FHF7_RAT;Q8R500|MFN2_RAT;tr|Q6IRL2|Q6IRL2_RAT	8	6	295.77	0.314771	0.95067	1.58277	86812.5	Mitofusin-2 OS=Rattus norvegicus OX=10116 GN=LOC100911485 PE=1 SV=1	1.13681e+06	603042	451579	777573	364240	242736
tr|B6DTP5|B6DTP5_RAT;tr|Q6AYI1|Q6AYI1_RAT	14	7	576.52	0.315267	0.95067	1.27329	69112.1	DEAD box protein 5 (Fragment) OS=Rattus norvegicus OX=10116 GN=Ddx5 PE=2 SV=1	1.07867e+06	975327	819305	560586	535018	1.16099e+06
tr|D4A3N4|D4A3N4_RAT	3	3	120.77	0.315508	0.95067	1.41484	108261	Adenylate cyclase type 1 OS=Rattus norvegicus OX=10116 GN=Adcy1 PE=1 SV=2	194952	138480	116714	311340	142576	182971
tr|Q6AXX5|Q6AXX5_RAT;tr|Q6TUD3|Q6TUD3_RAT	5	5	132.18	0.316377	0.95067	1.55088	35121.8	Retinol dehydrogenase 11 OS=Rattus norvegicus OX=10116 GN=Rdh11 PE=1 SV=1	116002	189428	66236.5	88035.9	78063.1	73549.1
Q64350|EI2BE_RAT	4	3	151.72	0.317657	0.95067	1.23808	80206.5	Translation initiation factor eIF-2B subunit epsilon OS=Rattus norvegicus OX=10116 GN=Eif2b5 PE=1 SV=2	94162	75810.3	119697	89498.5	58999.1	85468.2
tr|A0A0G2JUZ0|A0A0G2JUZ0_RAT;tr|D3ZKK5|D3ZKK5_RAT	6	5	211.14	0.318141	0.95067	1.48677	75543	Phosphatidylinositol-3,5-bisphosphate 3-phosphatase OS=Rattus norvegicus OX=10116 GN=Mtmr1 PE=1 SV=1	180424	222392	92786.6	153311	80789.1	99240.8
P49816|TSC2_RAT	9	6	284.52	0.318167	0.95067	1.24385	201277	Tuberin OS=Rattus norvegicus OX=10116 GN=Tsc2 PE=1 SV=1	601791	947566	571044	635115	540465	529125
Q1WIM1|CADM4_RAT;tr|F1M7V6|F1M7V6_RAT	7	7	226.16	0.31847	0.95067	1.49543	42781.4	Cell adhesion molecule 4 OS=Rattus norvegicus OX=10116 GN=Cadm4 PE=1 SV=1	803358	1.7957e+06	916826	784583	1.0843e+06	482199
P97612|FAAH1_RAT	8	8	332.83	0.318619	0.95067	1.37685	63356.7	Fatty-acid amide hydrolase 1 OS=Rattus norvegicus OX=10116 GN=Faah PE=1 SV=1	1.07854e+06	767725	553938	807455	553816	381990
A6ZIQ8|TM38A_RAT;tr|G3V9T4|G3V9T4_RAT	4	3	185.28	0.318822	0.95067	1.44082	33276.1	Trimeric intracellular cation channel type A OS=Rattus norvegicus OX=10116 GN=Tmem38a PE=2 SV=1	295364	107396	291763	288188	256232	456260
tr|B1WBV6|B1WBV6_RAT;tr|F1LRS5|F1LRS5_RAT	2	2	76.65	0.319205	0.95067	1.27832	71722.8	Aplp1 protein OS=Rattus norvegicus OX=10116 GN=Aplp1 PE=2 SV=1	162863	244891	184714	177436	272343	307583
Q62915|CSKP_RAT;tr|A0A0G2K2L8|A0A0G2K2L8_RAT	9	2	396.06	0.319507	0.95067	1.49949	103259	Peripheral plasma membrane protein CASK OS=Rattus norvegicus OX=10116 GN=Cask PE=1 SV=1	638364	728459	313515	566550	292940	261120
tr|A0A0G2JVI6|A0A0G2JVI6_RAT	9	1	370.23	0.319507	0.95067	1.49949	87913	Peripheral plasma membrane protein CASK OS=Rattus norvegicus OX=10116 GN=Cask PE=1 SV=1	61495.7	70174.8	30201.9	54577.6	28219.8	25154.6
B2GUZ5|CAZA1_RAT	5	3	189.27	0.319803	0.95067	1.27385	32909.8	F-actin-capping protein subunit alpha-1 OS=Rattus norvegicus OX=10116 GN=Capza1 PE=1 SV=1	205630	245373	149277	284913	296349	183404
P11915|SCP2_RAT;tr|F1LQ55|F1LQ55_RAT	11	10	434.06	0.3201	0.95067	1.49481	58813.3	Sterol carrier protein 2 OS=Rattus norvegicus OX=10116 GN=Scp2 PE=1 SV=3	231703	532226	273666	194331	342134	157666
Q5XI81|FXR1_RAT;tr|A0A0G2JWD2|A0A0G2JWD2_RAT;tr|A0A3G2LW22|A0A3G2LW22_RAT	2	2	74.78	0.320132	0.95067	1.16443	63947.5	Fragile X mental retardation syndrome-related protein 1 OS=Rattus norvegicus OX=10116 GN=Fxr1 PE=1 SV=1	319529	236545	223166	222079	200610	246511
tr|D3ZDI9|D3ZDI9_RAT	1	1	41.6	0.32015	0.95067	1.92364	96748.5	Ubiquitin carboxyl-terminal hydrolase OS=Rattus norvegicus OX=10116 GN=Usp13 PE=2 SV=2	57900.6	18550.6	15757.8	22619.4	13210.4	12104.9
tr|A0A0G2K2V2|A0A0G2K2V2_RAT;tr|G3V9N8|G3V9N8_RAT	33	15	1458.8	0.320254	0.95067	1.36287	103824	AP complex subunit beta OS=Rattus norvegicus OX=10116 GN=Ap1b1 PE=1 SV=1	2.78844e+06	2.36103e+06	1.56365e+06	2.54604e+06	1.27935e+06	1.10034e+06
tr|D4A6E5|D4A6E5_RAT;tr|D4AE06|D4AE06_RAT	1	1	38.49	0.320344	0.95067	5.46711	80519.2	Peptidylprolyl isomerase OS=Rattus norvegicus OX=10116 GN=Fkbp15 PE=1 SV=3	80556.8	6514.63	5788.7	8977.31	4904.11	3103.81
Q5XIT1|MARE3_RAT	3	1	106.44	0.3204	0.95067	1.28952	31966.2	Microtubule-associated protein RP/EB family member 3 OS=Rattus norvegicus OX=10116 GN=Mapre3 PE=1 SV=1	527415	312939	371849	426933	266643	246465
M0RAS4|IGS21_RAT;tr|A0A2U3UXS5|A0A2U3UXS5_RAT	2	2	88.19	0.320541	0.95067	1.3112	52044.5	Immunoglobulin superfamily member 21 OS=Rattus norvegicus OX=10116 GN=Igsf21 PE=2 SV=3	368081	683325	392449	393347	387068	320757
O35353|GBB4_RAT	18	8	802.68	0.321041	0.95067	1.22881	37363	Guanine nucleotide-binding protein subunit beta-4 OS=Rattus norvegicus OX=10116 GN=Gnb4 PE=2 SV=4	1.60914e+06	1.38307e+06	1.23771e+06	1.64113e+06	917860	883309
Q6Q0N0|CSTN1_RAT	2	2	71.47	0.321998	0.95067	1.61764	106261	Calsyntenin-1 OS=Rattus norvegicus OX=10116 GN=Clstn1 PE=1 SV=1	20100.3	36470.1	3679.15	41725.9	34576.4	21159.7
tr|D4A8U7|D4A8U7_RAT	14	14	689.55	0.322152	0.95067	1.28412	141944	Dynactin subunit 1 OS=Rattus norvegicus OX=10116 GN=Dctn1 PE=1 SV=2	1.48249e+06	1.19348e+06	1.02507e+06	1.34764e+06	595572	938960
B3GNI6|SEP11_RAT;tr|A0A0G2JUL7|A0A0G2JUL7_RAT	13	6	459.53	0.322166	0.95067	1.46701	49694.7	Septin-11 OS=Rattus norvegicus OX=10116 GN=Septin11 PE=1 SV=1	929468	80212.7	113973	838738	480443	329225
tr|D3ZZB0|D3ZZB0_RAT	7	6	313.47	0.322723	0.95067	1.35548	173964	Disco-interacting protein 2 homolog C OS=Rattus norvegicus OX=10116 GN=Dip2c PE=1 SV=2	338976	276084	217229	278320	104271	231424
tr|Q5XI21|Q5XI21_RAT	1	1	83.49	0.322807	0.95067	1.14556	54089	Target of myb1 homolog (Chicken) OS=Rattus norvegicus OX=10116 GN=Tom1 PE=1 SV=1	664192	672024	633142	703504	574336	441285
Q63941|RAB3B_RAT	8	2	374.41	0.323008	0.95067	1.364	24784.9	Ras-related protein Rab-3B OS=Rattus norvegicus OX=10116 GN=Rab3b PE=1 SV=2	625398	424607	330093	494641	235274	281889
Q6AXT0|RM37_RAT;tr|A0A0G2KA48|A0A0G2KA48_RAT	1	1	33.05	0.323195	0.95067	1.93255	48366	39S ribosomal protein L37, mitochondrial OS=Rattus norvegicus OX=10116 GN=Mrpl37 PE=2 SV=1	276674	70048.5	223297	152009	47846.2	95101.9
tr|A0A0G2K4D9|A0A0G2K4D9_RAT;tr|D3ZXT2|D3ZXT2_RAT	2	1	73.54	0.323207	0.95067	1.39143	145732	Stromal antigen 2 OS=Rattus norvegicus OX=10116 GN=Stag2 PE=1 SV=1	231593	42923.8	103115	168793	165760	190895
tr|F1LX07|F1LX07_RAT	36	32	1971.41	0.323378	0.95067	1.45788	71916.6	Solute carrier family 25 member 12 OS=Rattus norvegicus OX=10116 GN=Slc25a12 PE=1 SV=3	1.39768e+07	8.278e+06	6.7953e+06	1.14873e+07	4.55514e+06	3.88386e+06
tr|G3V881|G3V881_RAT;tr|Q562A6|Q562A6_RAT	2	2	64.53	0.323833	0.95067	1.40294	69831.8	Leucine rich repeat neuronal 6A, isoform CRA_a OS=Rattus norvegicus OX=10116 GN=Lingo1 PE=1 SV=1	351656	241099	202579	314155	158449	94301
Q6AY23|P5CR2_RAT	5	3	164.85	0.324055	0.95067	1.48233	33673.1	Pyrroline-5-carboxylate reductase 2 OS=Rattus norvegicus OX=10116 GN=Pycr2 PE=2 SV=1	100860	41148.7	40255.8	52660.6	116426	101090
tr|D4ADQ1|D4ADQ1_RAT	1	1	36.14	0.324113	0.95067	1.28848	40846.8	Ribonucleotide reductase M2 B (TP53 inducible) (Predicted) OS=Rattus norvegicus OX=10116 GN=Rrm2b PE=1 SV=3	157161	91561	117206	114009	66783.1	103207
Q02874|H2AY_RAT	16	7	696.45	0.324325	0.95067	1.96315	39503.9	Core histone macro-H2A.1 OS=Rattus norvegicus OX=10116 GN=Macroh2a1 PE=1 SV=4	400675	970439	447601	514190	853896	2.20232e+06
P54311|GBB1_RAT	27	13	1330.14	0.324379	0.95067	1.24717	37377	Guanine nucleotide-binding protein G(I)/G(S)/G(T) subunit beta-1 OS=Rattus norvegicus OX=10116 GN=Gnb1 PE=1 SV=4	8.03671e+06	6.82073e+06	5.96195e+06	8.01005e+06	4.83354e+06	3.8497e+06
tr|Q6P7A7|Q6P7A7_RAT	26	25	1243.72	0.324586	0.95067	1.27211	68401.2	Dolichyl-diphosphooligosaccharide--protein glycosyltransferase subunit 1 OS=Rattus norvegicus OX=10116 GN=Rpn1 PE=1 SV=1	1.84495e+06	1.94873e+06	1.67958e+06	1.61585e+06	3.03018e+06	2.31657e+06
tr|D4A7F0|D4A7F0_RAT	2	2	68.79	0.325031	0.95067	1.63094	212920	E3 ubiquitin-protein ligase OS=Rattus norvegicus OX=10116 GN=Ubr3 PE=1 SV=3	108970	40859.2	108550	81489.7	35109.1	41825.1
Q6AYZ1|TBA1C_RAT	187	1	9357.55	0.325441	0.95067	2.57094	49937.4	Tubulin alpha-1C chain OS=Rattus norvegicus OX=10116 GN=Tuba1c PE=1 SV=1	1.77539e+07	3.24941e+06	3.62732e+06	4.43628e+06	1.54569e+06	3.59842e+06
tr|D3ZT71|D3ZT71_RAT	9	9	529.03	0.326196	0.95067	1.39547	46734.4	BCL2-like 13 OS=Rattus norvegicus OX=10116 GN=Bcl2l13 PE=1 SV=3	1.08677e+06	917909	794752	1.18553e+06	574673	245882
Q9JKW1|TIM22_RAT	1	1	38	0.326418	0.95067	1.80753	19917.9	Mitochondrial import inner membrane translocase subunit Tim22 OS=Rattus norvegicus OX=10116 GN=Timm22 PE=2 SV=2	121846	19565.7	17296.1	128097	124857	33916.5
tr|A0A0G2JVE2|A0A0G2JVE2_RAT;tr|D3ZCM4|D3ZCM4_RAT	1	1	56.69	0.326443	0.95067	1.26338	14832.1	DnaJ heat shock protein family (Hsp40) member C15 OS=Rattus norvegicus OX=10116 GN=Dnajc15 PE=1 SV=1	234908	167558	198074	229927	140233	105183
P08289|PPBT_RAT;tr|A0A0G2K0X8|A0A0G2K0X8_RAT	1	1	28.83	0.327464	0.95067	1.63153	57659.4	Alkaline phosphatase, tissue-nonspecific isozyme OS=Rattus norvegicus OX=10116 GN=Alpl PE=1 SV=2	36996.5	28183.6	14072.5	26744.4	5965.01	15866.2
tr|G3V647|G3V647_RAT	6	6	372.38	0.327647	0.95067	1.3714	34855.1	Pyridoxal kinase OS=Rattus norvegicus OX=10116 GN=Pdxk PE=1 SV=1	1.22445e+06	1.0049e+06	707805	1.21336e+06	428247	500120
Q9JJ22|ERAP1_RAT;tr|A0A0G2K2Y3|A0A0G2K2Y3_RAT;tr|Q4KMA8|Q4KMA8_RAT	6	6	198.1	0.327666	0.95067	1.69257	106419	Endoplasmic reticulum aminopeptidase 1 OS=Rattus norvegicus OX=10116 GN=Erap1 PE=2 SV=2	79745.7	58731.9	126205	176991	204884	66119.1
tr|G3V6I8|G3V6I8_RAT	3	2	119.92	0.327736	0.95067	1.47878	67451.5	Cationic amino acid transporter 3 OS=Rattus norvegicus OX=10116 GN=Slc7a3 PE=3 SV=1	782458	423450	393612	665250	246259	170142
tr|B2RYW3|B2RYW3_RAT	2	2	67.07	0.328473	0.95067	6.46704	21892	Complex I-B22 OS=Rattus norvegicus OX=10116 GN=Ndufb9 PE=1 SV=1	46295.1	2137.7	2573.28	6062.51	711.467	1113.09
D3ZQD3|OGDHL_RAT	15	6	685.39	0.328518	0.95067	1.58603	114637	2-oxoglutarate dehydrogenase-like, mitochondrial OS=Rattus norvegicus OX=10116 GN=Ogdhl PE=1 SV=2	686822	238119	398108	412561	197621	224010
P97834|CSN1_RAT;tr|A0A0G2JT06|A0A0G2JT06_RAT;tr|A0A0G2JW80|A0A0G2JW80_RAT	2	2	76.48	0.328669	0.95067	1.3745	53428.2	COP9 signalosome complex subunit 1 OS=Rattus norvegicus OX=10116 GN=Gps1 PE=1 SV=1	188368	352355	178217	218020	168876	136162
O08700|VPS45_RAT	5	5	213.92	0.328764	0.95067	1.72542	64893.7	Vacuolar protein sorting-associated protein 45 OS=Rattus norvegicus OX=10116 GN=Vps45 PE=1 SV=1	233312	138906	485267	205757	124405	166810
P54313|GBB2_RAT	27	18	1421.65	0.328795	0.95067	1.35179	37331	Guanine nucleotide-binding protein G(I)/G(S)/G(T) subunit beta-2 OS=Rattus norvegicus OX=10116 GN=Gnb2 PE=1 SV=4	5.03344e+06	3.02109e+06	2.5475e+06	3.35153e+06	2.46726e+06	2.02416e+06
tr|G3V741|G3V741_RAT	41	40	2113.84	0.328828	0.95067	1.23554	39531.2	Phosphate carrier protein, mitochondrial OS=Rattus norvegicus OX=10116 GN=Slc25a3 PE=1 SV=1	1.9389e+07	1.68428e+07	1.30547e+07	1.79521e+07	1.02201e+07	1.17186e+07
P48508|GSH0_RAT	1	1	47.89	0.329152	0.95067	1.41887	30547.9	Glutamate--cysteine ligase regulatory subunit OS=Rattus norvegicus OX=10116 GN=Gclm PE=1 SV=1	125944	19342.1	51684.5	91014.8	78523.1	109937
tr|Q5PQZ9|Q5PQZ9_RAT	2	1	49.01	0.329194	0.95067	1.33534	14358.8	NADH dehydrogenase [ubiquinone] 1 subunit C2 OS=Rattus norvegicus OX=10116 GN=Ndufc2 PE=1 SV=1	1.44806e+06	1.42506e+06	1.00314e+06	1.64402e+06	709706	549110
tr|Q4KM38|Q4KM38_RAT	1	1	42.39	0.3292	0.95067	1.30866	19971	FUS interacting protein (Serine-arginine rich) 1 OS=Rattus norvegicus OX=10116 GN=Srsf10 PE=1 SV=1	116947	134342	139714	68600.1	54383.2	175799
tr|A0A0G2JT93|A0A0G2JT93_RAT	23	19	911.11	0.329787	0.95067	1.22444	85470.6	Catenin (Cadherin associated protein), beta 1, isoform CRA_a OS=Rattus norvegicus OX=10116 GN=Ctnnb1 PE=1 SV=1	3.00136e+06	3.03605e+06	2.23828e+06	2.94946e+06	2.19943e+06	1.60987e+06
Q03351|NTRK3_RAT	2	2	98.45	0.329938	0.95067	2.07212	97064.1	NT-3 growth factor receptor OS=Rattus norvegicus OX=10116 GN=Ntrk3 PE=1 SV=2	114741	48655.8	22686.7	54602.4	13549.4	21651.6
P14562|LAMP1_RAT	17	14	617.63	0.330009	0.95067	2.4333	43969.2	Lysosome-associated membrane glycoprotein 1 OS=Rattus norvegicus OX=10116 GN=Lamp1 PE=1 SV=1	297914	357232	340415	306640	1.70771e+06	408155
P50554|GABT_RAT	31	28	1632.89	0.330405	0.95067	1.40641	56455.8	4-aminobutyrate aminotransferase, mitochondrial OS=Rattus norvegicus OX=10116 GN=Abat PE=1 SV=3	4.69767e+06	8.2134e+06	4.66194e+06	3.53125e+06	6.66778e+06	2.29594e+06
Q80WA4|NOVA1_RAT;tr|A0A0G2JVE8|A0A0G2JVE8_RAT;tr|D4AAF8|D4AAF8_RAT	2	1	80.18	0.330731	0.95067	1.6657	48443.9	RNA-binding protein Nova-1 (Fragment) OS=Rattus norvegicus OX=10116 GN=Nova1 PE=2 SV=1	26361.1	60594.9	20255.1	15837.2	34428	14098.9
tr|D4A2P1|D4A2P1_RAT	1	1	53.35	0.330732	0.95067	1.45019	132153	Cell division cycle and apoptosis regulator 1 OS=Rattus norvegicus OX=10116 GN=Ccar1 PE=1 SV=2	76143.2	5083.43	22820.5	39201.5	55004.1	56682.4
tr|D3ZUH3|D3ZUH3_RAT;tr|D4A477|D4A477_RAT;tr|D4ACU2|D4ACU2_RAT;tr|D4ACU3|D4ACU3_RAT;tr|F1M9W4|F1M9W4_RAT;tr|I6LBX7|I6LBX7_RAT;tr|Q5PQQ0|Q5PQQ0_RAT	2	2	50.94	0.330844	0.95067	1.21972	73810	Protocadherin gamma subfamily B, 1 OS=Rattus norvegicus OX=10116 GN=Pcdhgb1 PE=4 SV=2	192203	302370	279318	171828	233313	229344
P41542|USO1_RAT	9	8	346.01	0.33095	0.95067	1.18847	107162	General vesicular transport factor p115 OS=Rattus norvegicus OX=10116 GN=Uso1 PE=1 SV=1	264233	288052	189820	239596	196705	188120
Q6AXQ0|SAE1_RAT	1	1	76.34	0.331021	0.95067	1.41183	38512.9	SUMO-activating enzyme subunit 1 OS=Rattus norvegicus OX=10116 GN=Sae1 PE=2 SV=1	152702	334448	186440	279666	216620	454708
P52631|STAT3_RAT	2	1	84.46	0.331192	0.95067	1.37979	88039.8	Signal transducer and activator of transcription 3 OS=Rattus norvegicus OX=10116 GN=Stat3 PE=1 SV=1	177964	152148	86064.9	122238	107420	71965
P47868|SCG3_RAT;tr|F1M7L6|F1M7L6_RAT	3	3	127.54	0.331301	0.95067	1.49869	53183.2	Secretogranin-3 OS=Rattus norvegicus OX=10116 GN=Scg3 PE=1 SV=1	178305	207748	101105	172694	108319	44043.8
Q63615|VP33A_RAT;tr|Q3KRF0|Q3KRF0_RAT	3	3	117.51	0.331341	0.95067	1.43851	67513.8	Vacuolar protein sorting-associated protein 33A OS=Rattus norvegicus OX=10116 GN=Vps33a PE=1 SV=1	124765	92199.5	58378.1	90407	35905.7	65095.9
O35795|ENTP2_RAT;tr|F1M7N2|F1M7N2_RAT;tr|Q5RJP4|Q5RJP4_RAT	2	1	74.74	0.331778	0.95067	1.5393	54389.6	Ectonucleoside triphosphate diphosphohydrolase 2 OS=Rattus norvegicus OX=10116 GN=Entpd2 PE=1 SV=1	457125	679171	265476	324426	423491	162737
Q5XIJ5|AB17A_RAT	2	1	88.26	0.332226	0.95067	1.45006	33993.8	Alpha/beta hydrolase domain-containing protein 17A OS=Rattus norvegicus OX=10116 GN=Abhd17a PE=1 SV=1	203567	73522.7	13463.3	195553	4727.18	92.9397
tr|D3ZES2|D3ZES2_RAT	2	2	85.39	0.332646	0.95067	1.22736	17977	Trafficking protein particle complex 6B OS=Rattus norvegicus OX=10116 GN=Trappc6b PE=1 SV=1	214969	197056	153740	214023	121494	125446
P14882|PCCA_RAT;tr|A0A0G2K401|A0A0G2K401_RAT;tr|A0A0G2K5P9|A0A0G2K5P9_RAT	3	2	164.24	0.332875	0.95067	1.52425	81622.8	Propionyl-CoA carboxylase alpha chain, mitochondrial OS=Rattus norvegicus OX=10116 GN=Pcca PE=1 SV=3	183980	452254	205738	201568	222895	127922
tr|D3ZGB0|D3ZGB0_RAT;tr|D3ZTX7|D3ZTX7_RAT	1	1	47.15	0.333235	0.95067	98.5379	49724.6	Ubiquitin carboxyl-terminal hydrolase OS=Rattus norvegicus OX=10116 GN=Usp27x PE=3 SV=3	89642.9	0	47427.8	0	1391.04	0
tr|Q56A26|Q56A26_RAT	1	1	31.03	0.333398	0.95067	4.67183	15672.7	Oligodendrocytic myelin paranodal and inner loop protein OS=Rattus norvegicus OX=10116 GN=Opalin PE=2 SV=1	10238.1	283.436	2614.8	9383.62	50224.6	1762.38
Q05982|NDKA_RAT	12	5	425.95	0.334161	0.95067	1.75285	17192.7	Nucleoside diphosphate kinase A OS=Rattus norvegicus OX=10116 GN=Nme1 PE=1 SV=1	1.07572e+06	2.21837e+06	613910	976908	754351	498247
Q64232|TECR_RAT;tr|B3SVE9|B3SVE9_RAT	7	7	240.19	0.334369	0.95067	1.10085	36122.5	Very-long-chain enoyl-CoA reductase OS=Rattus norvegicus OX=10116 GN=Tecr PE=1 SV=1	705547	728283	704985	761863	686483	906171
tr|D3ZFJ6|D3ZFJ6_RAT	2	2	100.44	0.334498	0.95067	1.40058	60420.3	Lactamase, beta OS=Rattus norvegicus OX=10116 GN=Lactb PE=1 SV=1	436535	559126	247969	273153	373549	241236
tr|B2RZ72|B2RZ72_RAT	11	10	570.51	0.33469	0.95067	1.34476	19667	Actin-related protein 2/3 complex subunit 4 OS=Rattus norvegicus OX=10116 GN=Arpc4 PE=1 SV=1	1.53249e+06	980623	943448	1.37102e+06	668226	531148
	312	212	6177.1	0.334761	0.95067	2.06188			1.12572e+07	3.50363e+07	2.11624e+07	1.49333e+07	7.11823e+07	5.29703e+07
Q62717|CAPS1_RAT	13	12	483.66	0.334933	0.95067	7.41806	146266	Calcium-dependent secretion activator 1 OS=Rattus norvegicus OX=10116 GN=Cadps PE=1 SV=1	2.94889e+06	7.01357e+07	5.09855e+06	2.66026e+06	3.71631e+06	4.163e+06
Q5U2N3|PITM1_RAT	3	3	236.99	0.335685	0.95067	1.45313	134984	Membrane-associated phosphatidylinositol transfer protein 1 OS=Rattus norvegicus OX=10116 GN=Pitpnm1 PE=1 SV=1	158392	83721.1	86557.1	164752	40331	21098
tr|A0A0G2K654|A0A0G2K654_RAT;P15865|H14_RAT;tr|M0R7B4|M0R7B4_RAT	4	3	133.67	0.336195	0.95067	3.36598	21316.8	H1.2 linker histone, cluster member OS=Rattus norvegicus OX=10116 GN=Hist1h1c PE=1 SV=1	127936	227866	267537	104486	1.12183e+06	871832
Q8CGU4|AGAP2_RAT	4	4	167.62	0.336224	0.95067	1.52251	124437	Arf-GAP with GTPase, ANK repeat and PH domain-containing protein 2 OS=Rattus norvegicus OX=10116 GN=Agap2 PE=1 SV=1	231669	97795.5	125908	218608	24419.6	56065.5
Q6AY65|ARFP2_RAT	3	3	176.16	0.336324	0.95067	1.79441	37772.6	Arfaptin-2 OS=Rattus norvegicus OX=10116 GN=Arfip2 PE=2 SV=1	272531	123777	71760.1	124510	72763.3	63574.2
tr|Q6P136|Q6P136_RAT	27	24	1151.23	0.33739	0.95067	1.22277	111220	Hyou1 protein OS=Rattus norvegicus OX=10116 GN=Hyou1 PE=1 SV=1	4.05508e+06	4.91812e+06	3.09362e+06	4.14978e+06	2.88267e+06	2.83599e+06
P63055|PCP4_RAT;tr|Q8CHN7|Q8CHN7_RAT	1	1	23.89	0.337457	0.95067	2.23992	6807.41	Calmodulin regulator protein PCP4 OS=Rattus norvegicus OX=10116 GN=Pcp4 PE=1 SV=2	149021	882801	369051	190757	308490	126166
P07340|AT1B1_RAT	18	18	1021.29	0.337736	0.95067	1.68205	35201.6	Sodium/potassium-transporting ATPase subunit beta-1 OS=Rattus norvegicus OX=10116 GN=Atp1b1 PE=1 SV=1	1.26654e+07	5.37939e+06	4.09849e+06	9.02909e+06	2.65503e+06	1.4803e+06
Q68FR9|EF1D_RAT	2	2	46.05	0.338028	0.95067	1.48535	31330.1	Elongation factor 1-delta OS=Rattus norvegicus OX=10116 GN=Eef1d PE=1 SV=2	158070	31151.3	91351.3	132229	187626	96895.4
P00507|AATM_RAT	51	50	2399.25	0.338113	0.95067	1.39145	47314.3	Aspartate aminotransferase, mitochondrial OS=Rattus norvegicus OX=10116 GN=Got2 PE=1 SV=2	1.26891e+07	1.16735e+07	7.5373e+06	9.84069e+06	9.5173e+06	3.5676e+06
tr|D3ZGQ2|D3ZGQ2_RAT	2	2	61.48	0.338215	0.95067	1.25841	31088.9	Thymidine kinase 2 OS=Rattus norvegicus OX=10116 GN=Tk2 PE=3 SV=1	297629	222453	214531	272413	125377	185972
Q7M767|UB2V2_RAT;tr|A0A0G2JU07|A0A0G2JU07_RAT;tr|D3ZFY8|D3ZFY8_RAT	2	2	39.5	0.338376	0.95067	1.98386	16352.7	Ubiquitin-conjugating enzyme E2 variant 2 OS=Rattus norvegicus OX=10116 GN=Ube2v2 PE=1 SV=3	14870.2	34080.3	72590.1	9450.73	38758.9	13055
tr|B5DFD1|B5DFD1_RAT	1	1	33.84	0.33846	0.95067	2.30775	66368.8	NudC domain-containing protein 1 OS=Rattus norvegicus OX=10116 GN=Nudcd1 PE=2 SV=1	229836	115986	36450	57888	41018.5	66740.9
tr|D4ABS5|D4ABS5_RAT	2	1	56.94	0.338483	0.95067	1.42123	13748.1	PITH domain-containing 1 OS=Rattus norvegicus OX=10116 GN=Pithd1 PE=1 SV=2	145107	13474.7	8256.59	135470	52249.1	49396.7
tr|G3V6V1|G3V6V1_RAT	7	7	252.62	0.339467	0.95067	1.2576	72689	Aminopeptidase B OS=Rattus norvegicus OX=10116 GN=Rnpep PE=1 SV=1	376929	296552	246074	315567	162425	253205
P62961|YBOX1_RAT;tr|Q3ZAV2|Q3ZAV2_RAT	4	4	141.6	0.33952	0.95067	1.43784	35730	Y-box-binding protein 1 OS=Rattus norvegicus OX=10116 GN=Ybx1 PE=2 SV=3	343676	114957	225973	235629	470843	277884
Q63798|PSME2_RAT	5	5	236.5	0.340628	0.95067	1.30728	26857	Proteasome activator complex subunit 2 OS=Rattus norvegicus OX=10116 GN=Psme2 PE=2 SV=3	198424	149510	162820	315526	188282	163891
tr|F1M4Q8|F1M4Q8_RAT	2	1	75.42	0.340796	0.95067	1.44181	178726	HECT-type E3 ubiquitin transferase OS=Rattus norvegicus OX=10116 GN=Hecw1 PE=1 SV=2	19587.5	9309.34	12460.9	20332.5	3569.84	4782.21
F1LQY6|NECA2_RAT;tr|A0A5H1ZRU5|A0A5H1ZRU5_RAT	3	3	120.56	0.34081	0.95067	1.69651	43526.2	N-terminal EF-hand calcium-binding protein 2 OS=Rattus norvegicus OX=10116 GN=Necab2 PE=1 SV=3	203262	219793	72866	154309	89267.9	48741.9
P28073|PSB6_RAT;tr|A0A0G2JSL0|A0A0G2JSL0_RAT	3	3	117.17	0.341357	0.95067	1.72991	25289.6	Proteasome subunit beta type-6 OS=Rattus norvegicus OX=10116 GN=Psmb6 PE=1 SV=3	1.48136e+06	2.8742e+06	817023	1.20275e+06	1.21336e+06	573982
P20156|VGF_RAT;tr|F1LP80|F1LP80_RAT	5	5	232.8	0.341373	0.95067	1.37898	68178.7	Neurosecretory protein VGF OS=Rattus norvegicus OX=10116 GN=Vgf PE=1 SV=3	750672	459035	675473	823315	203518	340251
P08644|RASK_RAT;P20171|RASH_RAT;Q04970|RASN_RAT;tr|A0JN17|A0JN17_RAT;tr|Q8CGQ3|Q8CGQ3_RAT	4	3	177.31	0.342444	0.95067	1.33838	21655.8	GTPase KRas OS=Rattus norvegicus OX=10116 GN=Kras PE=1 SV=3	1.99771e+06	1.16205e+06	1.3258e+06	1.78671e+06	811975	752794
tr|Q4KLK7|Q4KLK7_RAT	3	3	78.66	0.342653	0.95067	1.57702	65399.6	NOP56 ribonucleoprotein OS=Rattus norvegicus OX=10116 GN=Nop56 PE=1 SV=1	51266	9110.4	11305.1	24336.2	25857.9	62849
O88917|AGRL1_RAT;tr|D4A144|D4A144_RAT	4	4	198.48	0.344204	0.95067	1.4743	166614	Adhesion G protein-coupled receptor L1 OS=Rattus norvegicus OX=10116 GN=Adgrl1 PE=1 SV=1	845810	666627	354973	626688	384988	254963
Q63083|NUCB1_RAT	3	2	102.26	0.34446	0.95067	3.55339	53506.8	Nucleobindin-1 OS=Rattus norvegicus OX=10116 GN=Nucb1 PE=1 SV=1	18132.7	13890.9	28027.5	16473.4	169842	27069.3
D4A1R8|CPNE1_RAT	3	3	99.19	0.344542	0.95067	1.20371	58843.7	Copine-1 OS=Rattus norvegicus OX=10116 GN=Cpne1 PE=1 SV=1	188311	133418	133966	97225.6	125683	155666
tr|B4F763|B4F763_RAT;tr|D3ZPE5|D3ZPE5_RAT	3	2	95.74	0.344849	0.95067	1.10068	91128.3	Vacuolar protein sorting-associated protein 53 homolog OS=Rattus norvegicus OX=10116 GN=Vps53 PE=1 SV=1	42921	1895.76	2645.11	18304.5	14965.5	18970.6
Q01205|ODO2_RAT;tr|G3V6P2|G3V6P2_RAT;tr|Q8CJG5|Q8CJG5_RAT	12	12	625.66	0.345108	0.95067	1.29965	48925.4	Dihydrolipoyllysine-residue succinyltransferase component of 2-oxoglutarate dehydrogenase complex, mitochondrial OS=Rattus norvegicus OX=10116 GN=Dlst PE=1 SV=2	1.62896e+06	1.6255e+06	989640	1.37086e+06	1.17003e+06	724679
Q64270|EI2BA_RAT;tr|A0A0G2JV57|A0A0G2JV57_RAT;tr|A0A0U1RRY3|A0A0U1RRY3_RAT;tr|A0A1L1WKF1|A0A1L1WKF1_RAT	2	2	67.91	0.345285	0.95067	1.21418	33678.3	Translation initiation factor eIF-2B subunit alpha OS=Rattus norvegicus OX=10116 GN=Eif2b1 PE=2 SV=1	540303	349447	494128	432823	295941	411003
P81128|RHG35_RAT;tr|D4AD82|D4AD82_RAT	8	7	288.06	0.345944	0.95067	1.42987	170479	Rho GTPase-activating protein 35 OS=Rattus norvegicus OX=10116 GN=Arhgap35 PE=1 SV=3	488167	311895	201160	288996	176071	235153
tr|B2RZC0|B2RZC0_RAT	2	2	78.27	0.347026	0.95067	1.35626	27248	Aig1 protein OS=Rattus norvegicus OX=10116 GN=Aig1 PE=1 SV=1	402332	312276	233297	416065	152341	130508
Q9QXJ0|TTL_RAT;tr|G3V8C8|G3V8C8_RAT	3	2	73.55	0.348195	0.95067	2.01767	43118.2	Tubulin--tyrosine ligase OS=Rattus norvegicus OX=10116 GN=Ttl PE=1 SV=1	106705	28858	25625.3	205570	39353.4	80301.9
P15999|ATPA_RAT	79	29	4023.46	0.348368	0.95067	1.27653	59753.7	ATP synthase subunit alpha, mitochondrial OS=Rattus norvegicus OX=10116 GN=Atp5f1a PE=1 SV=2	1.68569e+07	3.14751e+07	2.56174e+07	2.01754e+07	2.195e+07	1.58048e+07
tr|A0A0G2K099|A0A0G2K099_RAT	49	1	2515.15	0.348368	0.95067	1.27653	54295.2	ATP synthase F1 subunit alpha OS=Rattus norvegicus OX=10116 PE=1 SV=1	458763	856599	697179	549076	597370	430130
tr|D4A264|D4A264_RAT	3	3	111.14	0.34935	0.95067	1.4345	40535.8	Zinc-binding alcohol dehydrogenase, domain-containing 2 OS=Rattus norvegicus OX=10116 GN=Zadh2 PE=1 SV=2	91715.6	50111.3	62332.3	74535.5	49808.5	17977.2
tr|D3ZZ04|D3ZZ04_RAT;tr|G0Z7P9|G0Z7P9_RAT	1	1	43.95	0.349765	0.95067	1.54499	36442	Methyltransferase-like 9 OS=Rattus norvegicus OX=10116 GN=Mettl9 PE=1 SV=1	100437	7799.21	36589.7	113987	56373.5	53393.9
Q07984|SSRD_RAT	5	4	261.85	0.350165	0.95067	1.19887	18979.6	Translocon-associated protein subunit delta OS=Rattus norvegicus OX=10116 GN=Ssr4 PE=2 SV=1	1.23918e+06	1.50336e+06	1.04491e+06	1.16458e+06	1.22416e+06	770452
P15943|APLP2_RAT;tr|M0RBX7|M0RBX7_RAT;tr|M0RDX2|M0RDX2_RAT	1	1	20.18	0.350185	0.95067	1.23131	86882.6	Amyloid beta precursor like protein 2 OS=Rattus norvegicus OX=10116 GN=Aplp2 PE=1 SV=2	36091.3	63850.1	70743.2	70009.4	80875	59280.6
Q66X93|SND1_RAT	15	13	557.34	0.350496	0.95067	1.54678	101952	Staphylococcal nuclease domain-containing protein 1 OS=Rattus norvegicus OX=10116 GN=Snd1 PE=1 SV=1	957472	349729	482053	539381	243356	374025
P18163|ACSL1_RAT	10	9	417.69	0.350784	0.95067	1.35497	78178.7	Long-chain-fatty-acid--CoA ligase 1 OS=Rattus norvegicus OX=10116 GN=Acsl1 PE=1 SV=1	994236	791034	1.31144e+06	1.11821e+06	365803	801434
tr|B4F774|B4F774_RAT	12	11	571.17	0.352069	0.95067	1.37694	41697.1	Ganglioside-induced differentiation-associated protein 1-like 1 OS=Rattus norvegicus OX=10116 GN=Gdap1l1 PE=2 SV=1	973313	556042	588680	938968	280354	318902
Q9QUR2|DCTN4_RAT;tr|Q498N3|Q498N3_RAT	2	2	61.85	0.352277	0.95067	1.60464	53089.1	Dynactin subunit 4 OS=Rattus norvegicus OX=10116 GN=Dctn4 PE=1 SV=1	69521.3	1628.56	36641.8	79162.2	54240.7	39563.5
tr|A0A0G2K6G2|A0A0G2K6G2_RAT	5	5	249.69	0.352321	0.95067	1.24376	46446.4	Adipocyte plasma membrane-associated protein OS=Rattus norvegicus OX=10116 GN=Apmap PE=1 SV=1	909222	1.04304e+06	646567	883680	693039	512784
O55007|RGPA1_RAT;tr|A0A140TAA3|A0A140TAA3_RAT	5	5	150.13	0.353844	0.95067	1.36347	229445	Ral GTPase-activating protein subunit alpha-1 OS=Rattus norvegicus OX=10116 GN=Ralgapa1 PE=1 SV=2	166250	128766	90010.1	161575	67352.8	53459.7
Q5RKI8|MITOS_RAT;tr|A0A0H2UHH3|A0A0H2UHH3_RAT	2	1	101.61	0.353918	0.95067	1.70253	77770.4	Mitochondrial potassium channel ATP-binding subunit OS=Rattus norvegicus OX=10116 GN=Abcb8 PE=2 SV=1	131309	38819.9	57630.9	84957.7	16906.8	31912.7
Q6AY84|SCRN1_RAT	7	7	269.64	0.354248	0.95067	1.46746	46396.1	Secernin-1 OS=Rattus norvegicus OX=10116 GN=Scrn1 PE=1 SV=1	774089	146224	311906	838410	588273	381547
Q66HL2|SRC8_RAT;tr|A0A0G2JZ13|A0A0G2JZ13_RAT;tr|D3ZGE6|D3ZGE6_RAT	1	1	26.51	0.35436	0.95067	3.61494	56942.1	Src substrate cortactin OS=Rattus norvegicus OX=10116 GN=Cttn PE=1 SV=1	60255.1	2948.29	43248.2	13401.5	16046.2	0
tr|A0A0G2K016|A0A0G2K016_RAT;tr|Q5U2W0|Q5U2W0_RAT	1	1	26.88	0.354454	0.95067	1.55777	102401	Sad1 and UNC84 domain-containing 1 OS=Rattus norvegicus OX=10116 GN=Sun1 PE=1 SV=1	22552.1	4739.68	9395.41	19431.3	10149.2	27569.9
O88777|PSN2_RAT;P97887|PSN1_RAT	1	1	88.14	0.354887	0.95067	1.26376	50051.1	Presenilin-2 OS=Rattus norvegicus OX=10116 GN=Psen2 PE=1 SV=2	367390	365538	395888	476736	258329	158156
tr|F1LVV4|F1LVV4_RAT	1	1	97.08	0.355339	0.95067	1.65344	46652.1	Regulator of chromosome condensation 2 OS=Rattus norvegicus OX=10116 GN=Rcc2 PE=1 SV=1	61586.5	79630.8	160157	101034	108008	289262
tr|D3Z9D0|D3Z9D0_RAT	3	3	99.16	0.355539	0.95067	1.48276	201944	Similar to KIAA1549 protein OS=Rattus norvegicus OX=10116 GN=RGD1306271 PE=1 SV=3	30550.3	67653.6	10751.2	63250.3	65521	32783.2
tr|D4A8N1|D4A8N1_RAT	4	4	133.24	0.355748	0.95067	1.42089	29249.8	Dolichol-phosphate mannosyltransferase subunit 1 OS=Rattus norvegicus OX=10116 GN=Dpm1 PE=1 SV=1	143338	68778.8	80563.4	205174	89580.1	121112
Q9Z122|FADS2_RAT	3	3	102.37	0.355808	0.95067	1.47226	52380.5	Acyl-CoA 6-desaturase OS=Rattus norvegicus OX=10116 GN=Fads2 PE=1 SV=1	211130	15539.1	114891	201902	138745	162218
tr|F1LT49|F1LT49_RAT	1	1	32.95	0.356012	0.95067	2.62306	63531.2	Leucine-rich repeat-containing 47 OS=Rattus norvegicus OX=10116 GN=Lrrc47 PE=1 SV=2	21007.9	7422.57	5464.23	6807.48	21691.2	60409.3
F1M0Z1|TRIO_RAT;tr|A0A1P0PBZ6|A0A1P0PBZ6_RAT	11	9	398.62	0.356051	0.95067	1.55276	347861	Triple functional domain protein OS=Rattus norvegicus OX=10116 GN=Trio PE=1 SV=4	404956	216430	148760	262570	84236.2	149180
tr|G3V6L4|G3V6L4_RAT	7	5	256.97	0.356268	0.95067	1.17977	109140	Kinesin-like protein OS=Rattus norvegicus OX=10116 GN=Kif5c PE=1 SV=3	222941	265144	212425	257382	143706	192680
Q2YDU8|SPNS1_RAT	7	6	373.36	0.356327	0.95067	1.30698	56796.1	Protein spinster homolog 1 OS=Rattus norvegicus OX=10116 GN=Spns1 PE=2 SV=2	1.44487e+06	854785	1.20439e+06	1.40204e+06	679561	599425
Q9Z1B2|GSTM5_RAT	2	2	68.76	0.356512	0.95067	1.20121	26628.8	Glutathione S-transferase Mu 5 OS=Rattus norvegicus OX=10116 GN=Gstm5 PE=1 SV=3	70630	58084.2	38521.2	76516.6	56831.3	67536.3
tr|A0A0G2K6D5|A0A0G2K6D5_RAT;tr|D3ZUF9|D3ZUF9_RAT	4	4	124.69	0.356634	0.95067	1.22446	117421	Pitrilysin metalloproteinase 1 OS=Rattus norvegicus OX=10116 GN=Pitrm1 PE=1 SV=1	202995	132575	129885	135857	144612	99662.6
tr|D3ZU52|D3ZU52_RAT	1	1	44.96	0.356693	0.95067	1.29567	35940.8	COP9 (Constitutive photomorphogenic) homolog, subunit 7b (Arabidopsis thaliana) (Predicted), isoform CRA_b OS=Rattus norvegicus OX=10116 GN=Cops7b PE=1 SV=1	152476	211718	126599	192992	97734.3	88069.9
tr|A0A0G2K1L8|A0A0G2K1L8_RAT	9	9	432.57	0.356888	0.95067	1.43056	21719.2	Brain acid soluble protein 1 OS=Rattus norvegicus OX=10116 GN=Basp1 PE=1 SV=1	2.7265e+06	733743	2.92482e+06	3.65675e+06	3.33821e+06	2.13926e+06
tr|A0A0G2JSR7|A0A0G2JSR7_RAT	20	19	983.17	0.357285	0.95067	1.70378	94502.1	Matrin-3 OS=Rattus norvegicus OX=10116 GN=Matr3 PE=1 SV=1	1.01736e+07	4.35881e+06	2.88433e+06	3.22445e+06	2.76058e+06	4.23736e+06
Q6AY56|TBA8_RAT	70	2	3574.79	0.3573	0.95067	2.45036	50037.5	Tubulin alpha-8 chain OS=Rattus norvegicus OX=10116 GN=Tuba8 PE=2 SV=1	9.51716e+06	1.72832e+06	1.94277e+06	2.43487e+06	968160	1.97915e+06
tr|A0A0G2JTA0|A0A0G2JTA0_RAT	6	6	214.28	0.357775	0.95067	1.18374	52460.4	FAS-associated factor 2 OS=Rattus norvegicus OX=10116 GN=Faf2 PE=1 SV=1	105487	90601.8	133750	80414.9	115973	82254.5
Q9QZM5|ABI1_RAT;tr|A2VD09|A2VD09_RAT	2	2	71.31	0.358546	0.95067	1.22736	51704.8	Abl interactor 1 OS=Rattus norvegicus OX=10116 GN=Abi1 PE=1 SV=3	291679	323706	275052	351072	147295	227122
tr|D3ZD97|D3ZD97_RAT	2	2	53.62	0.359171	0.95067	1.62813	90976.9	RNA helicase OS=Rattus norvegicus OX=10116 GN=Dhx15 PE=1 SV=1	81618.8	87098.8	5459.32	63671.6	81928.1	137982
Q8K4V4|SNX27_RAT;tr|G3V8U4|G3V8U4_RAT;tr|M0RBS9|M0RBS9_RAT	1	1	33.39	0.359219	0.95067	1.22739	61015	Sorting nexin-27 OS=Rattus norvegicus OX=10116 GN=Snx27 PE=1 SV=2	507527	285771	390915	306557	301090	357177
O88588|PACS1_RAT;tr|F1LPG3|F1LPG3_RAT	2	2	79.33	0.359254	0.95067	1.366	104700	Phosphofurin acidic cluster sorting protein 1 OS=Rattus norvegicus OX=10116 GN=Pacs1 PE=1 SV=1	918996	1.07384e+06	503797	810575	509411	507717
tr|D4AA63|D4AA63_RAT	4	4	173.56	0.359403	0.95067	1.84254	67260	Ubiquilin 2 OS=Rattus norvegicus OX=10116 GN=Ubqln2 PE=1 SV=1	233369	100310	95942.5	445861	243245	102490
Q5RJR8|LRC59_RAT	10	10	351.52	0.359858	0.95067	1.44885	34869.3	Leucine-rich repeat-containing protein 59 OS=Rattus norvegicus OX=10116 GN=Lrrc59 PE=1 SV=1	255613	1.06929e+06	554650	556777	1.02189e+06	1.14452e+06
Q5XIU9|PGRC2_RAT	3	2	80.2	0.360845	0.95067	1.41224	23403.2	Membrane-associated progesterone receptor component 2 OS=Rattus norvegicus OX=10116 GN=Pgrmc2 PE=1 SV=1	72165.8	34599.7	41861.5	19254.2	53767.3	32220.2
tr|Q5XI34|Q5XI34_RAT	32	17	1793.3	0.361217	0.95067	1.29528	65322.7	Protein phosphatase 2 (Formerly 2A), regulatory subunit A (PR 65), alpha isoform, isoform CRA_a OS=Rattus norvegicus OX=10116 GN=Ppp2r1a PE=1 SV=1	8.20996e+06	6.16435e+06	4.47955e+06	6.83926e+06	3.936e+06	3.78052e+06
Q6P6V0|G6PI_RAT	34	31	1545.02	0.361408	0.95067	1.32386	62827.1	Glucose-6-phosphate isomerase OS=Rattus norvegicus OX=10116 GN=Gpi PE=1 SV=1	4.72238e+06	4.08822e+06	2.69403e+06	4.47961e+06	2.44142e+06	1.76921e+06
Q05764|ADDB_RAT;tr|F8WFS9|F8WFS9_RAT	9	7	345.26	0.361576	0.95067	1.45136	80592.7	Beta-adducin OS=Rattus norvegicus OX=10116 GN=Add2 PE=1 SV=4	553566	286476	411184	951125	422811	442038
Q6AXT8|SF3A2_RAT	2	2	75.15	0.361624	0.95067	1.19973	49890.4	Splicing factor 3A subunit 2 OS=Rattus norvegicus OX=10116 GN=Sf3a2 PE=2 SV=1	156716	8685.51	13501.3	103885	56331.7	54418.3
Q32Q06|AP1M1_RAT	3	3	114	0.362078	0.95067	1.50279	48556.9	AP-1 complex subunit mu-1 OS=Rattus norvegicus OX=10116 GN=Ap1m1 PE=1 SV=3	467332	245786	169176	242865	193754	150484
tr|D3Z865|D3Z865_RAT	3	3	135.24	0.362306	0.95067	1.39485	26547.6	Mannose-P-dolichol utilization defect 1 protein OS=Rattus norvegicus OX=10116 GN=Mpdu1 PE=1 SV=1	204361	274296	128643	175880	176477	83028.7
Q5RJR2|TWF1_RAT	1	1	54.2	0.362327	0.95067	1.41215	40090.5	Twinfilin-1 OS=Rattus norvegicus OX=10116 GN=Twf1 PE=1 SV=1	859043	578335	387837	717440	303068	271999
tr|D4ACN9|D4ACN9_RAT	5	4	208.55	0.36254	0.95067	1.05388	34266.7	Solute carrier family 25 member 36 OS=Rattus norvegicus OX=10116 GN=Slc25a36 PE=3 SV=1	444514	493787	429553	449974	410209	437744
Q6IRE4|TS101_RAT	3	3	72.53	0.362589	0.95067	1.33612	44077.6	Tumor susceptibility gene 101 protein OS=Rattus norvegicus OX=10116 GN=Tsg101 PE=1 SV=1	63342.6	16916.6	35368.3	63358.3	41419.6	49714.8
tr|F1MAS4|F1MAS4_RAT	1	1	20.68	0.362636	0.95067	19.4681	300928	Cadherin, EGF LAG seven-pass G-type receptor 1 OS=Rattus norvegicus OX=10116 GN=Celsr1 PE=3 SV=3	5136.22	694461	42710.9	11256.3	9369.85	17503.2
Q9JLT0|MYH10_RAT;tr|G3V9Y1|G3V9Y1_RAT	31	24	1205.5	0.362862	0.95067	1.28157	228963	Myosin-10 OS=Rattus norvegicus OX=10116 GN=Myh10 PE=1 SV=1	967325	1.09161e+06	656935	967235	459928	692013
B0BNM9|GLTP_RAT	3	3	104.53	0.363131	0.95067	1.6436	23703.6	Glycolipid transfer protein OS=Rattus norvegicus OX=10116 GN=GLTP PE=2 SV=1	44265.4	184442	38010.9	97666.3	258730	81981.3
Q64654|CP51A_RAT	8	7	310.14	0.363383	0.95067	1.24315	56706.6	Lanosterol 14-alpha demethylase OS=Rattus norvegicus OX=10116 GN=Cyp51a1 PE=1 SV=1	1.01996e+06	642135	929689	678118	500580	906159
Q5XIF6|TBA4A_RAT	136	3	6614.79	0.363384	0.95067	2.18884	49924.5	Tubulin alpha-4A chain OS=Rattus norvegicus OX=10116 GN=Tuba4a PE=1 SV=1	1.48373e+07	3.08862e+06	3.62068e+06	4.21066e+06	1.79142e+06	3.84177e+06
Q6P9V9|TBA1B_RAT	198	2	9829.52	0.363384	0.95067	2.18884	50151.7	Tubulin alpha-1B chain OS=Rattus norvegicus OX=10116 GN=Tuba1b PE=1 SV=1	6.61102e+06	1.37618e+06	1.61325e+06	1.87613e+06	798195	1.71176e+06
P32736|OPCM_RAT;tr|A0A0G2K657|A0A0G2K657_RAT;tr|F1M2I5|F1M2I5_RAT	9	8	373.93	0.364195	0.95067	1.71804	38067.6	Opioid-binding protein/cell adhesion molecule OS=Rattus norvegicus OX=10116 GN=Opcml PE=1 SV=2	973087	604973	267068	457846	424805	191322
tr|F1LPV0|F1LPV0_RAT	11	11	471.92	0.364243	0.95067	1.25503	64128.2	Asparagine--tRNA ligase OS=Rattus norvegicus OX=10116 GN=Nars PE=1 SV=2	383830	529600	343744	560133	369446	648206
tr|M0RDU8|M0RDU8_RAT	15	1	745.81	0.364337	0.95067	1.80677	41027.2	RCG57510, isoform CRA_b OS=Rattus norvegicus OX=10116 GN=Scd2 PE=3 SV=2	355208	137214	572467	348372	83891.1	157127
Q6P7B9|SCD2_RAT	15	1	756.97	0.364337	0.95067	1.80677	41013.2	Stearoyl-CoA desaturase 2 OS=Rattus norvegicus OX=10116 GN=Scd2 PE=1 SV=1	302119	116706	486905	296304	71352.7	133643
Q62651|ECH1_RAT	11	11	477.13	0.364432	0.95067	5.3856	36171.7	Delta(3,5)-Delta(2,4)-dienoyl-CoA isomerase, mitochondrial OS=Rattus norvegicus OX=10116 GN=Ech1 PE=1 SV=2	1.94447e+06	1.02364e+07	7.18314e+06	2.22978e+06	7.00092e+07	3.20478e+07
tr|A0A0G2JTL4|A0A0G2JTL4_RAT;tr|Q63116|Q63116_RAT	6	5	266.51	0.364743	0.95067	1.44056	108956	Mast/stem cell growth factor receptor OS=Rattus norvegicus OX=10116 GN=Kit PE=1 SV=1	475867	211624	262901	441319	94903.6	123517
P60711|ACTB_RAT;tr|A0A0G2K3K2|A0A0G2K3K2_RAT	127	4	6850.81	0.365063	0.95067	1.12176	41736.8	Actin, cytoplasmic 1 OS=Rattus norvegicus OX=10116 GN=Actb PE=1 SV=1	1.12407e+07	1.72143e+07	1.3813e+07	1.5822e+07	1.49926e+07	1.66e+07
P63259|ACTG_RAT	129	6	6974.4	0.365063	0.95067	1.12176	41792.9	Actin, cytoplasmic 2 OS=Rattus norvegicus OX=10116 GN=Actg1 PE=1 SV=1	1.96691e+07	3.01216e+07	2.41701e+07	2.76853e+07	2.62341e+07	2.90467e+07
tr|B2RYE8|B2RYE8_RAT;tr|F1LML6|F1LML6_RAT	1	1	43.65	0.365222	0.95067	1.52892	48890	Fam69a protein OS=Rattus norvegicus OX=10116 GN=Dipk1a PE=2 SV=1	433666	228583	165386	305957	152594	82768.7
Q5M7A3|S35G2_RAT	1	1	36.23	0.365804	0.95067	1.47343	46595.7	Solute carrier family 35 member G2 OS=Rattus norvegicus OX=10116 GN=Slc35g2 PE=1 SV=1	29098.7	9849.96	5069.49	26280.1	3594.35	0.144147
tr|D4A1B8|D4A1B8_RAT	2	2	80.69	0.366147	0.95067	1.34445	21112.5	Dynactin subunit 3 OS=Rattus norvegicus OX=10116 GN=Dctn3 PE=1 SV=1	203007	216691	109942	148904	154077	90965.3
O35547|ACSL4_RAT	11	9	491.31	0.366173	0.95067	1.43532	79065	Long-chain-fatty-acid--CoA ligase 4 OS=Rattus norvegicus OX=10116 GN=Acsl4 PE=1 SV=2	1.25415e+06	657306	630545	1.01475e+06	261571	494720
tr|A9UMV7|A9UMV7_RAT	1	1	46.55	0.366395	0.95067	1.4442	6538.68	RCG29512 OS=Rattus norvegicus OX=10116 GN=Uqcr11 PE=1 SV=1	1.04998e+06	2.17966e+06	1.00466e+06	953203	1.39397e+06	584761
tr|A3KNA0|A3KNA0_RAT	2	2	70.52	0.366555	0.95067	1.28459	170760	RNA helicase aquarius OS=Rattus norvegicus OX=10116 GN=Aqr PE=1 SV=1	28488.9	38567.4	40751.2	18005.1	17452.8	48466
B5DFK7|AB17C_RAT	2	1	65.7	0.366818	0.95067	3.68082	35097.9	Alpha/beta hydrolase domain-containing protein 17C OS=Rattus norvegicus OX=10116 GN=Abhd17c PE=1 SV=1	9229.84	574.49	2358.61	1057.15	358.576	1888.68
Q6P767|PTTG_RAT	1	1	28.89	0.367059	0.95067	3.12485	19900.3	Pituitary tumor-transforming gene 1 protein-interacting protein OS=Rattus norvegicus OX=10116 GN=Pttg1ip PE=2 SV=1	22591.4	29948.8	35153	24944	213817	35267
O35760|IDI1_RAT;tr|A0A0H2UHN2|A0A0H2UHN2_RAT	5	5	226.03	0.367105	0.95067	1.12774	26396.2	Isopentenyl-diphosphate Delta-isomerase 1 OS=Rattus norvegicus OX=10116 GN=Idi1 PE=2 SV=2	395441	276032	421034	390139	419070	422857
Q63372|NRX1A_RAT	20	16	745.71	0.36739	0.95067	1.28594	167922	Neurexin-1 OS=Rattus norvegicus OX=10116 GN=Nrxn1 PE=1 SV=3	759764	593100	464507	739181	361960	312126
tr|B5DFK5|B5DFK5_RAT;tr|F1LML7|F1LML7_RAT;tr|Q99PW9|Q99PW9_RAT	2	2	37.78	0.368123	0.95067	1.19597	119424	Hip1r protein OS=Rattus norvegicus OX=10116 GN=Hip1r PE=2 SV=1	288944	323093	340510	348789	170859	276817
O88506|STK39_RAT;tr|A0A0G2K007|A0A0G2K007_RAT	2	1	38.72	0.368167	0.95067	1.6278	60050.8	STE20/SPS1-related proline-alanine-rich protein kinase OS=Rattus norvegicus OX=10116 GN=Stk39 PE=1 SV=2	27023	4210.84	6083.86	21518	30790.7	8436.92
tr|F7EUU4|F7EUU4_RAT;tr|Q4KM69|Q4KM69_RAT	2	2	40.95	0.368182	0.95067	1.40281	43647.9	COP9 signalosome subunit 5 OS=Rattus norvegicus OX=10116 GN=Cops5 PE=1 SV=1	25256.1	14234.4	3830.61	23343.7	22197	15230.8
B2RYW8|MIC10_RAT	4	3	189.84	0.368211	0.95067	1.25475	8549.93	MICOS complex subunit Mic10 OS=Rattus norvegicus OX=10116 GN=Micos10 PE=3 SV=1	260132	219838	196523	294495	134940	109709
Q5QD51|AKA12_RAT;tr|Q62766|Q62766_RAT	3	3	168.91	0.368435	0.95067	1.36054	181109	A-kinase anchor protein 12 OS=Rattus norvegicus OX=10116 GN=Akap12 PE=1 SV=1	250595	244140	204451	158691	310338	44875.4
Q810F4|FAM3C_RAT;tr|A0A0G2JUB0|A0A0G2JUB0_RAT	4	3	168.99	0.368464	0.95067	1.61479	24713.6	Protein FAM3C OS=Rattus norvegicus OX=10116 GN=Fam3c PE=2 SV=1	200117	508166	179197	176138	268853	104604
P41123|RL13_RAT;tr|A0A0G2JYG9|A0A0G2JYG9_RAT;tr|D3ZRM9|D3ZRM9_RAT;tr|F1M2E9|F1M2E9_RAT	4	4	106.72	0.368537	0.95067	1.81804	24309.5	60S ribosomal protein L13 OS=Rattus norvegicus OX=10116 GN=Rpl13 PE=1 SV=2	47120.4	52387.2	45956.8	31982	130415	102063
Q923W4|HDGR3_RAT;Q925G1|HDGR2_RAT;tr|A0A0G2JYC7|A0A0G2JYC7_RAT	1	1	48.57	0.369259	0.95067	4.78798	22446.5	Hepatoma-derived growth factor-related protein 3 OS=Rattus norvegicus OX=10116 GN=Hdgfl3 PE=1 SV=1	41745.2	60887.6	32433.9	31666.2	67011.4	548019
tr|B2RYM8|B2RYM8_RAT	1	1	41.3	0.369494	0.95067	1.40016	20156.9	Family with sequence similarity 210, member B OS=Rattus norvegicus OX=10116 GN=Fam210b PE=1 SV=1	209876	160103	112088	192558	108344	43391.3
P54757|EPHA5_RAT;tr|D3ZBZ7|D3ZBZ7_RAT;tr|D3ZCV9|D3ZCV9_RAT;tr|F1M7W0|F1M7W0_RAT	6	3	190.04	0.369775	0.95067	1.37376	111007	Ephrin type-A receptor 5 OS=Rattus norvegicus OX=10116 GN=Epha5 PE=1 SV=1	337767	610281	263133	292586	276505	312563
P07335|KCRB_RAT	32	24	1751.53	0.370353	0.95067	1.14694	42725.3	Creatine kinase B-type OS=Rattus norvegicus OX=10116 GN=Ckb PE=1 SV=2	8.59923e+06	7.4022e+06	5.82169e+06	5.72821e+06	6.9406e+06	6.35849e+06
P21575|DYN1_RAT	28	20	1125.02	0.371463	0.95067	1.28208	97295	Dynamin-1 OS=Rattus norvegicus OX=10116 GN=Dnm1 PE=1 SV=2	2.03387e+06	1.21617e+06	1.53441e+06	1.78795e+06	782165	1.16168e+06
Q6Q629|DPP10_RAT;tr|F1LPW1|F1LPW1_RAT;tr|Q0GLB5|Q0GLB5_RAT;tr|Q0GLB6|Q0GLB6_RAT	3	2	136.9	0.371508	0.95067	1.42426	90890.8	Inactive dipeptidyl peptidase 10 OS=Rattus norvegicus OX=10116 GN=Dpp10 PE=1 SV=1	175329	183972	87559.7	150498	107904	55346.9
Q4KLZ1|TM186_RAT;tr|F1M8C8|F1M8C8_RAT	2	2	66.5	0.372149	0.95067	1.56109	24640.7	Transmembrane protein 186 OS=Rattus norvegicus OX=10116 GN=Tmem186 PE=2 SV=1	87094.3	37695.3	33180.7	40028.1	120131	86446.8
P04631|S100B_RAT	2	1	110.96	0.37253	0.95067	1.33201	10744	Protein S100-B OS=Rattus norvegicus OX=10116 GN=S100b PE=1 SV=2	292123	227408	162433	91044.1	209735	211202
tr|D3ZKR8|D3ZKR8_RAT	2	2	81.15	0.372721	0.95067	1.26662	7928.65	Protein kish OS=Rattus norvegicus OX=10116 GN=Tmem167a PE=3 SV=2	202239	385257	313725	279905	213246	218365
Q62765|NLGN1_RAT;tr|A0A0H2UHW8|A0A0H2UHW8_RAT	7	3	231.11	0.373271	0.95067	1.2316	94294	Neuroligin-1 OS=Rattus norvegicus OX=10116 GN=Nlgn1 PE=1 SV=1	138349	83076.6	177828	189171	168347	134205
P55051|FABP7_RAT	8	8	418.37	0.373552	0.95067	1.44878	14864	Fatty acid-binding protein, brain OS=Rattus norvegicus OX=10116 GN=Fabp7 PE=1 SV=2	399459	1.03247e+06	261886	654941	1.2476e+06	551418
P31399|ATP5H_RAT	8	7	260.87	0.37389	0.95067	1.86089	18763.4	ATP synthase subunit d, mitochondrial OS=Rattus norvegicus OX=10116 GN=Atp5pd PE=1 SV=3	127322	271205	148901	140434	622389	255881
tr|Q6P3V8|Q6P3V8_RAT	15	9	548.24	0.374281	0.95067	1.47581	46154	RNA helicase OS=Rattus norvegicus OX=10116 GN=Eif4a1 PE=1 SV=1	632806	1.0043e+06	752343	816599	794621	1.91515e+06
D4A631|BIG1_RAT	8	7	286.09	0.37456	0.95067	1.32967	207889	Brefeldin A-inhibited guanine nucleotide-exchange protein 1 OS=Rattus norvegicus OX=10116 GN=Arfgef1 PE=1 SV=1	851718	880837	1.63131e+06	911261	612296	1.00629e+06
tr|D3ZSL2|D3ZSL2_RAT	1	1	29.9	0.374606	0.95067	1.37401	9030.41	ABRA C-terminal-like protein OS=Rattus norvegicus OX=10116 GN=Abracl PE=1 SV=1	134318	239222	110188	90085.2	97857.8	164112
tr|D3ZZK3|D3ZZK3_RAT	7	4	201.73	0.374757	0.95067	1.19607	109838	Receptor protein-tyrosine kinase OS=Rattus norvegicus OX=10116 GN=Epha4 PE=4 SV=1	213553	247457	148469	178750	177223	153596
D3ZHV2|MACF1_RAT;tr|A0A0G2JU82|A0A0G2JU82_RAT;tr|A0A0G2JWA8|A0A0G2JWA8_RAT;tr|A0A0G2K9T4|A0A0G2K9T4_RAT;tr|M9MMM9|M9MMM9_RAT	27	22	1056.7	0.375071	0.95067	1.58425	619608	Microtubule-actin cross-linking factor 1 OS=Rattus norvegicus OX=10116 GN=Macf1 PE=1 SV=1	1.3744e+06	622476	461396	841246	416631	293820
P07895|SODM_RAT	15	14	809.9	0.375422	0.95067	1.26957	24674	Superoxide dismutase [Mn], mitochondrial OS=Rattus norvegicus OX=10116 GN=Sod2 PE=1 SV=2	4.15434e+06	6.77941e+06	4.00268e+06	4.96169e+06	3.9682e+06	2.8351e+06
tr|D3ZPC4|D3ZPC4_RAT	22	21	1097.5	0.376159	0.95067	1.28068	140393	Neural cell adhesion molecule L1 OS=Rattus norvegicus OX=10116 GN=L1cam PE=1 SV=2	2.05047e+06	1.46817e+06	1.31624e+06	2.0703e+06	864608	840330
tr|D4A5X7|D4A5X7_RAT	5	5	270.66	0.376406	0.95067	1.44774	41216.6	Ganglioside-induced differentiation-associated-protein 1 OS=Rattus norvegicus OX=10116 GN=Gdap1 PE=3 SV=1	1.39279e+06	605554	737449	1.09127e+06	315765	482666
Q80ZG1|RIC8A_RAT;tr|A0A1L1WKK3|A0A1L1WKK3_RAT	1	1	36.76	0.376523	0.95067	1.43296	59833.1	Synembryn-A OS=Rattus norvegicus OX=10116 GN=Ric8a PE=1 SV=2	100609	10595.5	40908.4	96378.5	47068.9	74523.9
P35234|PTN5_RAT	1	1	53.21	0.376745	0.95067	2.26875	42366.1	Tyrosine-protein phosphatase non-receptor type 5 OS=Rattus norvegicus OX=10116 GN=Ptpn5 PE=2 SV=2	284678	156213	40102.8	125171	49518.6	37318.7
Q5FWT7|UBCP1_RAT;tr|A0A0H2UHC8|A0A0H2UHC8_RAT	2	2	55.2	0.376937	0.95067	1.48256	36866.7	Ubiquitin-like domain-containing CTD phosphatase 1 OS=Rattus norvegicus OX=10116 GN=Ublcp1 PE=2 SV=1	66010.3	108385	39415.3	65373.2	45445.3	33398.8
P27653|C1TC_RAT;tr|G3V6S5|G3V6S5_RAT;tr|Q5EBC3|Q5EBC3_RAT	2	1	64.25	0.377626	0.95067	1.42526	100996	C-1-tetrahydrofolate synthase, cytoplasmic OS=Rattus norvegicus OX=10116 GN=Mthfd1 PE=1 SV=3	266426	33021	25033.3	229052	68585	164833
P12007|IVD_RAT	11	10	406.12	0.377842	0.95067	1.14758	46435.5	Isovaleryl-CoA dehydrogenase, mitochondrial OS=Rattus norvegicus OX=10116 GN=Ivd PE=1 SV=2	1.07261e+06	926065	1.34303e+06	916071	871496	1.1244e+06
P47971|NPTX1_RAT;tr|A0A0H2UHC1|A0A0H2UHC1_RAT	2	1	42.86	0.378751	0.95067	1.56776	47216.4	Neuronal pentraxin-1 OS=Rattus norvegicus OX=10116 GN=Nptx1 PE=1 SV=1	192420	63984.9	138853	118630	87753.5	45733.3
tr|D3ZYU4|D3ZYU4_RAT	2	2	70.92	0.37884	0.95067	1.44107	13078.1	Cytochrome c oxidase assembly protein COX20, mitochondrial OS=Rattus norvegicus OX=10116 GN=Cox20 PE=1 SV=1	119405	15180.1	165573	128754	182668	121126
Q9JI66|S4A4_RAT;tr|A0A0H2UHB7|A0A0H2UHB7_RAT	19	15	777.69	0.378884	0.95067	1.15032	121343	Electrogenic sodium bicarbonate cotransporter 1 OS=Rattus norvegicus OX=10116 GN=Slc4a4 PE=1 SV=1	933387	806245	786636	863403	802403	530335
tr|B2RZ74|B2RZ74_RAT;tr|D3Z8H0|D3Z8H0_RAT	2	2	47.57	0.37908	0.95067	1.22416	52133.2	U1 small nuclear ribonucleoprotein 70 kDa OS=Rattus norvegicus OX=10116 GN=Snrnp70 PE=1 SV=1	200904	284460	280627	200136	140394	285199
tr|D4A6C5|D4A6C5_RAT	8	8	327.26	0.379221	0.95067	1.47199	50622.9	Rho GTPase-activating protein 1 OS=Rattus norvegicus OX=10116 GN=Arhgap1 PE=1 SV=1	545844	335838	205940	383256	156153	199468
Q5XIT9|MCCB_RAT	11	11	449.02	0.379543	0.95067	1.30107	61517.2	Methylcrotonoyl-CoA carboxylase beta chain, mitochondrial OS=Rattus norvegicus OX=10116 GN=Mccc2 PE=2 SV=1	436748	850106	536766	394158	625052	382424
tr|D4A758|D4A758_RAT	1	1	38.97	0.379984	0.95067	1.16135	92211.3	Leucine-rich repeat-containing 8 VRAC subunit B OS=Rattus norvegicus OX=10116 GN=Lrrc8b PE=1 SV=1	313029	224993	244852	277532	183060	213511
G3V928|LRP1_RAT	54	51	2338.39	0.380008	0.95067	1.25517	504892	Prolow-density lipoprotein receptor-related protein 1 OS=Rattus norvegicus OX=10116 GN=Lrp1 PE=1 SV=1	2.17109e+06	3.09078e+06	1.81798e+06	2.5167e+06	1.77452e+06	1.34933e+06
Q9JKE3|SCAM5_RAT;tr|A0A0G2K464|A0A0G2K464_RAT	3	3	99.67	0.380099	0.95067	1.3745	26098.4	Secretory carrier-associated membrane protein 5 OS=Rattus norvegicus OX=10116 GN=Scamp5 PE=2 SV=1	1.24742e+06	683364	710424	904756	706644	310177
Q6URK4|ROA3_RAT;tr|E9PSU5|E9PSU5_RAT	7	5	231.75	0.38042	0.95067	1.29922	39652	Heterogeneous nuclear ribonucleoprotein A3 OS=Rattus norvegicus OX=10116 GN=Hnrnpa3 PE=1 SV=1	687352	404752	387538	256457	390756	491653
tr|A0A0G2K095|A0A0G2K095_RAT;tr|E9PT65|E9PT65_RAT;tr|Q5PQK5|Q5PQK5_RAT;tr|Q5WQV5|Q5WQV5_RAT;tr|T1SRT4|T1SRT4_RAT	3	3	88.69	0.380981	0.95067	1.3028	45225.3	Radixin OS=Rattus norvegicus OX=10116 GN=Rdx PE=1 SV=1	746313	553868	362837	436338	502052	338103
P09216|KPCE_RAT;tr|Q6DUV1|Q6DUV1_RAT	3	1	139.95	0.381024	0.95067	1.33292	83478.5	Protein kinase C epsilon type OS=Rattus norvegicus OX=10116 GN=Prkce PE=1 SV=1	257254	131292	218456	219006	138109	98278.8
P29411|KAD3_RAT;tr|Q6P2A5|Q6P2A5_RAT	2	2	103.1	0.382087	0.95067	1.19261	25438.3	GTP:AMP phosphotransferase AK3, mitochondrial OS=Rattus norvegicus OX=10116 GN=Ak3 PE=2 SV=2	514460	506500	380287	531009	353459	290470
tr|Q5RKG9|Q5RKG9_RAT	1	1	42.28	0.382696	0.95067	1.50172	69064.2	Eukaryotic translation initiation factor 4B OS=Rattus norvegicus OX=10116 GN=Eif4b PE=1 SV=1	210447	625052	345670	252523	269213	264807
Q63475|PTPR2_RAT	2	2	79.46	0.383131	0.95067	2.22178	111863	Receptor-type tyrosine-protein phosphatase N2 OS=Rattus norvegicus OX=10116 GN=Ptprn2 PE=1 SV=1	194110	41282	30362.1	86901.4	16286.7	16425.3
P63088|PP1G_RAT;tr|Q6AYZ4|Q6AYZ4_RAT	14	1	713.68	0.38318	0.95067	1.16297	36983.8	Serine/threonine-protein phosphatase PP1-gamma catalytic subunit OS=Rattus norvegicus OX=10116 GN=Ppp1cc PE=1 SV=1	99376.5	120915	111033	117126	106042	162154
P62138|PP1A_RAT	14	2	750.87	0.38318	0.95067	1.16297	37512.1	Serine/threonine-protein phosphatase PP1-alpha catalytic subunit OS=Rattus norvegicus OX=10116 GN=Ppp1ca PE=1 SV=1	377057	458778	421286	444402	402347	615249
Q9QX69|LANC1_RAT	6	6	237.68	0.383587	0.95067	1.20731	45240	Glutathione S-transferase LANCL1 OS=Rattus norvegicus OX=10116 GN=Lancl1 PE=1 SV=2	1.50471e+06	1.49514e+06	1.18455e+06	1.5686e+06	733650	1.16363e+06
O35821|MBB1A_RAT	19	18	838.71	0.383671	0.95067	1.23639	152286	Myb-binding protein 1A OS=Rattus norvegicus OX=10116 GN=Mybbp1a PE=1 SV=2	819131	455271	659675	611101	434187	519001
tr|G3V7V9|G3V7V9_RAT	1	1	55.71	0.383858	0.95067	1.32095	38356.2	Leucine carboxyl methyltransferase 1 OS=Rattus norvegicus OX=10116 GN=Lcmt1 PE=1 SV=1	288012	11752.6	17541.5	252803	52433.6	113910
tr|D3ZRH1|D3ZRH1_RAT	1	1	125.37	0.384331	0.95067	1.55191	48023.2	OXA1L, mitochondrial inner membrane protein OS=Rattus norvegicus OX=10116 GN=Oxa1l PE=1 SV=1	1.20905e+06	587009	1.96274e+06	1.70623e+06	255567	460242
tr|F1LMH0|F1LMH0_RAT	12	11	469.77	0.384436	0.95067	1.54665	40653.8	Septin OS=Rattus norvegicus OX=10116 GN=Sept3 PE=3 SV=1	2.48144e+06	928019	990122	1.39407e+06	641851	808661
P97686|NRCAM_RAT;tr|A0A0G2JW27|A0A0G2JW27_RAT;tr|A0A0G2K329|A0A0G2K329_RAT;tr|A0A0G2K3Q5|A0A0G2K3Q5_RAT;tr|A0A0G2K498|A0A0G2K498_RAT;tr|A0A0G2K4Z2|A0A0G2K4Z2_RAT;tr|A0A1W2Q6M6|A0A1W2Q6M6_RAT;tr|A0A1W5DU98|A0A1W5DU98_RAT;tr|Q6PW34|Q6PW34_RAT;tr|Q6PW35|Q6PW35_RAT;tr|Q6PW36|Q6PW36_RAT;tr|Q6PW37|Q6PW37_RAT;tr|Q6PW38|Q6PW38_RAT;tr|Q6PW39|Q6PW39_RAT	3	3	105.07	0.38473	0.95067	1.46588	133911	Neuronal cell adhesion molecule OS=Rattus norvegicus OX=10116 GN=Nrcam PE=1 SV=2	741730	411577	293069	559955	260203	166539
tr|B5DFK6|B5DFK6_RAT	7	7	244.65	0.384839	0.95067	1.22054	135667	AP-3 complex subunit delta OS=Rattus norvegicus OX=10116 GN=Ap3d1 PE=1 SV=1	261096	309422	189566	220060	153228	249458
tr|F2Z3T9|F2Z3T9_RAT	2	2	50.27	0.384882	0.95067	1.3596	53120.6	U2 snRNP auxiliary factor large subunit OS=Rattus norvegicus OX=10116 GN=U2af2 PE=1 SV=2	14780.9	17219.3	48066.8	23074.6	44897.8	40886.7
tr|D4A1D3|D4A1D3_RAT	1	1	48.8	0.385172	0.95067	2.10526	521487	Sacsin molecular chaperone OS=Rattus norvegicus OX=10116 GN=Sacs PE=1 SV=2	32840.3	5878.24	8957.77	14178.9	4671.94	3795.5
tr|D3ZXK4|D3ZXK4_RAT	4	4	240.98	0.385308	0.95067	1.46047	33215.9	Abhydrolase domain-containing 11 OS=Rattus norvegicus OX=10116 GN=Abhd11 PE=1 SV=1	1.75792e+06	855890	705418	1.12876e+06	636877	507080
P00787|CATB_RAT;tr|Q6IN22|Q6IN22_RAT	7	7	385.46	0.385463	0.95067	1.19319	37470	Cathepsin B OS=Rattus norvegicus OX=10116 GN=Ctsb PE=1 SV=2	481090	294101	486690	550544	553432	401689
Q80ZA5|S4A10_RAT;tr|A0A097PID6|A0A097PID6_RAT;tr|A0A0G2JYF0|A0A0G2JYF0_RAT;tr|A0A2L1K0J5|A0A2L1K0J5_RAT;tr|D4AD03|D4AD03_RAT	13	4	507.88	0.385489	0.95067	1.27778	125639	Sodium-driven chloride bicarbonate exchanger OS=Rattus norvegicus OX=10116 GN=Slc4a10 PE=1 SV=1	548556	621764	381801	888263	176007	150430
P10687|PLCB1_RAT	10	10	587.76	0.385687	0.95067	1.23775	138344	1-phosphatidylinositol 4,5-bisphosphate phosphodiesterase beta-1 OS=Rattus norvegicus OX=10116 GN=Plcb1 PE=1 SV=1	937968	538793	640703	685477	443524	581737
tr|D3ZQ02|D3ZQ02_RAT	5	5	289.49	0.385961	0.95067	1.33131	49873.1	WD repeat domain 37 OS=Rattus norvegicus OX=10116 GN=Wdr37 PE=1 SV=3	218065	252868	174885	397424	179855	282508
tr|D4A435|D4A435_RAT	2	2	61.47	0.386021	0.95067	1.02259	96904.6	Intercellular adhesion molecule 5 OS=Rattus norvegicus OX=10116 GN=Icam5 PE=1 SV=1	173475	1350.27	6664.59	108752	56043.9	20794.5
tr|B2RYJ1|B2RYJ1_RAT;tr|Q3B7T7|Q3B7T7_RAT	1	1	49.7	0.386515	0.95067	1.41439	95373	Anaphase-promoting complex subunit 2 OS=Rattus norvegicus OX=10116 GN=Anapc2 PE=1 SV=1	170942	15996.8	95336.8	157460	94280.6	147506
tr|F1LN45|F1LN45_RAT	3	3	98.14	0.386562	0.95067	1.66037	189431	Transient receptor potential cation channel, subfamily M, member 3 OS=Rattus norvegicus OX=10116 GN=Trpm3 PE=1 SV=2	95442.2	48716.3	25723	61606.2	23045.7	17663.2
tr|F1M7Y3|F1M7Y3_RAT	12	12	707.26	0.386602	0.95067	1.54426	52248.9	RAP1, GTP-GDP dissociation stimulator 1 (Predicted), isoform CRA_b OS=Rattus norvegicus OX=10116 GN=Rap1gds1 PE=1 SV=2	3.00477e+06	1.59514e+06	1.00218e+06	1.89969e+06	1.03445e+06	693536
tr|A0A0G2K7W4|A0A0G2K7W4_RAT;tr|F1M754|F1M754_RAT	7	1	239.13	0.3876	0.95067	1.2078	153192	Mitogen-activated protein kinase kinase kinase kinase 4 OS=Rattus norvegicus OX=10116 GN=Map4k4 PE=1 SV=1	144626	94272.8	74473.9	107053	117768	153672
tr|F1M779|F1M779_RAT	151	140	7676.99	0.388005	0.95067	1.29469	191558	Clathrin heavy chain OS=Rattus norvegicus OX=10116 GN=Cltc PE=1 SV=1	1.84083e+07	1.19659e+07	1.448e+07	1.88448e+07	5.48583e+06	1.0314e+07
Q8VD52|PLPP_RAT;tr|B2GV79|B2GV79_RAT;tr|M0R416|M0R416_RAT	2	2	81.83	0.388325	0.95067	1.53206	33114.8	Chronophin OS=Rattus norvegicus OX=10116 GN=Pdxp PE=1 SV=2	54755.9	7173.4	13816.5	66723.7	21828.2	27495.2
P97577|FEZ1_RAT	1	1	23	0.388671	0.95067	1.41639	45244	Fasciculation and elongation protein zeta-1 OS=Rattus norvegicus OX=10116 GN=Fez1 PE=1 SV=1	114278	50453	54552.9	63441.2	56451.3	34926
Q5BJ92|PP4C_RAT;tr|G3V8M5|G3V8M5_RAT	3	1	113.77	0.388719	0.95067	1.83162	35067.9	Serine/threonine-protein phosphatase 4 catalytic subunit OS=Rattus norvegicus OX=10116 GN=Ppp4c PE=2 SV=1	12987.7	11908.3	7473.98	6793.38	25511.6	26984.3
P61150|FGF12_RAT;tr|A0A7U3L6G2|A0A7U3L6G2_RAT	3	3	169.6	0.388833	0.95067	1.66324	27399.3	Fibroblast growth factor 12 OS=Rattus norvegicus OX=10116 GN=Fgf12 PE=1 SV=1	311046	96855.6	111215	156864	81853	73394
tr|F1LN92|F1LN92_RAT	2	1	65.12	0.388904	0.95067	1.17059	89351.6	AFG3-like matrix AAA peptidase subunit 2 OS=Rattus norvegicus OX=10116 GN=Afg3l2 PE=1 SV=1	90928.4	93161	77288.7	57157.7	104532	61598.5
Q499P8|RUSF1_RAT;tr|G3V8P5|G3V8P5_RAT	1	1	21.46	0.389059	0.95067	7.13505	50779.4	RUS family member 1 OS=Rattus norvegicus OX=10116 GN=Rusf1 PE=2 SV=1	22407.4	453.073	2093.77	1111.58	2233.18	152.663
Q4G061|EIF3B_RAT	16	15	543.07	0.389067	0.95067	1.10308	90910.8	Eukaryotic translation initiation factor 3 subunit B OS=Rattus norvegicus OX=10116 GN=Eif3b PE=1 SV=1	989304	740865	907794	862430	742809	786209
tr|B5DFL9|B5DFL9_RAT	4	4	197.92	0.389078	0.95067	1.32715	79421.4	SEC14 and spectrin domain-containing 1 OS=Rattus norvegicus OX=10116 GN=Sestd1 PE=1 SV=1	536291	424910	260500	436166	257116	227265
tr|D3ZKG7|D3ZKG7_RAT	3	3	138.13	0.389686	0.95067	1.32719	127261	Inositol polyphosphate-5-phosphatase F OS=Rattus norvegicus OX=10116 GN=Inpp5f PE=1 SV=1	136223	67005.9	84967.9	100471	50175	66501.7
P36972|APT_RAT	3	3	151.15	0.389846	0.95067	1.18365	19545.7	Adenine phosphoribosyltransferase OS=Rattus norvegicus OX=10116 GN=Aprt PE=1 SV=1	949754	1.03516e+06	653782	859736	712297	657259
Q62888|NLGN2_RAT;tr|A0A0U1RRX0|A0A0U1RRX0_RAT;tr|F1LQ41|F1LQ41_RAT	4	2	127.2	0.3899	0.95067	1.38631	90961	Neuroligin-2 OS=Rattus norvegicus OX=10116 GN=Nlgn2 PE=1 SV=1	87581.3	84704.2	44261.6	73687.8	56608.9	25907.5
P49432|ODPB_RAT;tr|A0A0G2KAM3|A0A0G2KAM3_RAT	20	18	954.18	0.389969	0.95067	1.17367	38982.2	Pyruvate dehydrogenase E1 component subunit beta, mitochondrial OS=Rattus norvegicus OX=10116 GN=Pdhb PE=1 SV=2	1.28913e+06	805927	915482	934489	812296	818273
P61765|STXB1_RAT	36	34	1840.2	0.3902	0.95067	1.36709	67568.8	Syntaxin-binding protein 1 OS=Rattus norvegicus OX=10116 GN=Stxbp1 PE=1 SV=1	1.02915e+07	5.15774e+06	5.86089e+06	9.39284e+06	2.73073e+06	3.46438e+06
Q5XIJ4|F210A_RAT	3	3	188.04	0.390213	0.95067	1.15283	31474.4	Protein FAM210A OS=Rattus norvegicus OX=10116 GN=Fam210a PE=2 SV=1	947691	1.14773e+06	1.10212e+06	1.23722e+06	725122	811305
P70580|PGRC1_RAT	10	9	382.7	0.390306	0.95067	1.10467	21598	Membrane-associated progesterone receptor component 1 OS=Rattus norvegicus OX=10116 GN=Pgrmc1 PE=1 SV=3	684883	1.01045e+06	914545	942689	969198	971169
tr|A0A140UHX4|A0A140UHX4_RAT;tr|Q4QRB9|Q4QRB9_RAT;tr|Q6U7I6|Q6U7I6_RAT;tr|Q6V7V4|Q6V7V4_RAT	3	2	124.33	0.39114	0.95067	1.45434	62984.3	Protein kinase AMP-activated non-catalytic subunit gamma 2 OS=Rattus norvegicus OX=10116 GN=Prkag2 PE=1 SV=1	83480.9	40317.3	34086.8	60276	23745.6	24539.9
P86410|RLGPB_RAT	9	9	363.66	0.391355	0.95067	1.38434	165366	Ral GTPase-activating protein subunit beta OS=Rattus norvegicus OX=10116 GN=Ralgapb PE=1 SV=1	485317	313960	220676	459729	115702	161350
tr|A0A0G2JUJ9|A0A0G2JUJ9_RAT	3	3	76.59	0.391756	0.95067	1.22153	87716.8	SEC63 homolog, protein translocation regulator OS=Rattus norvegicus OX=10116 GN=Sec63 PE=1 SV=1	155493	83923.8	86057	147605	101517	148455
tr|Q5M949|Q5M949_RAT	5	5	303.21	0.391863	0.95067	1.25431	28340.3	Nipsnap homolog 3A (C. elegans) OS=Rattus norvegicus OX=10116 GN=Nipsnap3b PE=1 SV=1	2.58113e+06	2.36184e+06	1.87527e+06	3.21497e+06	1.18484e+06	1.03605e+06
tr|A0A0G2JW69|A0A0G2JW69_RAT	2	1	74.8	0.391918	0.95067	1.58636	52888	Keratin 79 (Fragment) OS=Rattus norvegicus OX=10116 GN=Krt79 PE=1 SV=1	236696	695307	679554	221071	308505	486311
Q5XIE6|HIBCH_RAT	3	2	130.79	0.391995	0.95067	1.18657	43024.7	3-hydroxyisobutyryl-CoA hydrolase, mitochondrial OS=Rattus norvegicus OX=10116 GN=Hibch PE=1 SV=2	752904	861195	586155	758074	642184	454035
tr|A0A0G2JXW4|A0A0G2JXW4_RAT	10	9	386.22	0.392754	0.95067	1.31482	34384.8	Heterogeneous nuclear ribonucleoprotein C, isoform CRA_a OS=Rattus norvegicus OX=10116 GN=Hnrnpc PE=1 SV=1	552317	1.0549e+06	1.0855e+06	517642	774051	756276
tr|D3ZAN3|D3ZAN3_RAT	41	37	1815.61	0.393395	0.95067	1.21254	90572.5	Alpha glucosidase 2 alpha neutral subunit (Predicted) OS=Rattus norvegicus OX=10116 GN=Ganab PE=1 SV=1	1.81796e+06	2.96979e+06	2.05696e+06	2.06425e+06	2.14074e+06	1.43996e+06
Q9R0J8|LGMN_RAT;tr|Q5PPG2|Q5PPG2_RAT	1	1	30.89	0.393574	0.95067	1.44553	49466.2	Legumain OS=Rattus norvegicus OX=10116 GN=Lgmn PE=1 SV=1	87180.5	229075	131613	80869.7	153977	74982
tr|F1LNF7|F1LNF7_RAT	30	28	1262.04	0.393699	0.95067	1.29583	41176.5	Isocitrate dehydrogenase [NAD] subunit, mitochondrial OS=Rattus norvegicus OX=10116 GN=Idh3a PE=1 SV=2	1.78663e+06	3.16922e+06	1.58806e+06	1.44191e+06	1.89813e+06	1.70993e+06
Q68FV6|GLMP_RAT	3	3	86.34	0.39394	0.95067	1.63174	43871.2	Glycosylated lysosomal membrane protein OS=Rattus norvegicus OX=10116 GN=Glmp PE=2 SV=1	124427	223750	62637.1	67701	140271	43792.1
Q5FVQ8|NLRX1_RAT;tr|A0A0G2K1Q1|A0A0G2K1Q1_RAT	2	2	68.34	0.394285	0.95067	1.47867	107590	NLR family member X1 OS=Rattus norvegicus OX=10116 GN=Nlrx1 PE=2 SV=1	74203.6	9705.69	11132.1	68066.7	52949.1	19518.9
O54902|NRAM2_RAT;tr|A0A0G2JT15|A0A0G2JT15_RAT;tr|A0A0G2JTX4|A0A0G2JTX4_RAT;tr|A0A140TAD8|A0A140TAD8_RAT;tr|Q4QR92|Q4QR92_RAT	1	1	34.68	0.394345	0.95067	1.35076	62276.6	Natural resistance-associated macrophage protein 2 OS=Rattus norvegicus OX=10116 GN=Slc11a2 PE=1 SV=1	20447	11563.8	8653.36	22687.3	4561.14	2856.16
B5DEQ3|XPP3_RAT;tr|G3V9W4|G3V9W4_RAT	1	1	54.11	0.395302	0.95067	1.69442	56455.1	Xaa-Pro aminopeptidase 3 OS=Rattus norvegicus OX=10116 GN=Xpnpep3 PE=1 SV=1	429221	272685	111948	223132	167400	89782.3
Q62813|LSAMP_RAT;tr|A0A0H2UHW7|A0A0H2UHW7_RAT;tr|A0A0H2UHY3|A0A0H2UHY3_RAT;tr|Q5M960|Q5M960_RAT	4	4	231.1	0.395585	0.95067	1.31116	37324.4	Limbic system-associated membrane protein OS=Rattus norvegicus OX=10116 GN=Lsamp PE=1 SV=1	2.08807e+06	1.98258e+06	1.30596e+06	2.26075e+06	1.22908e+06	610829
tr|A0A0G2JU25|A0A0G2JU25_RAT;tr|B5DF50|B5DF50_RAT;tr|D3ZFD2|D3ZFD2_RAT	3	3	121.78	0.39616	0.95067	1.13611	61854.3	Polypeptide N-acetylgalactosaminyltransferase OS=Rattus norvegicus OX=10116 GN=Galnt2 PE=1 SV=1	345916	369585	294199	333718	330240	224777
tr|A0A0G2JXJ6|A0A0G2JXJ6_RAT;tr|B5DFB4|B5DFB4_RAT;tr|F1LUY5|F1LUY5_RAT	2	2	108.12	0.396282	0.95067	1.20373	64913.5	Tetratricopeptide repeat domain 7B OS=Rattus norvegicus OX=10116 GN=Ttc7b PE=1 SV=1	433418	319325	335380	444328	224978	234656
tr|A0A1B0GWV4|A0A1B0GWV4_RAT;tr|A0A1B0GWY3|A0A1B0GWY3_RAT	3	3	150.14	0.396284	0.95067	1.2332	5438.46	Translocase of outer mitochondrial membrane 5 OS=Rattus norvegicus OX=10116 GN=Tomm5 PE=1 SV=1	698581	588209	680563	958106	322208	315011
P41498|PPAC_RAT;tr|A0A0G2K394|A0A0G2K394_RAT;tr|B0BNC1|B0BNC1_RAT;tr|Z4YNF4|Z4YNF4_RAT	2	2	72.54	0.39655	0.95067	1.37924	18151.6	Low molecular weight phosphotyrosine protein phosphatase OS=Rattus norvegicus OX=10116 GN=Acp1 PE=1 SV=3	146793	29636.4	26931.1	121792	51198.2	107492
O08838|AMPH_RAT;tr|A0A0G2JX32|A0A0G2JX32_RAT;tr|A0A0G2K5Z4|A0A0G2K5Z4_RAT;tr|F1LPP0|F1LPP0_RAT	8	7	241.48	0.39691	0.95067	1.18481	74877.9	Amphiphysin OS=Rattus norvegicus OX=10116 GN=Amph PE=1 SV=1	368650	494065	304556	343518	366901	274777
Q5XI31|PIGS_RAT	8	7	451.6	0.397061	0.95067	1.15007	61724.4	GPI transamidase component PIG-S OS=Rattus norvegicus OX=10116 GN=Pigs PE=2 SV=3	1.22205e+06	1.24061e+06	971442	1.15227e+06	1.09424e+06	739481
Q6P730|DAB2P_RAT;tr|A0A0G2JTF2|A0A0G2JTF2_RAT;tr|A0A0G2JTS0|A0A0G2JTS0_RAT	2	1	52.12	0.397771	0.95067	1.13294	110005	Disabled homolog 2-interacting protein OS=Rattus norvegicus OX=10116 GN=Dab2ip PE=1 SV=1	154153	15006.3	9486.12	96300.6	53619.9	52474.2
P70645|BLMH_RAT;tr|A1A5L1|A1A5L1_RAT	4	4	244.47	0.398614	0.95067	1.54656	52323	Bleomycin hydrolase OS=Rattus norvegicus OX=10116 GN=Blmh PE=1 SV=1	1.42398e+06	937137	467790	881805	649698	297653
Q99PD4|ARC1A_RAT	25	25	1158.78	0.399719	0.95067	1.45204	41599.3	Actin-related protein 2/3 complex subunit 1A OS=Rattus norvegicus OX=10116 GN=Arpc1a PE=2 SV=1	3.04962e+06	3.83518e+06	1.47059e+06	2.96315e+06	1.59552e+06	1.19557e+06
Q63537|SYN2_RAT;tr|G3V733|G3V733_RAT	11	11	459.6	0.4001	0.95067	1.50145	63456.8	Synapsin-2 OS=Rattus norvegicus OX=10116 GN=Syn2 PE=1 SV=1	2.27014e+06	754692	1.19859e+06	1.80982e+06	506783	496288
P63045|VAMP2_RAT;tr|Q9WUW2|Q9WUW2_RAT	4	4	158.73	0.400158	0.95067	1.48404	12690.8	Vesicle-associated membrane protein 2 OS=Rattus norvegicus OX=10116 GN=Vamp2 PE=1 SV=2	686294	903490	924537	672630	1.97604e+06	1.08268e+06
Q6AXQ5|PDE12_RAT;tr|Q6TUH0|Q6TUH0_RAT	1	1	38.09	0.400925	0.95067	1.27133	67176.4	2',5'-phosphodiesterase 12 OS=Rattus norvegicus OX=10116 GN=Pde12 PE=2 SV=1	773327	462497	849866	734741	436583	469233
Q1LZ53|DNM3A_RAT	2	2	96.95	0.401035	0.95067	1.43213	101669	DNA (cytosine-5)-methyltransferase 3A OS=Rattus norvegicus OX=10116 GN=Dnmt3a PE=1 SV=1	315923	258389	126778	98663.9	165426	225454
P22063|CNTN2_RAT;tr|G3V758|G3V758_RAT	2	1	71.52	0.401271	0.95067	2.19373	113043	Contactin-2 OS=Rattus norvegicus OX=10116 GN=Cntn2 PE=1 SV=1	38445.2	269035	128555	43902.8	108768	46093.6
P12001|RL18_RAT;tr|A0A0H2UHS7|A0A0H2UHS7_RAT;tr|Q0QEW8|Q0QEW8_RAT	3	3	104.82	0.401567	0.95067	1.707	21658.6	60S ribosomal protein L18 OS=Rattus norvegicus OX=10116 GN=Rpl18 PE=1 SV=2	91252.1	100031	161828	75810.2	260431	266518
tr|F1M7B8|F1M7B8_RAT;tr|A0A0G2JTH7|A0A0G2JTH7_RAT	3	3	93.99	0.401596	0.95067	1.48818	99753.3	Ubiquitin-protein ligase E3A OS=Rattus norvegicus OX=10116 GN=Ube3a PE=1 SV=2	157846	150028	61225.1	72127.6	44309.1	131584
P04797|G3P_RAT	50	15	2560.88	0.401658	0.95067	1.5507	35828	Glyceraldehyde-3-phosphate dehydrogenase OS=Rattus norvegicus OX=10116 GN=Gapdh PE=1 SV=3	5.42135e+07	1.92641e+07	2.26867e+07	2.44336e+07	1.10728e+07	2.6507e+07
Q5U2V8|EMC3_RAT	2	2	65.72	0.401846	0.95067	1.35525	29980	ER membrane protein complex subunit 3 OS=Rattus norvegicus OX=10116 GN=Emc3 PE=2 SV=3	93428.9	48281.2	93582.7	45950	96053.3	31612.7
O35889|AFAD_RAT;tr|F1LT10|F1LT10_RAT	6	6	155.76	0.402549	0.95067	1.15403	207676	Afadin OS=Rattus norvegicus OX=10116 GN=Afdn PE=1 SV=1	375372	258378	282875	428516	301184	328113
tr|Q5U2V2|Q5U2V2_RAT	1	1	29.95	0.402848	0.95067	1.62445	52321.4	Serine incorporator 3 OS=Rattus norvegicus OX=10116 GN=Serinc3 PE=2 SV=1	24207.1	33825.1	81123.1	48123.1	134911	43016.8
tr|A0A0G2K6P5|A0A0G2K6P5_RAT;tr|D4A6P2|D4A6P2_RAT	1	1	44.53	0.403032	0.95067	1.35543	56135.1	Major facilitator superfamily domain-containing 4A OS=Rattus norvegicus OX=10116 GN=Mfsd4a PE=4 SV=1	232532	112343	150381	224276	53698.4	87412.9
P07483|FABPH_RAT	6	6	200.87	0.403714	0.95067	1.36133	14774.7	Fatty acid-binding protein, heart OS=Rattus norvegicus OX=10116 GN=Fabp3 PE=1 SV=2	771164	741018	389875	850003	342393	204805
Q6AY57|WIPI2_RAT	1	1	33.8	0.404419	0.95067	1.59959	48519.2	WD repeat domain phosphoinositide-interacting protein 2 OS=Rattus norvegicus OX=10116 GN=Wipi2 PE=1 SV=1	146158	50364.6	100206	178229	69273.5	227142
P62250|RS16_RAT;tr|B0K038|B0K038_RAT;tr|Q5XFV9|Q5XFV9_RAT;tr|Q6P3E1|Q6P3E1_RAT	6	6	176.39	0.404619	0.95067	1.92519	16445.3	40S ribosomal protein S16 OS=Rattus norvegicus OX=10116 GN=Rps16 PE=1 SV=2	82288.8	95800.8	138061	65591.4	202219	340838
Q1M168|ATCAY_RAT	2	2	129.91	0.404646	0.95067	1.53627	42117.3	Caytaxin OS=Rattus norvegicus OX=10116 GN=Atcay PE=1 SV=1	461561	198833	149769	347004	114327	66026.2
Q496Z0|ELP2_RAT	3	3	99.97	0.404997	0.95067	1.35218	91745.8	Elongator complex protein 2 OS=Rattus norvegicus OX=10116 GN=Elp2 PE=2 SV=1	73171.2	18646.6	12235.3	27244.4	53500.6	59953.8
P12369|KAP3_RAT	22	14	1163.16	0.405606	0.95067	1.3958	46123	cAMP-dependent protein kinase type II-beta regulatory subunit OS=Rattus norvegicus OX=10116 GN=Prkar2b PE=1 SV=3	8.28459e+06	4.00212e+06	3.86134e+06	7.05835e+06	1.99607e+06	2.51465e+06
tr|F1LSM0|F1LSM0_RAT	6	6	293.46	0.405744	0.95067	1.25733	294032	Ubiquitin-specific peptidase 24 OS=Rattus norvegicus OX=10116 GN=Usp24 PE=1 SV=2	211724	144514	223596	235839	89602.3	135723
P29418|ATP5E_RAT	4	4	85.19	0.406263	0.95067	2.42931	5766.76	ATP synthase subunit epsilon, mitochondrial OS=Rattus norvegicus OX=10116 GN=Atp5f1e PE=1 SV=2	403821	68451	73420.2	49278.2	108337	67012.6
tr|M0R3N4|M0R3N4_RAT	6	4	243.6	0.40628	0.95067	1.66045	41602.8	Vesicle amine transport 1-like OS=Rattus norvegicus OX=10116 GN=Vat1l PE=1 SV=2	461528	205807	97866.3	342870	62406.8	55563.9
Q9Z142|TMM33_RAT;tr|A0A0H2UHA6|A0A0H2UHA6_RAT	4	4	140.02	0.407521	0.95067	1.27325	27983.1	Transmembrane protein 33 OS=Rattus norvegicus OX=10116 GN=Tmem33 PE=2 SV=1	383866	215800	305394	370487	162865	177472
tr|Q3B7V5|Q3B7V5_RAT	10	1	435.52	0.407709	0.95067	1.41003	24085.3	RAB2B, member RAS oncogene family OS=Rattus norvegicus OX=10116 GN=Rab2b PE=1 SV=1	10659	108380	135442	81772.9	138870	138182
P18418|CALR_RAT	33	32	1357.89	0.407747	0.95067	1.34191	47995.5	Calreticulin OS=Rattus norvegicus OX=10116 GN=Calr PE=1 SV=1	6.9521e+06	1.35441e+07	6.68319e+06	6.92809e+06	8.67131e+06	4.65479e+06
tr|D4A6X7|D4A6X7_RAT	1	1	23.89	0.408249	0.95067	1.21322	33908.2	Phosphopantothenoylcysteine synthetase OS=Rattus norvegicus OX=10116 GN=Ppcs PE=1 SV=1	18412.3	36.5128	425.476	19165.6	1846.14	1886.93
tr|B2RZ89|B2RZ89_RAT	3	1	96.58	0.408359	0.95067	1.63504	35262	LOC691431 protein OS=Rattus norvegicus OX=10116 GN=Slc25a33 PE=2 SV=1	4594.32	10.6005	729.372	639.648	6314.4	1767.74
Q9WTT7|BZW2_RAT	3	2	137.56	0.408484	0.95067	1.51762	48049.3	Basic leucine zipper and W2 domain-containing protein 2 OS=Rattus norvegicus OX=10116 GN=Bzw2 PE=1 SV=1	215841	540639	195376	260101	167581	199522
tr|D4AD35|D4AD35_RAT	1	1	33.55	0.408549	0.95067	1.39515	82689.8	AP complex subunit beta OS=Rattus norvegicus OX=10116 GN=Ap4b1 PE=3 SV=1	24928.5	5817.8	2637.81	24088.3	14123.6	8363.88
Q5HZY2|SAR1B_RAT	4	1	133.33	0.408616	0.95067	1.14591	22409.9	GTP-binding protein SAR1b OS=Rattus norvegicus OX=10116 GN=Sar1b PE=2 SV=1	82457.8	48245.7	67347.1	67825.1	84659.1	74464.7
tr|A0A140GE09|A0A140GE09_RAT;tr|A0A678T6F6|A0A678T6F6_RAT;tr|S5RKC8|S5RKC8_RAT	7	7	237.95	0.408673	0.95067	1.37727	42568.6	Cytochrome b (Fragment) OS=Rattus norvegicus OX=10116 PE=3 SV=1	179285	322681	407992	353134	179917	127646
Q5PQN7|LZIC_RAT	1	1	25.01	0.408823	0.95067	1.61175	21394.4	Protein LZIC OS=Rattus norvegicus OX=10116 GN=Lzic PE=2 SV=1	26062.2	38041.2	9861.17	37148.9	63688.1	18375.3
tr|D3ZVT2|D3ZVT2_RAT	1	1	30.87	0.409045	0.95067	4.09812	217237	THADA, armadillo repeat-containing OS=Rattus norvegicus OX=10116 GN=Thada PE=1 SV=1	14963.2	450.854	714.893	2980.25	955.434	0
tr|A0A0G2JTT6|A0A0G2JTT6_RAT	10	10	414.57	0.409591	0.95067	1.31222	531549	HECT and RLD domain-containing E3 ubiquitin protein ligase family member 1 OS=Rattus norvegicus OX=10116 GN=Herc1 PE=1 SV=1	273717	172570	133242	196999	100580	144062
tr|D3ZBL5|D3ZBL5_RAT	3	3	162.06	0.40984	0.95067	1.4427	105603	Phosphatidylinositol-3,4-bisphosphate 4-phosphatase OS=Rattus norvegicus OX=10116 GN=Inpp4a PE=1 SV=3	347747	274494	129598	324526	91742.2	104864
P07687|HYEP_RAT	1	1	39.2	0.409965	0.95067	1.61521	52581.7	Epoxide hydrolase 1 OS=Rattus norvegicus OX=10116 GN=Ephx1 PE=1 SV=1	58168	118430	9845.52	75564	175585	49997.2
tr|D3ZVQ0|D3ZVQ0_RAT	18	18	862.14	0.411017	0.95067	1.28071	95779.2	Ubiquitin carboxyl-terminal hydrolase OS=Rattus norvegicus OX=10116 GN=Usp5 PE=1 SV=1	1.8208e+06	1.1928e+06	940329	1.42899e+06	787987	870330
Q5HZA9|T126A_RAT	3	3	99.39	0.411346	0.95067	2.19324	21657.3	Transmembrane protein 126A OS=Rattus norvegicus OX=10116 GN=Tmem126a PE=2 SV=1	234195	299714	40733	173882	44611.1	43513.1
tr|G3V965|G3V965_RAT	3	3	108.47	0.411513	0.95067	1.11988	41531.5	1-acylglycerol-3-phosphate O-acyltransferase 5 OS=Rattus norvegicus OX=10116 GN=Agpat5 PE=1 SV=2	177788	133761	182519	165714	135344	140120
tr|Q6AY21|Q6AY21_RAT	3	2	136.15	0.411623	0.95067	1.15863	50770.3	G3BP stress granule assembly factor 2 OS=Rattus norvegicus OX=10116 GN=G3bp2 PE=1 SV=1	484477	544447	347043	395424	360538	431614
P60901|PSA6_RAT	5	5	181.4	0.411876	0.95067	1.3436	27399.4	Proteasome subunit alpha type-6 OS=Rattus norvegicus OX=10116 GN=Psma6 PE=1 SV=1	162024	255967	100854	220405	325134	151582
Q07936|ANXA2_RAT	4	4	168.87	0.412095	0.95067	1.07461	38678.2	Annexin A2 OS=Rattus norvegicus OX=10116 GN=Anxa2 PE=1 SV=2	745275	885000	935245	772727	844137	770543
tr|B3STU1|B3STU1_RAT	1	1	21.8	0.412174	0.95067	1.32245	26942.5	Tetraspanin OS=Rattus norvegicus OX=10116 PE=2 SV=1	24463.6	64822.3	78896.5	99559.4	56957.8	65894.9
P32822|TRYB_RAT	1	1	39.59	0.412682	0.95067	1.7468	26819.5	Trypsin V-B OS=Rattus norvegicus OX=10116 PE=2 SV=1	419650	320701	2.7519e+06	592142	1.78057e+06	3.72756e+06
Q4V7C6|GUAA_RAT;tr|A0A096MJ75|A0A096MJ75_RAT;tr|A0A0G2K2C2|A0A0G2K2C2_RAT	1	1	34.35	0.412843	0.95067	1.39514	76757.5	GMP synthase [glutamine-hydrolyzing] OS=Rattus norvegicus OX=10116 GN=Gmps PE=1 SV=1	162859	100669	10134.7	178855	97896.5	105046
P97888|2ABG_RAT;tr|A0A0G2JWY9|A0A0G2JWY9_RAT;tr|A0A0G2K5X0|A0A0G2K5X0_RAT	1	1	32.38	0.412869	0.95067	8.14734	51474	Serine/threonine-protein phosphatase 2A 55 kDa regulatory subunit B gamma isoform OS=Rattus norvegicus OX=10116 GN=Ppp2r2c PE=2 SV=1	22100.5	1653.07	118.848	1814.49	1115.59	0
tr|M0R6L8|M0R6L8_RAT	3	2	102.34	0.4132	0.95067	1.25022	19363.7	DnaJ heat shock protein family (Hsp40) member C19 OS=Rattus norvegicus OX=10116 GN=Dnajc19 PE=1 SV=1	61675.8	41465.3	43413.5	42139.2	53791.9	21292.5
tr|D3ZWA8|D3ZWA8_RAT	4	4	178.83	0.413426	0.95067	1.46367	75401.8	Adaptor protein, phosphotyrosine-interacting with PH domain and leucine zipper 1 OS=Rattus norvegicus OX=10116 GN=Appl1 PE=1 SV=3	211498	88177	86125.1	139734	60689.8	63160.6
Q704S8|CACP_RAT;tr|A0A0H2UI21|A0A0H2UI21_RAT	7	5	194.16	0.413543	0.95067	1.37649	70800.8	Carnitine O-acetyltransferase OS=Rattus norvegicus OX=10116 GN=Crat PE=1 SV=1	357021	152773	279856	295404	122472	155792
B0BN93|PSD13_RAT	10	9	572	0.413546	0.95067	1.15037	42817.4	26S proteasome non-ATPase regulatory subunit 13 OS=Rattus norvegicus OX=10116 GN=Psmd13 PE=1 SV=1	2.37397e+06	2.64016e+06	1.98964e+06	2.54495e+06	1.52055e+06	2.02276e+06
Q5GH59|XKR4_RAT	1	1	31.81	0.413742	0.95067	1.47485	72715.8	XK-related protein 4 OS=Rattus norvegicus OX=10116 GN=Xkr4 PE=2 SV=1	154492	14560.4	6643.15	170292	27623.1	61208.9
tr|A0A0G2KAX2|A0A0G2KAX2_RAT	3	2	100	0.414129	0.95067	1.47959	62821.3	Microtubule associated protein 11 OS=Rattus norvegicus OX=10116 GN=RGD1305455 PE=4 SV=1	122721	101823	43456.1	104886	35555.8	40690.2
Q5U204|LTOR3_RAT	4	4	141.39	0.414214	0.95067	1.21692	13579.7	Ragulator complex protein LAMTOR3 OS=Rattus norvegicus OX=10116 GN=Lamtor3 PE=2 SV=1	184206	18955.7	33033.6	107590	115550	64291.7
tr|A0A0H2UH97|A0A0H2UH97_RAT	2	2	52.47	0.41471	0.95067	1.84919	83140.7	Anaphase-promoting complex subunit 5 OS=Rattus norvegicus OX=10116 GN=Anapc5 PE=1 SV=1	23897.9	2185.15	21286.5	23407.5	10568.3	53619.2
tr|A0A0G2KAA3|A0A0G2KAA3_RAT;tr|A9UMW2|A9UMW2_RAT;tr|M0RB63|M0RB63_RAT	1	1	36.39	0.414767	0.95067	2.48099	10170	Complex I-B9 OS=Rattus norvegicus OX=10116 GN=Ndufa3 PE=1 SV=1	67588.9	57834.8	48094.1	57947.1	320832	51716.4
tr|D4A054|D4A054_RAT;tr|M0R3M4|M0R3M4_RAT	5	4	171.87	0.415188	0.95067	1.19491	341403	RAN-binding protein 2 OS=Rattus norvegicus OX=10116 GN=Ranbp2 PE=1 SV=2	94648.8	57444.8	106247	97937	125168	85588.1
P07323|ENOG_RAT	21	11	924.69	0.415281	0.95067	1.29513	47140.6	Gamma-enolase OS=Rattus norvegicus OX=10116 GN=Eno2 PE=1 SV=2	1.02866e+06	1.7597e+06	1.06581e+06	1.45569e+06	983223	536981
P60892|PRPS1_RAT;tr|A0A0G2JSV3|A0A0G2JSV3_RAT	8	4	378.53	0.415982	0.95067	1.47031	34834.2	Ribose-phosphate pyrophosphokinase 1 OS=Rattus norvegicus OX=10116 GN=Prps1 PE=1 SV=2	351283	394775	147424	304955	121101	181629
tr|A0A0G2JYB9|A0A0G2JYB9_RAT;tr|F1M8D3|F1M8D3_RAT	1	1	52.94	0.416233	0.95067	1.34639	84671	C-Maf-inducing protein OS=Rattus norvegicus OX=10116 GN=Cmip PE=4 SV=1	289910	165002	191432	431541	189953	248735
Q5BKC9|NGEF_RAT;tr|G3V856|G3V856_RAT	4	4	142.12	0.41634	0.95067	1.17483	81008	Ephexin-1 OS=Rattus norvegicus OX=10116 GN=Ngef PE=1 SV=2	441673	584537	365865	476198	360878	347846
tr|D4A9Y0|D4A9Y0_RAT	1	1	38.4	0.416393	0.95067	9.88654	23403.1	RCG36668 OS=Rattus norvegicus OX=10116 GN=Sdf2l1 PE=1 SV=1	136728	2363.93	5347.07	895.778	9328.85	4385
P62902|RL31_RAT;tr|D3ZKU5|D3ZKU5_RAT;tr|D3ZX87|D3ZX87_RAT	2	1	118.13	0.416563	0.95067	1.18457	14462.9	60S ribosomal protein L31 OS=Rattus norvegicus OX=10116 GN=Rpl31 PE=2 SV=1	1.47408e+06	1.09526e+06	965283	951460	763365	1.26906e+06
tr|D4ABN8|D4ABN8_RAT	1	1	41.9	0.417211	0.95067	1.54295	195151	5'-3' exoribonuclease 1 OS=Rattus norvegicus OX=10116 GN=Xrn1 PE=1 SV=2	173688	69681.9	59729.5	96482.2	39108.8	60850.1
tr|F1M324|F1M324_RAT	8	8	289.38	0.417756	0.95067	1.12308	113670	Phosphoinositide phospholipase C OS=Rattus norvegicus OX=10116 GN=Plcl2 PE=1 SV=2	478305	568585	424623	382680	398743	528829
tr|A0A096MIX2|A0A096MIX2_RAT;tr|E9PT29|E9PT29_RAT	7	2	226.73	0.41863	0.95067	1.36856	72644.9	RNA helicase OS=Rattus norvegicus OX=10116 GN=Ddx17 PE=1 SV=1	204420	72551.4	104959	141920	118912	261863
Q5I0C3|MCCA_RAT;tr|F1LP30|F1LP30_RAT	1	1	22.9	0.418657	0.95067	1.36194	79329.7	Methylcrotonoyl-CoA carboxylase subunit alpha, mitochondrial OS=Rattus norvegicus OX=10116 GN=Mccc1 PE=1 SV=1	31526.6	17244.4	12266.8	20066.8	41865.6	21197.3
tr|F1M281|F1M281_RAT;tr|F1M9B5|F1M9B5_RAT;tr|Q5PQW5|Q5PQW5_RAT	3	3	110.02	0.418878	0.95067	1.31772	100351	Calcium-transporting ATPase OS=Rattus norvegicus OX=10116 GN=Atp2c1 PE=1 SV=3	318624	160911	176549	244589	113502	139802
Q9ET09|MRS2_RAT	1	1	49.28	0.419357	0.95067	1.30883	49365.3	Magnesium transporter MRS2 homolog, mitochondrial OS=Rattus norvegicus OX=10116 GN=Mrs2 PE=2 SV=1	42577.9	23619.2	51084.3	36186.3	28276.4	25145.1
tr|B5DEH4|B5DEH4_RAT;tr|D3ZF39|D3ZF39_RAT	1	1	23.2	0.419503	0.95067	1.29825	56435.8	UDP-N-acetylglucosamine pyrophosphorylase 1-like 1 OS=Rattus norvegicus OX=10116 GN=Uap1l1 PE=1 SV=1	41619.2	25730.1	0	51008	27388.4	9039.69
D3ZQL7|TPPP_RAT;tr|A0A5H1ZRV3|A0A5H1ZRV3_RAT	2	2	77.8	0.419582	0.95067	1.58046	23546.6	Tubulin polymerization-promoting protein OS=Rattus norvegicus OX=10116 GN=Tppp PE=1 SV=1	49975.5	90075.2	78564.4	50484	174058	120970
P21707|SYT1_RAT	16	13	685.55	0.419591	0.95067	1.20105	47399	Synaptotagmin-1 OS=Rattus norvegicus OX=10116 GN=Syt1 PE=1 SV=3	2.08509e+06	2.66183e+06	2.43744e+06	2.9827e+06	1.17807e+06	1.82097e+06
Q9ERM3|DGAT1_RAT;tr|Q8BHI5|Q8BHI5_RAT	1	1	35.98	0.419829	0.95067	1.28589	56870.2	Diacylglycerol O-acyltransferase 1 OS=Rattus norvegicus OX=10116 GN=Dgat1 PE=2 SV=1	25471	1176.9	5101.66	23093.1	1597.57	0
tr|F1M4J1|F1M4J1_RAT	4	3	144.74	0.420176	0.95067	1.90772	115525	Dyslexia susceptibility 2-like OS=Rattus norvegicus OX=10116 GN=LOC100294508 PE=1 SV=2	48378.4	214580	54112.2	41317	98956.3	25930.1
Q4G064|COQ5_RAT	1	1	44.34	0.42079	0.95067	1.19655	37300.8	2-methoxy-6-polyprenyl-1,4-benzoquinol methylase, mitochondrial OS=Rattus norvegicus OX=10116 GN=Coq5 PE=2 SV=1	719334	489993	690094	723874	378008	485534
A0JPM9|EIF3J_RAT	2	2	65.99	0.421032	0.95067	1.32978	29187.4	Eukaryotic translation initiation factor 3 subunit J OS=Rattus norvegicus OX=10116 GN=Eif3j PE=1 SV=1	262698	566764	285134	303641	290334	244207
tr|F1M4N6|F1M4N6_RAT	9	9	342.01	0.421161	0.95067	1.26567	237624	Dedicator of cyto-kinesis 3 OS=Rattus norvegicus OX=10116 GN=Dock3 PE=1 SV=3	261606	148789	222764	282178	178802	340388
tr|B2RYJ7|B2RYJ7_RAT	10	2	612.59	0.421468	0.95067	1.21588	42281.4	ARP1 actin-related protein 1 homolog B (Yeast) OS=Rattus norvegicus OX=10116 GN=Actr1b PE=1 SV=1	1.45356e+06	1.21387e+06	909392	1.40724e+06	712417	822093
P85515|ACTZ_RAT	12	4	773.89	0.421468	0.95067	1.21588	42613.8	Alpha-centractin OS=Rattus norvegicus OX=10116 GN=Actr1a PE=1 SV=1	6.20816e+06	5.18445e+06	3.88401e+06	6.01033e+06	3.04273e+06	3.51116e+06
tr|M0R6E0|M0R6E0_RAT	12	11	501.22	0.421603	0.95067	1.32315	90850.8	Phospholipid-transporting ATPase OS=Rattus norvegicus OX=10116 GN=Atp9a PE=1 SV=2	1.36085e+06	625894	1.00163e+06	1.10883e+06	554402	595294
Q2M2R8|PEX5_RAT;tr|A0A096P6L7|A0A096P6L7_RAT;tr|A0A0A0MP84|A0A0A0MP84_RAT;tr|A0A0H2UHI4|A0A0H2UHI4_RAT;tr|M0R4L3|M0R4L3_RAT	4	4	93.96	0.421632	0.95067	1.49506	71022	Peroxisomal targeting signal 1 receptor OS=Rattus norvegicus OX=10116 GN=Pex5 PE=1 SV=2	171834	92752.3	56424.8	110335	47696.9	56682.2
tr|Q0VGJ9|Q0VGJ9_RAT	4	4	143.94	0.421909	0.95067	1.19607	28378.8	Receptor expression-enhancing protein OS=Rattus norvegicus OX=10116 GN=Reep2 PE=2 SV=1	283817	217458	291421	328987	146415	187350
P29117|PPIF_RAT	1	1	34.32	0.422173	0.95067	1.23602	21810	Peptidyl-prolyl cis-trans isomerase F, mitochondrial OS=Rattus norvegicus OX=10116 GN=Ppif PE=1 SV=2	106583	174783	111864	100520	144255	73367.1
Q62829|PAK3_RAT;Q64303|PAK2_RAT	3	3	131.62	0.422421	0.95067	1.19053	60710.8	Serine/threonine-protein kinase PAK 3 OS=Rattus norvegicus OX=10116 GN=Pak3 PE=1 SV=1	166334	100028	77692.4	156739	139508	113360
tr|D4A833|D4A833_RAT	5	5	258.02	0.422429	0.95067	1.29399	50001.4	Mitochondrial ribosomal protein S30 OS=Rattus norvegicus OX=10116 GN=Mrps30 PE=1 SV=1	678506	382825	579321	586389	210667	470846
tr|F1M8P6|F1M8P6_RAT	3	1	81.97	0.423034	0.95067	4.40692	27688.7	Gp_dh_N domain-containing protein OS=Rattus norvegicus OX=10116 PE=3 SV=2	3988.74	2274.82	52413.5	3195.22	459.033	9660.5
tr|A0A0G2JU49|A0A0G2JU49_RAT;tr|B0BN02|B0BN02_RAT;tr|Q4KLN2|Q4KLN2_RAT	2	2	176.9	0.423089	0.95067	1.38549	51925.7	Metaxin 1 OS=Rattus norvegicus OX=10116 GN=Mtx1 PE=1 SV=1	1.25131e+06	532982	649824	917274	375448	464144
Q7TPJ0|SSRA_RAT;tr|A0A0G2JX79|A0A0G2JX79_RAT;tr|A0A0G2JXS8|A0A0G2JXS8_RAT;tr|A0A0G2K075|A0A0G2K075_RAT;tr|Q4V7D1|Q4V7D1_RAT	9	9	409.24	0.423161	0.95067	1.33933	35629.2	Translocon-associated protein subunit alpha OS=Rattus norvegicus OX=10116 GN=Ssr1 PE=1 SV=1	1.82168e+06	1.33015e+06	797663	1.24686e+06	1.02553e+06	676472
tr|D4ACG7|D4ACG7_RAT;tr|H1UBM5|H1UBM5_RAT	6	6	202.91	0.423214	0.95067	1.43365	61748.9	Copine 6 OS=Rattus norvegicus OX=10116 GN=Cpne6 PE=1 SV=2	204064	552224	395591	160462	418305	224690
tr|G3V945|G3V945_RAT	16	15	753.42	0.423233	0.95067	1.15225	56145.4	Succinate-semialdehyde dehydrogenase OS=Rattus norvegicus OX=10116 GN=Aldh5a1 PE=1 SV=1	669050	602139	695756	452997	812803	441239
Q63374|NRX2A_RAT;tr|D3ZAD6|D3ZAD6_RAT	5	4	140.6	0.423607	0.95067	1.29392	185168	Neurexin-2 OS=Rattus norvegicus OX=10116 GN=Nrxn2 PE=1 SV=3	270903	253472	136568	170953	126478	213377
tr|B1H264|B1H264_RAT	1	1	39.83	0.423715	0.95067	1.24172	72795.6	TBC1 domain family, member 17 OS=Rattus norvegicus OX=10116 GN=Tbc1d17 PE=1 SV=1	25811.3	24927.8	18373.6	34569.6	18972.5	32276.9
Q9WTV0|PREB_RAT;tr|G3V6W2|G3V6W2_RAT	2	2	67.62	0.423869	0.95067	1.19901	45357.3	Prolactin regulatory element-binding protein OS=Rattus norvegicus OX=10116 GN=Preb PE=1 SV=2	109945	75804.8	66210.5	78999.5	76603.6	54537.4
P38718|MPC2_RAT	6	6	315.86	0.424013	0.95067	1.26442	14257.9	Mitochondrial pyruvate carrier 2 OS=Rattus norvegicus OX=10116 GN=Mpc2 PE=2 SV=1	1.50356e+06	876343	1.08734e+06	1.63604e+06	540890	565245
O35095|NCDN_RAT	12	10	626.81	0.424718	0.95067	1.47536	78923.5	Neurochondrin OS=Rattus norvegicus OX=10116 GN=Ncdn PE=1 SV=2	2.92236e+06	1.57112e+06	992414	2.01113e+06	743297	963927
tr|Q5RKH2|Q5RKH2_RAT	5	5	212	0.424954	0.95067	1.18913	42376.4	Galactokinase 1 OS=Rattus norvegicus OX=10116 GN=Galk1 PE=1 SV=1	628898	548445	433546	626069	314160	414448
tr|B0BN65|B0BN65_RAT	6	3	249.56	0.425997	0.95067	1.24073	37328.9	Family with sequence similarity 49, member A OS=Rattus norvegicus OX=10116 GN=Fam49a PE=1 SV=1	345052	296886	206250	352445	166183	164991
P63081|VATL_RAT	13	13	657.41	0.426237	0.95067	1.21084	15807.9	V-type proton ATPase 16 kDa proteolipid subunit OS=Rattus norvegicus OX=10116 GN=Atp6v0c PE=1 SV=1	5.91906e+06	4.92532e+06	6.21103e+06	7.77305e+06	2.54977e+06	3.76281e+06
P25113|PGAM1_RAT	10	9	492.26	0.42659	0.95067	1.22447	28832	Phosphoglycerate mutase 1 OS=Rattus norvegicus OX=10116 GN=Pgam1 PE=1 SV=4	5.02605e+06	4.10079e+06	3.25695e+06	5.38083e+06	2.2434e+06	2.48934e+06
D3ZKT0|TAM41_RAT	2	2	73.33	0.426779	0.95067	1.18748	37785.8	Phosphatidate cytidylyltransferase, mitochondrial OS=Rattus norvegicus OX=10116 GN=Tamm41 PE=1 SV=1	845631	751254	556427	689224	699743	424380
tr|D4A022|D4A022_RAT	1	1	24.15	0.42806	0.95067	1.47416	165162	GTPase-activating protein and VPS9 domains 1 OS=Rattus norvegicus OX=10116 GN=Gapvd1 PE=1 SV=3	28229.7	24254.3	5814.36	10657.7	28740.9	148.31
tr|D3ZXF8|D3ZXF8_RAT	1	1	26.63	0.428139	0.95067	1.92726	17574.9	Mitochondrial ribosomal protein L43 OS=Rattus norvegicus OX=10116 GN=Mrpl43 PE=1 SV=3	72644.6	26680.2	13227.1	27621.6	5195.29	25583.3
Q6AYM4|DPCD_RAT	1	1	27.59	0.428154	0.95067	1.44304	23154.6	Protein DPCD OS=Rattus norvegicus OX=10116 GN=Dpcd PE=2 SV=2	36447.1	4397.43	14248.1	43189.2	15417	20894.7
tr|F1M9V7|F1M9V7_RAT	20	19	839.71	0.428156	0.95067	1.20394	103344	Aminopeptidase OS=Rattus norvegicus OX=10116 GN=Npepps PE=1 SV=1	1.89561e+06	2.52588e+06	1.55251e+06	2.26075e+06	1.39783e+06	1.30346e+06
P62752|RL23A_RAT;tr|B5DES1|B5DES1_RAT;tr|D3ZTH8|D3ZTH8_RAT;tr|F1LT35|F1LT35_RAT	2	2	89.82	0.428518	0.95067	1.40511	17695.1	60S ribosomal protein L23a OS=Rattus norvegicus OX=10116 GN=Rpl23a PE=2 SV=1	209839	261600	260996	179352	371902	477900
Q9ERR2|COMD5_RAT	2	2	54.63	0.429132	0.95067	1.12691	24453	COMM domain-containing protein 5 OS=Rattus norvegicus OX=10116 GN=Commd5 PE=2 SV=1	45925.2	3733.17	762.115	19348.2	13489.4	11904.7
Q58FK9|KAT3_RAT;tr|F1M572|F1M572_RAT	1	1	29.69	0.429206	0.95067	2.44746	51044.2	Kynurenine--oxoglutarate transaminase 3 OS=Rattus norvegicus OX=10116 GN=Kyat3 PE=2 SV=1	18279.8	3197.62	27170.5	5694.55	5137.73	9044.69
tr|D4ADD4|D4ADD4_RAT	1	1	21.63	0.429308	0.95067	3.9865	186504	ADAMTS-like 3 OS=Rattus norvegicus OX=10116 GN=Adamtsl3 PE=4 SV=3	32181.8	21237.4	327988	18415.4	16390.1	60869.2
Q5U216|DX39A_RAT	13	2	488.01	0.429869	0.95067	1.13357	49109.5	ATP-dependent RNA helicase DDX39A OS=Rattus norvegicus OX=10116 GN=Ddx39a PE=2 SV=1	40445.8	50050.8	35612	44391.5	30983.7	35874
tr|D3ZYS1|D3ZYS1_RAT	1	1	23.35	0.429904	0.95067	1.20165	39834.8	Purine-rich element-binding protein G OS=Rattus norvegicus OX=10116 GN=Purg PE=1 SV=1	48502.5	69485.4	57372.6	40227.7	31799.8	73906
tr|A0A0G2K7M1|A0A0G2K7M1_RAT	13	2	429.45	0.430356	0.95067	1.33911	35691.8	Glyceraldehyde-3-phosphate dehydrogenase OS=Rattus norvegicus OX=10116 PE=1 SV=1	305629	291426	546801	402146	357574	772031
P52020|ERG1_RAT	8	8	316.43	0.430424	0.95067	1.34923	64024.2	Squalene monooxygenase OS=Rattus norvegicus OX=10116 GN=Sqle PE=1 SV=1	685183	141079	367571	654681	331399	624668
tr|M0RBJ0|M0RBJ0_RAT;tr|O35355|O35355_RAT;tr|Q45QK6|Q45QK6_RAT	2	2	144.1	0.431112	0.95067	1.33123	4882.7	Guanine nucleotide-binding protein subunit gamma OS=Rattus norvegicus OX=10116 GN=Gng2 PE=1 SV=2	621743	762972	846153	805264	1.50265e+06	661883
Q9JJZ1|GTR8_RAT	2	2	103.32	0.431212	0.95067	1.26406	51459	Solute carrier family 2, facilitated glucose transporter member 8 OS=Rattus norvegicus OX=10116 GN=Slc2a8 PE=1 SV=1	166255	122680	116422	191334	94164.8	35179.9
Q00657|CSPG4_RAT;tr|F1LS79|F1LS79_RAT	6	6	175.33	0.431351	0.95067	2.14212	251906	Chondroitin sulfate proteoglycan 4 OS=Rattus norvegicus OX=10116 GN=Cspg4 PE=1 SV=2	171880	42518.9	24742.2	70392.9	32426.3	8818.59
P17659|KCNA6_RAT;tr|G3V8L6|G3V8L6_RAT;P10499|KCNA1_RAT;P15384|KCNA3_RAT;P15385|KCNA4_RAT;P19024|KCNA5_RAT;P63142|KCNA2_RAT;tr|G3V6L7|G3V6L7_RAT	2	2	74.27	0.431449	0.95067	1.44839	58884	Potassium voltage-gated channel subfamily A member 6 OS=Rattus norvegicus OX=10116 GN=Kcna6 PE=1 SV=1	206862	79365.5	217018	221760	50730.5	74961.6
tr|A0A0G2K051|A0A0G2K051_RAT;tr|F1LUA1|F1LUA1_RAT	1	1	23.1	0.43156	0.95067	1.89414	165407	Early endosome antigen 1 OS=Rattus norvegicus OX=10116 GN=Eea1 PE=1 SV=1	19608	47817	8471.06	16752.9	20581.8	2734.28
Q02563|SV2A_RAT	29	28	1544.95	0.433292	0.95067	1.22341	82661.3	Synaptic vesicle glycoprotein 2A OS=Rattus norvegicus OX=10116 GN=Sv2a PE=1 SV=2	1.1264e+07	7.47851e+06	1.02121e+07	1.23455e+07	4.68463e+06	6.63692e+06
Q5M7V8|TR150_RAT	2	2	77.61	0.433361	0.95067	1.33204	108252	Thyroid hormone receptor-associated protein 3 OS=Rattus norvegicus OX=10116 GN=Thrap3 PE=1 SV=1	119947	18298	37983.7	46181.2	79928.7	108634
O35814|STIP1_RAT	3	3	69.76	0.433726	0.95067	1.35541	62570.2	Stress-induced-phosphoprotein 1 OS=Rattus norvegicus OX=10116 GN=Stip1 PE=1 SV=1	43616.6	116573	86154.9	66896.9	151280	115722
tr|F1MAA2|F1MAA2_RAT;tr|G3V8Z9|G3V8Z9_RAT	3	3	160.82	0.433827	0.95067	1.31277	30385.7	COP9 signalosome subunit 7A OS=Rattus norvegicus OX=10116 GN=Cops7a PE=1 SV=1	334647	173789	177223	278305	116255	127740
tr|A0A0U1RS25|A0A0U1RS25_RAT;tr|F1LY19|F1LY19_RAT	6	6	188.54	0.433863	0.95067	1.23163	123953	UPF1, RNA helicase and ATPase OS=Rattus norvegicus OX=10116 GN=Upf1 PE=1 SV=1	85882.3	36839	29920.6	57223	51691.2	79083.5
tr|Q5RKJ9|Q5RKJ9_RAT	7	5	338.72	0.434022	0.95067	1.08173	22540.9	RAB10, member RAS oncogene family OS=Rattus norvegicus OX=10116 GN=Rab10 PE=1 SV=1	1.66427e+06	1.76984e+06	1.64006e+06	1.88529e+06	1.39426e+06	1.41123e+06
Q9JJ54|HNRPD_RAT	4	3	153.24	0.434511	0.95067	1.19788	38218	Heterogeneous nuclear ribonucleoprotein D0 OS=Rattus norvegicus OX=10116 GN=Hnrnpd PE=1 SV=2	488262	350369	269492	328394	293577	303104
tr|F1LWM8|F1LWM8_RAT	2	1	64.4	0.435027	0.95067	1.19221	69911.6	Oxysterol-binding protein OS=Rattus norvegicus OX=10116 GN=Osbpl10 PE=3 SV=3	555944	578198	686505	824839	506182	839575
P50878|RL4_RAT;tr|Q6P3V9|Q6P3V9_RAT	7	7	262.61	0.435463	0.95067	2.17643	47256.9	60S ribosomal protein L4 OS=Rattus norvegicus OX=10116 GN=Rpl4 PE=1 SV=3	95730	282557	402734	143682	461144	1.09501e+06
P22062|PIMT_RAT;tr|A0A140TAB9|A0A140TAB9_RAT	2	2	60.52	0.435545	0.95067	1.3778	24641.4	Protein-L-isoaspartate(D-aspartate) O-methyltransferase OS=Rattus norvegicus OX=10116 GN=Pcmt1 PE=1 SV=2	42749.5	57323.2	10549	74423.8	36253.6	41737.6
P50137|TKT_RAT	27	1	1442.07	0.435707	0.95067	1.26061	67643.7	Transketolase OS=Rattus norvegicus OX=10116 GN=Tkt PE=1 SV=1	4.16641e+06	3.81895e+06	2.30481e+06	3.77563e+06	2.59998e+06	1.78726e+06
P05197|EF2_RAT	46	39	2469.9	0.436206	0.95067	1.1759	95284.1	Elongation factor 2 OS=Rattus norvegicus OX=10116 GN=Eef2 PE=1 SV=4	9.72057e+06	1.25774e+07	7.26548e+06	8.50371e+06	8.20242e+06	8.43506e+06
P70581|NUP58_RAT;tr|D3ZVG3|D3ZVG3_RAT	1	1	36.93	0.436224	0.95067	4.79141	59264.9	Nucleoporin p58/p45 OS=Rattus norvegicus OX=10116 GN=Nup58 PE=1 SV=1	40903.5	1311.82	19766.3	5119	5631.67	2185.32
tr|D3ZM21|D3ZM21_RAT	4	4	229.08	0.436657	0.95067	1.23465	28987	Catechol-O-methyltransferase domain containing 1 (Predicted), isoform CRA_a OS=Rattus norvegicus OX=10116 GN=Comtd1 PE=1 SV=1	1.00049e+06	725363	1.24129e+06	1.08985e+06	507163	806209
Q9Z1Y3|CADH2_RAT;tr|G3V803|G3V803_RAT	12	11	488	0.436706	0.95067	1.41153	99686.1	Cadherin-2 OS=Rattus norvegicus OX=10116 GN=Cdh2 PE=1 SV=1	1.22511e+06	1.81508e+06	701731	971175	1.24209e+06	437707
D3ZXD8|TM245_RAT;tr|D3ZR79|D3ZR79_RAT	2	2	91.78	0.436992	0.95067	1.2725	97281.9	Transmembrane protein 245 OS=Rattus norvegicus OX=10116 GN=Tmem245 PE=1 SV=1	485400	26130.1	171222	418120	236753	213927
tr|A0A096MJT6|A0A096MJT6_RAT;tr|F1LVK0|F1LVK0_RAT	2	2	56.6	0.437179	0.95067	2.25735	554495	Similar to RIKEN cDNA D630029K19 OS=Rattus norvegicus OX=10116 GN=RGD1307100 PE=1 SV=1	44021.1	8791.73	7133.75	14619.8	4568.3	7368.03
P84889|VANG2_RAT	2	2	50.68	0.437596	0.95067	1.22033	59770.7	Vang-like protein 2 OS=Rattus norvegicus OX=10116 GN=Vangl2 PE=2 SV=1	31635.8	30991.5	19719.9	37734.7	39344.5	23411.7
Q66HF1|NDUS1_RAT	19	19	902.83	0.437909	0.95067	1.19545	79412.4	NADH-ubiquinone oxidoreductase 75 kDa subunit, mitochondrial OS=Rattus norvegicus OX=10116 GN=Ndufs1 PE=1 SV=1	2.19202e+06	1.81148e+06	1.90919e+06	3.04197e+06	914005	990044
P0C6C0|SPKAP_RAT;tr|A0A0G2K3J4|A0A0G2K3J4_RAT;tr|F1LNS0|F1LNS0_RAT	1	1	28.7	0.43793	0.95067	1.38567	184450	A-kinase anchor protein SPHKAP OS=Rattus norvegicus OX=10116 GN=Sphkap PE=1 SV=1	163146	68910.3	75200.1	95875.6	56662.4	69201.3
P62836|RAP1A_RAT;Q62636|RAP1B_RAT	8	7	368.94	0.437985	0.95067	1.14459	20987.2	Ras-related protein Rap-1A OS=Rattus norvegicus OX=10116 GN=Rap1a PE=1 SV=1	2.73541e+06	3.71148e+06	2.69013e+06	3.23946e+06	2.62524e+06	2.11807e+06
tr|F1M8A4|F1M8A4_RAT	2	2	38.33	0.438345	0.95067	1.30484	131397	PTPRF-interacting protein alpha 2 OS=Rattus norvegicus OX=10116 GN=Ppfia2 PE=1 SV=2	139845	77833.3	118973	139372	31350.8	87279
P0DP29|CALM1_RAT;P0DP30|CALM2_RAT;P0DP31|CALM3_RAT;tr|D4ABV5|D4ABV5_RAT	11	9	556.22	0.438357	0.95067	1.37227	16837.6	Calmodulin-1 OS=Rattus norvegicus OX=10116 GN=Calm1 PE=1 SV=1	1.83782e+06	867855	444811	1.20745e+06	2.18518e+06	930698
tr|D3Z981|D3Z981_RAT	18	16	693.58	0.438393	0.95067	1.28213	213190	Plexin A1 OS=Rattus norvegicus OX=10116 GN=Plxna1 PE=1 SV=3	751520	899382	478603	598662	1.22304e+06	908599
P26817|ARBK1_RAT;tr|F1LMA4|F1LMA4_RAT	1	1	51.76	0.439025	0.95067	1.90194	79784.9	Beta-adrenergic receptor kinase 1 OS=Rattus norvegicus OX=10116 GN=Grk2 PE=1 SV=1	229745	50812.2	62765.2	59597.6	52100.3	68814.1
tr|B4F7A2|B4F7A2_RAT;tr|F1M943|F1M943_RAT	2	2	106.51	0.439409	0.95067	1.28191	75302	Armadillo repeat-containing protein 8 (Fragment) OS=Rattus norvegicus OX=10116 GN=Armc8 PE=2 SV=1	315188	88501.8	113247	289536	148764	224368
D3ZWZ9|GP107_RAT	1	1	37.16	0.440043	0.95067	1.41337	62002	Protein GPR107 OS=Rattus norvegicus OX=10116 GN=Gpr107 PE=1 SV=1	26456.3	3018.34	6282.76	23869.3	7178.83	19490.4
tr|F1LM37|F1LM37_RAT;tr|F1LSC3|F1LSC3_RAT;tr|O88629|O88629_RAT	1	1	49.5	0.440413	0.95067	1.17549	54591.8	Splicing factor 1 OS=Rattus norvegicus OX=10116 GN=Sf1 PE=1 SV=3	144675	217240	141239	129530	176841	121666
O88943|KCNQ2_RAT;tr|F1M6X3|F1M6X3_RAT	1	1	27.55	0.440439	0.95067	1.20339	93949.4	Potassium voltage-gated channel subfamily KQT member 2 OS=Rattus norvegicus OX=10116 GN=Kcnq2 PE=1 SV=1	71873.9	25611.1	19845.5	41030.7	53885.6	46277.8
P62246|RS15A_RAT;tr|A0A0G2K6I0|A0A0G2K6I0_RAT;tr|D3ZLL8|D3ZLL8_RAT	3	3	109.77	0.440662	0.95067	1.23202	14839.5	40S ribosomal protein S15a OS=Rattus norvegicus OX=10116 GN=Rps15a PE=1 SV=2	307545	255473	166774	152913	187152	252287
Q09073|ADT2_RAT	81	35	3599.94	0.440789	0.95067	1.15375	32901.3	ADP/ATP translocase 2 OS=Rattus norvegicus OX=10116 GN=Slc25a5 PE=1 SV=3	1.69926e+07	1.67448e+07	2.20548e+07	2.0882e+07	1.16719e+07	1.58034e+07
Q5BJW3|TX261_RAT	1	1	29.05	0.441099	0.95067	1.3232	22523.7	Protein TEX261 OS=Rattus norvegicus OX=10116 GN=Tex261 PE=2 SV=1	19558.9	1097.95	36421.9	34582.5	14752.5	26191.5
P28037|AL1L1_RAT;tr|A0A0G2K0D8|A0A0G2K0D8_RAT;tr|M0R8T2|M0R8T2_RAT	1	1	25.54	0.441147	0.95067	29.0458	98874.3	Cytosolic 10-formyltetrahydrofolate dehydrogenase OS=Rattus norvegicus OX=10116 GN=Aldh1l1 PE=1 SV=3	17510.9	573.882	53.0443	262.753	270.396	91.3068
tr|D3ZG43|D3ZG43_RAT	17	17	790.25	0.441429	0.95067	1.25121	30226.4	Complex I-30kD OS=Rattus norvegicus OX=10116 GN=Ndufs3 PE=1 SV=1	1.86514e+06	1.39443e+06	1.02851e+06	1.74154e+06	945086	740516
Q5FWU3|ATG9A_RAT	3	3	124.44	0.441438	0.95067	2.61272	94488.3	Autophagy-related protein 9A OS=Rattus norvegicus OX=10116 GN=Atg9a PE=1 SV=1	57329.3	13595.5	6355.48	11038	10494.7	8045.79
Q63507|RL14_RAT;tr|B5DEM5|B5DEM5_RAT;tr|F1LSW7|F1LSW7_RAT;tr|Q6TUH8|Q6TUH8_RAT	3	3	122.7	0.442324	0.95067	1.4255	23338.8	60S ribosomal protein L14 OS=Rattus norvegicus OX=10116 GN=Rpl14 PE=1 SV=3	311067	214647	189891	193307	285065	541726
tr|D3ZF12|D3ZF12_RAT	3	1	76.31	0.44245	0.95067	2.23563	20327.4	Signal peptidase complex subunit 3 OS=Rattus norvegicus OX=10116 GN=Spcs3 PE=1 SV=1	831.281	1806.82	3847	2026.25	10745.5	1726.5
Q9WV63|KIF2A_RAT;tr|F1M8L1|F1M8L1_RAT	4	3	102.95	0.442525	0.95067	1.28164	79792.4	Kinesin-like protein KIF2A OS=Rattus norvegicus OX=10116 GN=Kif2a PE=1 SV=2	65679	37086.1	33358.1	47727.5	26326.8	32155.5
Q07310|NRX3A_RAT	8	7	250.46	0.442765	0.95067	1.26655	173993	Neurexin-3 OS=Rattus norvegicus OX=10116 GN=Nrxn3 PE=1 SV=1	360605	197456	234332	381282	135407	108944
Q63564|SV2B_RAT	6	6	381.22	0.442778	0.95067	1.28473	77502.5	Synaptic vesicle glycoprotein 2B OS=Rattus norvegicus OX=10116 GN=Sv2b PE=1 SV=1	703111	255628	376538	801614	80610.9	157121
tr|B0BNA3|B0BNA3_RAT;tr|F7FFR1|F7FFR1_RAT	1	1	27.87	0.443061	0.95067	2.82004	65304.1	Arginyl-tRNA synthetase OS=Rattus norvegicus OX=10116 GN=Rars2 PE=2 SV=1	37373.7	2987.55	10886	5795.77	9719.96	2656.79
Q4FZT8|SPRY4_RAT	1	1	37.57	0.443305	0.95067	1.53897	23249.7	SPRY domain-containing protein 4 OS=Rattus norvegicus OX=10116 GN=Spryd4 PE=2 SV=1	121761	29922.3	16171.8	96330.3	9119.54	3619.74
P32851|STX1A_RAT;tr|A0A1E1ERK2|A0A1E1ERK2_RAT;tr|Q9QXG3|Q9QXG3_RAT	6	4	224.7	0.44351	0.95067	1.32915	33067.5	Syntaxin-1A OS=Rattus norvegicus OX=10116 GN=Stx1a PE=1 SV=1	709699	463635	313238	598551	288815	231073
tr|F1LWG2|F1LWG2_RAT	4	4	168.96	0.443714	0.95067	1.48548	45276.2	Protein arginine methyltransferase 8 OS=Rattus norvegicus OX=10116 GN=Prmt8 PE=4 SV=2	297531	127253	102433	171987	80445.1	102481
P82995|HS90A_RAT	40	23	1706.62	0.443791	0.95067	1.2736	84814.9	Heat shock protein HSP 90-alpha OS=Rattus norvegicus OX=10116 GN=Hsp90aa1 PE=1 SV=3	1.85072e+06	3.07403e+06	1.48247e+06	2.07733e+06	1.45344e+06	1.50004e+06
Q5M7V7|FAKD2_RAT;tr|A0A0H2UHK3|A0A0H2UHK3_RAT	2	2	64.09	0.444232	0.95067	1.35549	77767.5	FAST kinase domain-containing protein 2, mitochondrial OS=Rattus norvegicus OX=10116 GN=Fastkd2 PE=2 SV=1	137342	57405.6	79978.7	115019	49429.8	38227.5
Q3MIE4|VAT1_RAT	11	11	571.08	0.444452	0.95067	1.19299	43118.7	Synaptic vesicle membrane protein VAT-1 homolog OS=Rattus norvegicus OX=10116 GN=Vat1 PE=1 SV=1	2.0326e+06	1.99314e+06	1.48529e+06	2.43577e+06	1.0497e+06	1.13403e+06
Q569A6|ERD21_RAT	7	7	384.55	0.444651	0.95067	1.17578	24546.1	ER lumen protein-retaining receptor 1 OS=Rattus norvegicus OX=10116 GN=Kdelr1 PE=2 SV=1	1.39057e+06	1.18588e+06	1.3149e+06	1.77854e+06	689811	841249
P09811|PYGL_RAT	3	2	146.54	0.444733	0.95067	1.42536	97483.1	Glycogen phosphorylase, liver form OS=Rattus norvegicus OX=10116 GN=Pygl PE=1 SV=5	49362.7	28132.5	36849.1	34480.9	39346.9	89153.6
A0A0G2K344|PK3CA_RAT;tr|A0A0G2K5T3|A0A0G2K5T3_RAT	1	1	23.09	0.445106	0.95067	1.37322	124354	Phosphatidylinositol 4,5-bisphosphate 3-kinase catalytic subunit alpha isoform OS=Rattus norvegicus OX=10116 GN=Pik3ca PE=1 SV=1	32289.8	20234.5	5445.93	26219.9	37285.7	16100.5
Q5I0H4|TMCO1_RAT	1	1	56.84	0.445182	0.95067	1.16602	21175	Calcium load-activated calcium channel OS=Rattus norvegicus OX=10116 GN=Tmco1 PE=2 SV=1	1.17943e+06	1.53699e+06	1.03099e+06	1.22594e+06	1.20989e+06	778023
tr|A0A140TA95|A0A140TA95_RAT	1	1	21.31	0.445459	0.95067	2.73633	113113	Myosin phosphatase Rho-interacting protein OS=Rattus norvegicus OX=10116 GN=Mprip PE=1 SV=1	53031.2	1425.48	3429.15	18338.9	2809.87	5.77005
Q9Z1P2|ACTN1_RAT;tr|Q6GMN8|Q6GMN8_RAT;tr|Q6T487|Q6T487_RAT	13	5	420.59	0.446386	0.95067	1.50624	102960	Alpha-actinin-1 OS=Rattus norvegicus OX=10116 GN=Actn1 PE=1 SV=1	446105	204685	142568	297387	169500	59826.4
P08011|MGST1_RAT;tr|B6DYQ4|B6DYQ4_RAT	1	1	64.14	0.446483	0.95067	1.31369	17471.5	Microsomal glutathione S-transferase 1 OS=Rattus norvegicus OX=10116 GN=Mgst1 PE=1 SV=3	469145	348056	754436	537842	412653	245853
Q9Z311|MECR_RAT	5	5	189.79	0.447008	0.95067	1.46317	40326.8	Enoyl-[acyl-carrier-protein] reductase, mitochondrial OS=Rattus norvegicus OX=10116 GN=Mecr PE=1 SV=1	531826	172461	337929	261018	267954	183327
tr|D3ZUV3|D3ZUV3_RAT	1	1	23.9	0.447586	0.95067	2.26521	65348.5	Eukaryotic translation initiation factor 2A OS=Rattus norvegicus OX=10116 GN=Eif2a PE=1 SV=3	23983.6	2459.43	2570.65	553.426	1342.59	10912.4
Q00960|NMDE2_RAT;tr|G3V746|G3V746_RAT	1	1	47.07	0.447845	0.95067	1.29635	166070	Glutamate receptor ionotropic, NMDA 2B OS=Rattus norvegicus OX=10116 GN=Grin2b PE=1 SV=1	51639.5	40527.3	24905.4	45195.6	26880.5	18232.7
tr|G3V8G2|G3V8G2_RAT	2	1	63.16	0.447985	0.95067	1.50156	55853	26S proteasome non-ATPase regulatory subunit 5 OS=Rattus norvegicus OX=10116 GN=Psmd5 PE=1 SV=1	8837.32	241.533	854.188	10517.4	1195.84	3201.75
tr|M0RB22|M0RB22_RAT	7	6	270.95	0.448018	0.95067	1.36222	217189	Protein-tyrosine-phosphatase OS=Rattus norvegicus OX=10116 GN=Ptprd PE=1 SV=2	317995	203226	128135	276423	122619	77648.7
P31662|S6A17_RAT	8	8	318.6	0.448162	0.95067	1.20995	81055.4	Sodium-dependent neutral amino acid transporter SLC6A17 OS=Rattus norvegicus OX=10116 GN=Slc6a17 PE=1 SV=1	625042	851077	884926	1.22608e+06	424203	301080
Q8CF82|ABCA5_RAT;tr|M0RA83|M0RA83_RAT	1	1	36.7	0.448519	0.95067	6.84627	185809	Cholesterol transporter ABCA5 OS=Rattus norvegicus OX=10116 GN=Abca5 PE=2 SV=1	28076.1	1115.54	1191.49	778.26	2528.9	1130.75
P40307|PSB2_RAT	9	9	436.88	0.448552	0.95067	1.26897	22912.4	Proteasome subunit beta type-2 OS=Rattus norvegicus OX=10116 GN=Psmb2 PE=1 SV=1	2.74671e+06	3.54519e+06	1.82942e+06	3.04541e+06	2.03961e+06	1.31492e+06
tr|A0A0G2JY08|A0A0G2JY08_RAT;D3ZFD0|MY18A_RAT	8	8	285.87	0.44867	0.95067	1.15497	233379	Unconventional myosin-XVIIIa OS=Rattus norvegicus OX=10116 GN=Myo18a PE=1 SV=1	511805	405449	343156	421791	275886	393611
P21775|THIKA_RAT	14	13	577.71	0.448751	0.95067	1.27794	44839.3	3-ketoacyl-CoA thiolase A, peroxisomal OS=Rattus norvegicus OX=10116 GN=Acaa1a PE=1 SV=3	432931	882402	576565	454646	687172	338607
tr|Q5UAJ5|Q5UAJ5_RAT	3	3	88.85	0.448769	0.95067	1.17113	7641.96	ATP synthase protein 8 OS=Rattus norvegicus OX=10116 GN=ATP8 PE=3 SV=1	128210	149372	183846	164380	232084	143926
P19804|NDKB_RAT	15	7	677.73	0.449488	0.95067	1.49499	17283	Nucleoside diphosphate kinase B OS=Rattus norvegicus OX=10116 GN=Nme2 PE=1 SV=1	4.16123e+06	4.40644e+06	1.54702e+06	2.90055e+06	2.81302e+06	1.05215e+06
P53534|PYGB_RAT;tr|G3V6Y6|G3V6Y6_RAT	15	12	702.31	0.449631	0.95067	1.34741	96174.4	Glycogen phosphorylase, brain form (Fragment) OS=Rattus norvegicus OX=10116 GN=Pygb PE=1 SV=3	1.04346e+06	532342	447423	666861	389179	445530
F1M625|UBP46_RAT;tr|A0A0G2K2V1|A0A0G2K2V1_RAT	3	1	95.09	0.450343	0.95067	1.58811	42415.4	Ubiquitin carboxyl-terminal hydrolase 46 OS=Rattus norvegicus OX=10116 GN=Usp46 PE=1 SV=2	71920.1	19032.1	33338	42384.7	21183	14695.2
P04256|ROA1_RAT;tr|Q5I0M7|Q5I0M7_RAT;tr|Q6P6G9|Q6P6G9_RAT	10	5	469.22	0.450406	0.95067	1.19008	34212.3	Heterogeneous nuclear ribonucleoprotein A1 OS=Rattus norvegicus OX=10116 GN=Hnrnpa1 PE=1 SV=3	935418	935351	761795	397566	1.02021e+06	794307
tr|A0A0G2QC04|A0A0G2QC04_RAT;tr|B5DEY0|B5DEY0_RAT	2	2	76.24	0.450834	0.95067	1.8728	70389.7	Plastin 1 OS=Rattus norvegicus OX=10116 GN=Pls1 PE=1 SV=1	40780.2	82588.5	55906.3	40158.3	213776	81811.7
Q5FVJ0|RUFY3_RAT;tr|A0A0G2K6A9|A0A0G2K6A9_RAT	5	5	133.97	0.450867	0.95067	1.15565	52906.9	Protein RUFY3 OS=Rattus norvegicus OX=10116 GN=Rufy3 PE=1 SV=1	131213	250806	154688	219395	173611	227238
tr|A0A0G2K5B0|A0A0G2K5B0_RAT;tr|D4A3Z3|D4A3Z3_RAT	5	5	237.55	0.45095	0.95067	1.28266	63410	TBC1 domain family member 24 OS=Rattus norvegicus OX=10116 GN=Tbc1d24 PE=1 SV=1	762566	499238	384842	662575	247573	373622
Q6PEC4|SKP1_RAT;tr|A0A0G2K4X8|A0A0G2K4X8_RAT	2	2	129.37	0.451877	0.95067	1.27644	18672	S-phase kinase-associated protein 1 OS=Rattus norvegicus OX=10116 GN=Skp1 PE=1 SV=3	2.20191e+06	2.36488e+06	1.22978e+06	2.12233e+06	1.4408e+06	978085
P80431|COX7B_RAT	1	1	35.84	0.452005	0.95067	1.36852	8995.34	Cytochrome c oxidase subunit 7B, mitochondrial OS=Rattus norvegicus OX=10116 GN=Cox7b PE=1 SV=3	486989	315310	207357	348478	289603	99692.1
P97710|SHPS1_RAT	3	2	102.87	0.452028	0.95067	1.22368	55690.9	Tyrosine-protein phosphatase non-receptor type substrate 1 OS=Rattus norvegicus OX=10116 GN=Sirpa PE=1 SV=1	101451	65127.8	84272.5	111890	125946	69125.5
tr|E9PU02|E9PU02_RAT	2	2	78.2	0.452154	0.95067	1.25853	128313	Trafficking protein particle complex subunit 9 OS=Rattus norvegicus OX=10116 GN=Trappc9 PE=1 SV=3	174805	104654	105157	176028	50172.6	79405.9
P20236|GBRA3_RAT	2	1	45.32	0.452645	0.95067	1.60847	55430	Gamma-aminobutyric acid receptor subunit alpha-3 OS=Rattus norvegicus OX=10116 GN=Gabra3 PE=1 SV=2	52706.6	13999	17495.9	12679.7	33452.8	6216.24
Q8VH49|HIG1A_RAT	4	4	242.52	0.452707	0.95067	1.24044	10301	HIG1 domain family member 1A, mitochondrial OS=Rattus norvegicus OX=10116 GN=Higd1a PE=1 SV=2	1.48925e+06	867730	1.06738e+06	1.50278e+06	517900	739929
tr|B5DEL2|B5DEL2_RAT;tr|D4A0H5|D4A0H5_RAT	2	2	63.98	0.453146	0.95067	2.26923	160753	Cleavage and polyadenylation-specific factor 1 OS=Rattus norvegicus OX=10116 GN=Cpsf1 PE=1 SV=1	109641	33416.2	12080.2	26370.6	37121.9	4873.1
Q7TMB0|PLPR3_RAT;tr|B3DM92|B3DM92_RAT	1	1	54.58	0.453188	0.95067	1.30406	76786.2	Phospholipid phosphatase-related protein type 3 OS=Rattus norvegicus OX=10116 GN=Plppr3 PE=2 SV=1	115781	111932	212099	210781	28267.8	98215.1
P18265|GSK3A_RAT;tr|A0A0G2K7W7|A0A0G2K7W7_RAT	6	5	214.28	0.45354	0.95067	1.18971	51026.9	Glycogen synthase kinase-3 alpha OS=Rattus norvegicus OX=10116 GN=Gsk3a PE=1 SV=1	465066	423744	582827	518756	237355	480862
Q7TSE9|HAX1_RAT;tr|B8YDD0|B8YDD0_RAT	1	1	23.76	0.453579	0.95067	1.51777	31448.2	HCLS1-associated protein X-1 OS=Rattus norvegicus OX=10116 GN=Hax1 PE=1 SV=1	3426.96	15291.9	10939.2	9683.28	26065.7	9265
P10818|CX6A1_RAT	10	10	493.41	0.453694	0.95067	1.45979	12301	Cytochrome c oxidase subunit 6A1, mitochondrial OS=Rattus norvegicus OX=10116 GN=Cox6a1 PE=1 SV=2	1.4629e+07	4.55303e+06	6.38741e+06	1.1508e+07	3.57433e+06	2.43358e+06
tr|G3V624|G3V624_RAT	13	12	582.86	0.453795	0.95067	1.16483	53178	Coronin OS=Rattus norvegicus OX=10116 GN=Coro1c PE=1 SV=1	885601	1.31017e+06	1.44314e+06	1.14562e+06	911273	1.06709e+06
tr|Q568Z3|Q568Z3_RAT	1	1	22.67	0.45394	0.95067	1.4059	29206.3	Progestin and adipoQ receptor family member 4 OS=Rattus norvegicus OX=10116 GN=Paqr4 PE=2 SV=1	62669.1	4134.36	54867.4	87414.1	51853.1	31790
P54758|EPHA6_RAT;tr|F1LQK6|F1LQK6_RAT	1	1	20.41	0.453963	0.95067	3.79223	116209	Ephrin type-A receptor 6 OS=Rattus norvegicus OX=10116 GN=Epha6 PE=2 SV=2	25888.4	912.27	7167.63	1772.2	940.583	6244.55
P62243|RS8_RAT;tr|B2RYR8|B2RYR8_RAT	8	8	271.82	0.454166	0.95067	1.54293	24205.2	40S ribosomal protein S8 OS=Rattus norvegicus OX=10116 GN=Rps8 PE=1 SV=2	181955	124086	170179	114974	212953	406848
D4AE41|RMXL1_RAT;P84586|RMXRL_RAT;tr|A0A0A0MXW9|A0A0A0MXW9_RAT;tr|A0A0G2K8K9|A0A0G2K8K9_RAT	5	4	130.77	0.454571	0.95067	1.22167	42249.9	RNA binding motif protein, X-linked-like-1 OS=Rattus norvegicus OX=10116 GN=Rbmxl1 PE=3 SV=1	139833	182854	82792.5	135304	216896	143160
Q99068|AMRP_RAT	2	1	75.87	0.454901	0.95067	1.52085	42031.8	Alpha-2-macroglobulin receptor-associated protein OS=Rattus norvegicus OX=10116 GN=Lrpap1 PE=1 SV=2	94171	313844	133909	85861.4	202987	67481.2
tr|D3ZES7|D3ZES7_RAT	12	8	557.37	0.454962	0.95067	1.35103	212610	Plexin A4 OS=Rattus norvegicus OX=10116 GN=Plxna4 PE=3 SV=1	727577	522398	294339	605264	281343	256453
tr|B2RYJ3|B2RYJ3_RAT;tr|D3ZK73|D3ZK73_RAT	1	1	26.92	0.455092	0.95067	1.1974	87774.4	Cullin 4A OS=Rattus norvegicus OX=10116 GN=Cul4a PE=1 SV=1	29349.8	17849.1	21668.6	35876.9	20950.2	25634.9
P31647|S6A11_RAT	9	8	366.47	0.455136	0.95067	1.25396	69947.1	Sodium- and chloride-dependent GABA transporter 3 OS=Rattus norvegicus OX=10116 GN=Slc6a11 PE=1 SV=1	591492	315111	469172	681104	177248	238790
tr|B2GV41|B2GV41_RAT	1	1	37.56	0.455755	0.95067	1.15135	65244.6	Ubiquitin specific protease 39 (Predicted), isoform CRA_b OS=Rattus norvegicus OX=10116 GN=Usp39 PE=1 SV=1	113060	109451	120085	140368	94614.4	62577.9
Q01986|MP2K1_RAT;tr|A0A0H2UHI2|A0A0H2UHI2_RAT	5	4	271.99	0.455785	0.95067	1.22171	43465.1	Dual specificity mitogen-activated protein kinase kinase 1 OS=Rattus norvegicus OX=10116 GN=Map2k1 PE=1 SV=2	1.18775e+06	769463	722460	1.06713e+06	490018	636224
O70511|ANK3_RAT;tr|A0A0G2K0J3|A0A0G2K0J3_RAT;tr|A0A0G2K1Q7|A0A0G2K1Q7_RAT;tr|A0A0G2K1R9|A0A0G2K1R9_RAT;tr|A0A0G2K2B9|A0A0G2K2B9_RAT;tr|A0A0G2K4D0|A0A0G2K4D0_RAT	12	8	396.76	0.456852	0.95067	1.49474	284441	Ankyrin-3 OS=Rattus norvegicus OX=10116 GN=Ank3 PE=1 SV=3	212703	114220	64234.1	96487.7	84933.4	80268.2
P42260|GRIK2_RAT;tr|F1M855|F1M855_RAT	1	1	40.18	0.457197	0.95067	1.21937	102470	Glutamate receptor ionotropic, kainate 2 OS=Rattus norvegicus OX=10116 GN=Grik2 PE=1 SV=2	104379	162895	91274.5	121578	98980.8	73485.6
tr|D3ZT90|D3ZT90_RAT	2	2	192.38	0.457358	0.95067	1.23322	49713.3	Glutaryl-CoA dehydrogenase OS=Rattus norvegicus OX=10116 GN=Gcdh PE=1 SV=1	568068	471038	314446	540725	292789	264057
tr|G3V946|G3V946_RAT	4	3	182.15	0.45786	0.95067	1.31472	11212.6	AIP1, isoform CRA_a OS=Rattus norvegicus OX=10116 GN=Dpy30 PE=1 SV=1	1.6982e+06	1.81365e+06	869425	1.77144e+06	958112	602939
P13234|KCC4_RAT	2	1	72.18	0.458188	0.95067	1.29993	53151.2	Calcium/calmodulin-dependent protein kinase type IV OS=Rattus norvegicus OX=10116 GN=Camk4 PE=1 SV=3	115107	56267.3	80366.9	73840.6	32058.9	87758.2
Q9QXQ0|ACTN4_RAT;tr|A0A0G2K013|A0A0G2K013_RAT	17	6	683.33	0.458285	0.95067	1.47858	104915	Alpha-actinin-4 OS=Rattus norvegicus OX=10116 GN=Actn4 PE=1 SV=2	907110	427013	291970	587138	318350	194277
tr|D3ZVA5|D3ZVA5_RAT	2	1	75.97	0.458528	0.95067	1.0818	33853.3	Fibrillarin-like 1 OS=Rattus norvegicus OX=10116 GN=Fbll1 PE=3 SV=2	42709.7	4466.79	3700.3	21298.8	10908.6	22831.3
tr|A0A0G2JVZ6|A0A0G2JVZ6_RAT;tr|F1LZX9|F1LZX9_RAT	11	11	364.25	0.458706	0.95067	1.21554	115810	Integrin subunit alpha V OS=Rattus norvegicus OX=10116 GN=Itgav PE=1 SV=1	158888	731097	182965	351172	589037	364007
P62804|H4_RAT	11	10	429.92	0.458735	0.95067	3.021	11367.3	Histone H4 OS=Rattus norvegicus OX=10116 GN=H4c2 PE=1 SV=2	1.2398e+06	4.14689e+06	2.59517e+06	969690	1.44351e+07	8.70848e+06
Q91Y81|SEPT2_RAT	4	3	132.99	0.458831	0.95067	1.15118	41592.6	Septin-2 OS=Rattus norvegicus OX=10116 GN=Septin2 PE=1 SV=1	149715	157277	329521	249784	248698	234260
tr|D3ZRJ0|D3ZRJ0_RAT	5	3	267.44	0.459044	0.95067	1.22335	51710.8	AarF domain containing kinase 1 (Predicted) OS=Rattus norvegicus OX=10116 GN=Adck1 PE=3 SV=1	247373	342105	245801	327298	105740	249740
tr|D3ZUQ2|D3ZUQ2_RAT	1	1	49.57	0.459083	0.95067	3.05587	26611.7	N(alpha)-acetyltransferase 10, NatA catalytic subunit OS=Rattus norvegicus OX=10116 GN=Naa10 PE=1 SV=1	96661.1	104879	6261.44	44472.4	18891.5	4636.86
Q62848|ARFG1_RAT;tr|Q3S4A4|Q3S4A4_RAT;tr|Q3S4A5|Q3S4A5_RAT;tr|Q6IRJ8|Q6IRJ8_RAT	1	1	26.05	0.459203	0.95067	1.37145	45442.5	ADP-ribosylation factor GTPase-activating protein 1 OS=Rattus norvegicus OX=10116 GN=Arfgap1 PE=1 SV=1	67138.3	570.28	1096.52	34886.5	6880.99	8402.25
P19491|GRIA2_RAT;tr|F1LNE4|F1LNE4_RAT;tr|G3V914|G3V914_RAT	17	16	729.97	0.459302	0.95067	1.19504	98687.9	Glutamate receptor 2 OS=Rattus norvegicus OX=10116 GN=Gria2 PE=1 SV=2	1.23615e+06	832370	854924	1.22036e+06	667305	558654
tr|Q6P6T6|Q6P6T6_RAT	15	15	540.84	0.459963	0.95067	1.3412	44622.7	Cathepsin D OS=Rattus norvegicus OX=10116 GN=Ctsd PE=1 SV=1	1.38263e+06	1.63755e+06	725387	979492	1.3511e+06	462107
Q5PQX1|TOIP1_RAT	1	1	50.21	0.460038	0.95067	1.3138	65649.1	Torsin-1A-interacting protein 1 OS=Rattus norvegicus OX=10116 GN=Tor1aip1 PE=1 SV=1	71659.6	159530	93227.2	53302.3	125978	67649.9
P53987|MOT1_RAT	9	9	386.47	0.460501	0.95067	1.19965	53238.3	Monocarboxylate transporter 1 OS=Rattus norvegicus OX=10116 GN=Slc16a1 PE=1 SV=1	881047	1.17707e+06	878957	1.05156e+06	964432	432300
tr|Q6AYB2|Q6AYB2_RAT	2	1	79.3	0.46053	0.95067	1.22563	65523.3	RCG53912, isoform CRA_a OS=Rattus norvegicus OX=10116 GN=Sphk2 PE=1 SV=1	137873	22271.1	39586.8	91869.7	54072.5	98853.1
tr|F1LRQ6|F1LRQ6_RAT	2	2	62.9	0.460552	0.95067	1.17966	65935.7	CDC23 (Cell division cycle 23, yeast, homolog), isoform CRA_b OS=Rattus norvegicus OX=10116 GN=Cdc23 PE=1 SV=2	247361	162515	246641	207169	133741	215622
tr|Q66HM2|Q66HM2_RAT	42	28	1930.31	0.460696	0.95067	1.74905	104174	AP-2 complex subunit alpha OS=Rattus norvegicus OX=10116 GN=Ap2a2 PE=1 SV=1	1.11485e+07	2.89825e+06	2.94549e+06	5.30305e+06	2.33351e+06	2.07855e+06
tr|A0A0G2K9J2|A0A0G2K9J2_RAT;tr|E9PTI1|E9PTI1_RAT;tr|Q5XIL1|Q5XIL1_RAT	14	12	601.87	0.461018	0.95067	1.15275	55869.2	V-type proton ATPase subunit H OS=Rattus norvegicus OX=10116 GN=Atp6v1h PE=1 SV=1	1.1227e+06	834859	850367	1.11872e+06	699522	617602
Q9Z1K9|ADA17_RAT;tr|G3V711|G3V711_RAT	1	1	21.43	0.461441	0.95067	2.42046	93017.1	Disintegrin and metalloproteinase domain-containing protein 17 OS=Rattus norvegicus OX=10116 GN=Adam17 PE=1 SV=1	0	2076.74	861.071	218.795	6251.02	641.068
Q5PQN1|HERC4_RAT	1	1	22.23	0.461478	0.95067	5.26671	118540	Probable E3 ubiquitin-protein ligase HERC4 OS=Rattus norvegicus OX=10116 GN=Herc4 PE=2 SV=1	20407.8	17.7209	6.55122	547.619	967.963	2363.9
tr|M0R5M7|M0R5M7_RAT;tr|Q5U3Y8|Q5U3Y8_RAT	2	2	106.25	0.461515	0.95067	1.27069	17684.1	Transcription factor BTF3 OS=Rattus norvegicus OX=10116 GN=rCG_63270 PE=3 SV=1	156446	325561	257458	149309	268777	163852
tr|D4AEP0|D4AEP0_RAT	1	1	34.35	0.461646	0.95067	1.0546	50085.2	Adenylosuccinate synthetase isozyme 2 OS=Rattus norvegicus OX=10116 GN=Adss PE=1 SV=1	201948	21641	17888.9	115553	78050.7	61058.3
tr|D3ZW15|D3ZW15_RAT	2	2	73.2	0.461874	0.95067	1.47992	134716	SEC24 homolog B, COPII coat complex component OS=Rattus norvegicus OX=10116 GN=Sec24b PE=1 SV=1	23005.5	14051.2	42304.8	39908.5	18221.4	59319.1
tr|A0A0G2QC24|A0A0G2QC24_RAT;tr|G3V7I7|G3V7I7_RAT;tr|Q5I0H6|Q5I0H6_RAT	1	1	40.05	0.462534	0.95067	1.61398	41000.8	Leucine rich repeat containing 40 OS=Rattus norvegicus OX=10116 GN=Lrrc40 PE=2 SV=1	73230.6	14671.1	60928.2	106953	29549.5	103706
Q8VIL3|ZWINT_RAT;tr|B3SVE5|B3SVE5_RAT	1	1	70.91	0.462765	0.95067	1.10957	30142.2	ZW10 interactor OS=Rattus norvegicus OX=10116 GN=Zwint PE=1 SV=1	528257	595981	457030	520793	375186	529142
tr|F1MAR6|F1MAR6_RAT	3	3	133.47	0.464009	0.95067	1.27024	68095	Proline dehydrogenase OS=Rattus norvegicus OX=10116 GN=Prodh1 PE=1 SV=2	227368	133804	279630	159625	218847	126003
Q63092|CAMKV_RAT;tr|A0A0G2K1R5|A0A0G2K1R5_RAT	15	15	638.27	0.464091	0.95067	1.45858	54105.5	CaM kinase-like vesicle-associated protein OS=Rattus norvegicus OX=10116 GN=Camkv PE=1 SV=1	2.04821e+06	871061	602920	1.62041e+06	398659	395741
O54715|VAS1_RAT;tr|Q6IRF8|Q6IRF8_RAT	1	1	22.65	0.464184	0.95067	1.42939	51122.8	V-type proton ATPase subunit S1 OS=Rattus norvegicus OX=10116 GN=Atp6ap1 PE=1 SV=1	322630	39546.9	328866	455908	370634	161228
P68182|KAPCB_RAT	20	4	846.01	0.464526	0.95067	1.17207	40707.9	cAMP-dependent protein kinase catalytic subunit beta OS=Rattus norvegicus OX=10116 GN=Prkacb PE=1 SV=2	2.18e+06	1.75264e+06	1.98418e+06	2.66939e+06	973942	1.40485e+06
tr|D4A3T5|D4A3T5_RAT	2	2	70.7	0.46482	0.95067	1.28653	26687.1	Adiponectin j OS=Rattus norvegicus OX=10116 GN=C1ql3 PE=4 SV=1	160050	46556.7	164718	213978	116612	147133
tr|G3V7H2|G3V7H2_RAT	5	5	244.95	0.46497	0.95067	1.13447	54599.6	2,3-bisphosphoglycerate 3-phosphatase OS=Rattus norvegicus OX=10116 GN=Minpp1 PE=3 SV=1	367067	346716	309440	415479	273273	213187
Q5FVG8|GRM2B_RAT;tr|A0A0G2K8Q2|A0A0G2K8Q2_RAT	1	1	38.6	0.465035	0.95067	1.35719	49229.4	GRAM domain-containing protein 2B OS=Rattus norvegicus OX=10116 GN=Gramd2b PE=1 SV=1	141941	199690	75917.3	69471.5	184003	54182.3
O35264|PA1B2_RAT	10	9	668.71	0.465596	0.95067	1.33933	25581.3	Platelet-activating factor acetylhydrolase IB subunit alpha2 OS=Rattus norvegicus OX=10116 GN=Pafah1b2 PE=1 SV=1	3.82019e+06	2.69984e+06	1.54631e+06	3.10947e+06	1.49388e+06	1.41935e+06
tr|A0A0G2K3H2|A0A0G2K3H2_RAT;tr|F1LRS2|F1LRS2_RAT	4	4	134.11	0.465854	0.95067	1.39705	241289	Dedicator of cytokinesis 7 OS=Rattus norvegicus OX=10116 GN=Dock7 PE=1 SV=1	412395	177715	167658	248649	124969	168788
Q68FW7|SYTM_RAT	4	2	195.12	0.466365	0.95067	1.23551	81672.3	Threonine--tRNA ligase, mitochondrial OS=Rattus norvegicus OX=10116 GN=Tars2 PE=2 SV=1	352443	397436	218854	233496	176665	373914
B0LT89|STK24_RAT;tr|H9KVF3|H9KVF3_RAT	2	2	56.18	0.466709	0.95067	1.18604	47989.6	Serine/threonine-protein kinase 24 OS=Rattus norvegicus OX=10116 GN=Stk24 PE=2 SV=1	127833	99464.8	76118.9	79675.9	65397.2	110752
tr|G3V852|G3V852_RAT	11	6	440.52	0.467258	0.95067	1.20416	269670	RCG55135, isoform CRA_b OS=Rattus norvegicus OX=10116 GN=Tln1 PE=1 SV=1	1.18225e+06	2.09249e+06	1.32949e+06	1.50236e+06	1.01684e+06	1.30442e+06
tr|Q5XIC6|Q5XIC6_RAT	6	5	239.68	0.467351	0.95067	1.14543	52936.4	Proteasome (Prosome, macropain) 26S subunit, non-ATPase, 12 OS=Rattus norvegicus OX=10116 GN=Psmd12 PE=1 SV=1	920834	1.00735e+06	674259	839297	594614	838124
tr|D4A0E8|D4A0E8_RAT	8	8	289.49	0.467818	0.95067	1.16138	72694.9	Protein arginine N-methyltransferase 5 OS=Rattus norvegicus OX=10116 GN=Prmt5 PE=1 SV=1	624388	487423	429669	596836	317125	413327
tr|Q5XI77|Q5XI77_RAT	4	3	112.29	0.467912	0.95067	1.2076	54160.5	Annexin OS=Rattus norvegicus OX=10116 GN=Anxa11 PE=1 SV=1	103836	85554.7	36605.1	80042.3	110223	82648.4
tr|Q2I6B0|Q2I6B0_RAT	1	1	23.86	0.469013	0.95067	1.68648	93168.4	V-type proton ATPase subunit a OS=Rattus norvegicus OX=10116 GN=Tcirg1 PE=2 SV=1	53305.8	39460.9	5661.26	37567.3	106110	22319.7
tr|D4A1J6|D4A1J6_RAT	4	4	114.11	0.469226	0.95067	1.5151	128662	Ankyrin repeat and FYVE domain-containing 1 OS=Rattus norvegicus OX=10116 GN=Ankfy1 PE=1 SV=3	67247.6	51513.8	32914	133333	41377.7	55093.5
tr|Q5BJS6|Q5BJS6_RAT	1	1	22.5	0.469624	0.95067	1.86367	17947.8	Transmembrane protein 50B OS=Rattus norvegicus OX=10116 GN=Tmem50b PE=2 SV=1	18401	22649.7	27106.9	22183.4	85656.7	19183.2
P02696|RET1_RAT	1	1	25.93	0.469997	0.95067	1.78897	15834	Retinol-binding protein 1 OS=Rattus norvegicus OX=10116 GN=Rbp1 PE=1 SV=2	7523.61	2405.06	12689.4	4170.14	23719.9	12573.1
P50398|GDIA_RAT	32	24	1745.6	0.470103	0.95067	1.19519	50536.7	Rab GDP dissociation inhibitor alpha OS=Rattus norvegicus OX=10116 GN=Gdi1 PE=1 SV=1	8.01574e+06	7.33398e+06	4.87632e+06	7.91811e+06	4.46633e+06	4.53837e+06
O70441|SYN3_RAT;tr|A0A096MIT7|A0A096MIT7_RAT	5	4	167.88	0.470184	0.95067	1.4992	63348.7	Synapsin-3 OS=Rattus norvegicus OX=10116 GN=Syn3 PE=1 SV=1	578710	56090.9	57470.2	702132	112728	222995
tr|D4A017|D4A017_RAT	5	5	263.22	0.470562	0.95067	1.10099	61667.3	Transmembrane protein 87A OS=Rattus norvegicus OX=10116 GN=Tmem87a PE=1 SV=3	423736	498634	506065	541275	399223	356907
tr|F1M3J7|F1M3J7_RAT	4	4	130.6	0.470562	0.95067	1.30695	137601	Contactin-associated protein family member 4 OS=Rattus norvegicus OX=10116 GN=Cntnap4 PE=3 SV=3	229623	168396	89947.1	316700	163484	157567
tr|F1M9W9|F1M9W9_RAT	6	4	210.93	0.470923	0.95067	1.5902	160349	Similar to TRS85 homolog (Predicted) OS=Rattus norvegicus OX=10116 GN=Trappc8 PE=1 SV=2	240659	480235	359689	250888	484211	983242
P11030|ACBP_RAT;tr|Q6TXF3|Q6TXF3_RAT	5	5	174.69	0.471242	0.95067	1.30963	10027.5	Acyl-CoA-binding protein OS=Rattus norvegicus OX=10116 GN=Dbi PE=1 SV=3	388205	537184	305970	331175	781119	500334
P63036|DNJA1_RAT	4	4	219.14	0.471728	0.95067	1.37932	44868.2	DnaJ homolog subfamily A member 1 OS=Rattus norvegicus OX=10116 GN=Dnaja1 PE=1 SV=1	502354	240247	192784	219202	188522	270425
P09606|GLNA_RAT	9	8	272.29	0.472071	0.95067	1.56597	42267.8	Glutamine synthetase OS=Rattus norvegicus OX=10116 GN=Glul PE=1 SV=3	503239	732073	379320	408441	1.48822e+06	631793
tr|D3ZYY0|D3ZYY0_RAT	3	2	123.29	0.472369	0.95067	1.55076	31943.6	Short chain dehydrogenase/reductase family 39U, member 1 OS=Rattus norvegicus OX=10116 GN=Sdr39u1 PE=1 SV=1	864011	285212	253794	554473	158777	191478
tr|F1LUT4|F1LUT4_RAT	4	3	107.88	0.472642	0.95067	1.33919	110954	Phospholipid-transporting ATPase OS=Rattus norvegicus OX=10116 GN=Atp8a1 PE=1 SV=3	149420	53159.3	33516.5	143203	117504	55471.2
Q6P7R8|DHB12_RAT;tr|D3ZPU3|D3ZPU3_RAT	11	11	542.97	0.47265	0.95067	1.15386	34840.9	Very-long-chain 3-oxoacyl-CoA reductase OS=Rattus norvegicus OX=10116 GN=Hsd17b12 PE=2 SV=1	1.26819e+06	1.45309e+06	1.80966e+06	1.79413e+06	964636	1.168e+06
tr|G3V6H2|G3V6H2_RAT	20	18	645.52	0.472819	0.95067	1.19184	273615	Pre-mRNA processing factor 8, isoform CRA_a OS=Rattus norvegicus OX=10116 GN=Prpf8 PE=1 SV=1	536147	977921	675795	561962	702282	573140
P42123|LDHB_RAT	26	24	1255.07	0.472976	0.95067	1.2233	36612.4	L-lactate dehydrogenase B chain OS=Rattus norvegicus OX=10116 GN=Ldhb PE=1 SV=2	4.17155e+06	3.02893e+06	2.45309e+06	4.3391e+06	2.14228e+06	1.41002e+06
tr|D3ZLT1|D3ZLT1_RAT	1	1	40.67	0.473	0.95067	1.50149	16567.9	Complex I-B18 OS=Rattus norvegicus OX=10116 GN=Ndufb7 PE=1 SV=1	88325.9	4675.19	33708.1	58400.5	109517	22334.1
P05503|COX1_RAT;tr|A0A0A1FZ34|A0A0A1FZ34_RAT;tr|Q06QK0|Q06QK0_RAT;tr|Q8HIC9|Q8HIC9_RAT;tr|Q8SEZ6|Q8SEZ6_RAT	14	14	821.13	0.473264	0.95067	1.26773	56845	Cytochrome c oxidase subunit 1 OS=Rattus norvegicus OX=10116 GN=Mtco1 PE=2 SV=3	2.55342e+07	1.52675e+07	1.2701e+07	2.52645e+07	9.97876e+06	6.96034e+06
tr|A0A0G2JSS8|A0A0G2JSS8_RAT	11	9	457.52	0.473493	0.95067	1.08947	22206.7	Peroxiredoxin-5 OS=Rattus norvegicus OX=10116 GN=Prdx5 PE=1 SV=1	842846	751883	908357	932470	703735	661312
Q6AXT5|RAB21_RAT	2	2	76.9	0.473517	0.95067	1.14908	24163.4	Ras-related protein Rab-21 OS=Rattus norvegicus OX=10116 GN=Rab21 PE=2 SV=1	273322	167439	229430	202996	207622	172623
Q5XIC2|ECSIT_RAT	3	2	101.58	0.475314	0.95067	1.94704	49619.7	Evolutionarily conserved signaling intermediate in Toll pathway, mitochondrial OS=Rattus norvegicus OX=10116 GN=Ecsit PE=1 SV=1	354126	67016.3	74619.1	158473	54564.9	41584.6
Q08602|PGTA_RAT	1	1	57.99	0.475331	0.95067	1.39059	64904.5	Geranylgeranyl transferase type-2 subunit alpha OS=Rattus norvegicus OX=10116 GN=Rabggta PE=1 SV=1	89535.4	34433.6	29938.9	77029.1	11979.5	21669.3
Q9WUD9|SRC_RAT	7	2	313.18	0.475796	0.95067	1.23052	59973	Proto-oncogene tyrosine-protein kinase Src OS=Rattus norvegicus OX=10116 GN=Src PE=1 SV=4	812288	440123	526542	699811	342069	403808
tr|G3V940|G3V940_RAT	4	3	160.35	0.47586	0.95067	1.16378	53938.3	Coronin OS=Rattus norvegicus OX=10116 GN=Coro1b PE=1 SV=1	673478	462351	396046	466343	407517	442432
Q5U305|ERD22_RAT	7	6	449.09	0.476479	0.95067	1.20908	24454	ER lumen protein-retaining receptor 2 OS=Rattus norvegicus OX=10116 GN=Kdelr2 PE=2 SV=1	1.62124e+06	1.10191e+06	1.80815e+06	2.2376e+06	656109	854025
P83953|IMA5_RAT;tr|Q56R20|Q56R20_RAT	4	2	234.07	0.477583	0.95067	1.36348	60136.6	Importin subunit alpha-5 OS=Rattus norvegicus OX=10116 GN=Kpna1 PE=1 SV=1	713056	270668	528656	542186	236958	330058
tr|D3ZG95|D3ZG95_RAT	3	3	97.62	0.477585	0.95067	1.21008	56882.9	Mitochondrial calcium uptake family, member 3 OS=Rattus norvegicus OX=10116 GN=Micu3 PE=4 SV=2	209095	133535	132619	241903	60146.4	90692.3
tr|D3ZJS3|D3ZJS3_RAT	3	3	119.81	0.477623	0.95067	1.55202	7893.84	RCG43475 OS=Rattus norvegicus OX=10116 GN=Tomm6 PE=1 SV=1	362261	1.37034e+06	771041	468597	699885	444668
tr|A0A0G2JVC2|A0A0G2JVC2_RAT	2	2	82.29	0.477718	0.95067	1.23591	103769	SCY1-like pseudokinase 2 OS=Rattus norvegicus OX=10116 GN=Scyl2 PE=1 SV=1	180544	90529.9	125139	206279	63942.6	50362.1
tr|E9PT22|E9PT22_RAT	3	2	71.69	0.477987	0.95067	1.1499	136463	Inverted formin, FH2 and WH2 domain containing OS=Rattus norvegicus OX=10116 GN=Inf2 PE=1 SV=3	41491	29964.8	37252.1	16756.8	64936.9	12842.8
Q6P6Q9|MICU1_RAT;tr|A0A0G2K0T5|A0A0G2K0T5_RAT;tr|F1LNV5|F1LNV5_RAT	1	1	98.77	0.478087	0.95067	1.26077	54195	Calcium uptake protein 1, mitochondrial OS=Rattus norvegicus OX=10116 GN=Micu1 PE=2 SV=1	1.24889e+06	774429	605611	987348	543388	554444
tr|B5DEQ4|B5DEQ4_RAT	2	1	86.42	0.478212	0.95067	1.18947	25352.3	RCG27500, isoform CRA_c OS=Rattus norvegicus OX=10116 GN=Snrpb2 PE=1 SV=1	475668	33644.9	277154	361799	280911	292769
P57113|MAAI_RAT;tr|A0A0G2K6H2|A0A0G2K6H2_RAT	3	3	124.09	0.478724	0.95067	1.33014	23960.8	Maleylacetoacetate isomerase OS=Rattus norvegicus OX=10116 GN=Gstz1 PE=1 SV=2	123727	15508.5	36564.9	131384	52665.6	49788.6
Q4V8C7|PRKRA_RAT;tr|G3V7J2|G3V7J2_RAT	2	2	117.31	0.479057	0.95067	1.32954	34355.1	Interferon-inducible double-stranded RNA-dependent protein kinase activator A OS=Rattus norvegicus OX=10116 GN=Prkra PE=1 SV=1	288242	156194	116553	205944	159558	380356
tr|A0A0G2JSK5|A0A0G2JSK5_RAT	2	2	100.94	0.47946	0.95067	1.20148	88344.6	Integrin beta OS=Rattus norvegicus OX=10116 GN=Itgb1 PE=1 SV=1	1.3314e+06	2.1997e+06	1.50543e+06	1.43063e+06	1.86235e+06	898945
tr|D4A8L9|D4A8L9_RAT	1	1	53.81	0.479527	0.95067	1.32546	55406.4	BTB domain-containing 17 OS=Rattus norvegicus OX=10116 GN=Btbd17 PE=1 SV=1	394264	198584	172956	267088	129214	181462
Q923V4|FBX6_RAT	1	1	43.6	0.479614	0.95067	1.37859	32786.3	F-box only protein 6 OS=Rattus norvegicus OX=10116 GN=Fbxo6 PE=1 SV=1	1.48265e+06	616758	622639	1.08091e+06	390843	502761
tr|Q4QQV0|Q4QQV0_RAT	69	1	3146.86	0.479794	0.95067	1.21028	50059.4	Tubulin beta chain OS=Rattus norvegicus OX=10116 GN=Tubb6 PE=1 SV=1	188910	135165	106314	183405	120029	217456
Q9JL55|GDE1_RAT	3	3	126.25	0.479837	0.95067	1.21191	37634.2	Glycerophosphodiester phosphodiesterase 1 OS=Rattus norvegicus OX=10116 GN=Gde1 PE=1 SV=2	207502	136247	122270	182963	118165	83405
Q64119|MYL6_RAT;tr|A0A0G2JWE1|A0A0G2JWE1_RAT;tr|A0A0G2K6J5|A0A0G2K6J5_RAT;tr|B2GV99|B2GV99_RAT	1	1	57.3	0.479895	0.95067	1.39798	16975.1	Myosin light polypeptide 6 OS=Rattus norvegicus OX=10116 GN=Myl6 PE=1 SV=3	590793	1.1727e+06	416860	414715	654387	490543
Q9Z2L0|VDAC1_RAT	47	46	2003.05	0.479993	0.95067	1.14233	30755.5	Voltage-dependent anion-selective channel protein 1 OS=Rattus norvegicus OX=10116 GN=Vdac1 PE=1 SV=4	1.25788e+07	1.72505e+07	1.49857e+07	1.78349e+07	1.18247e+07	9.5715e+06
O08835|SYT11_RAT;tr|Q505J5|Q505J5_RAT	4	4	171.25	0.480169	0.95067	1.46376	48267.9	Synaptotagmin-11 OS=Rattus norvegicus OX=10116 GN=Syt11 PE=1 SV=2	266789	420177	696828	540772	354831	1.12994e+06
Q63362|NDUA5_RAT	3	3	126.32	0.480189	0.95067	1.24238	13411.8	NADH dehydrogenase [ubiquinone] 1 alpha subcomplex subunit 5 OS=Rattus norvegicus OX=10116 GN=Ndufa5 PE=1 SV=3	163057	269792	142040	143529	213273	105929
tr|F1LPI8|F1LPI8_RAT	1	1	36.13	0.480439	0.95067	1.39153	51492.2	Tyrosine-protein kinase OS=Rattus norvegicus OX=10116 GN=Fer PE=1 SV=1	124219	85067.9	38810.9	116445	26038.4	35808.3
P14841|CYTC_RAT	2	2	102.18	0.481048	0.95067	2.33234	15436.7	Cystatin-C OS=Rattus norvegicus OX=10116 GN=Cst3 PE=1 SV=2	65455.3	107590	106100	53206.4	460797	137058
Q9Z270|VAPA_RAT	8	7	392.33	0.481259	0.95067	1.18797	27841.2	Vesicle-associated membrane protein-associated protein A OS=Rattus norvegicus OX=10116 GN=Vapa PE=1 SV=3	195769	552794	1.04982e+06	661329	679593	795512
O35867|NEB1_RAT	1	1	25.31	0.48137	0.95067	1.48387	122735	Neurabin-1 OS=Rattus norvegicus OX=10116 GN=Ppp1r9a PE=1 SV=1	131515	38845.5	47997.8	62483.6	78186.3	6484.86
Q8R431|MGLL_RAT;tr|A0A0G2JYI5|A0A0G2JYI5_RAT	2	2	48.91	0.481394	0.95067	1.95806	33499.7	Monoglyceride lipase OS=Rattus norvegicus OX=10116 GN=Mgll PE=1 SV=1	179219	62500.1	27135.9	76236.9	27335.5	33734.4
B5DF51|EMC5_RAT	3	3	147.88	0.481876	0.95067	1.37972	14676.8	ER membrane protein complex subunit 5 OS=Rattus norvegicus OX=10116 GN=Mmgt1 PE=2 SV=1	262256	170152	92417.6	209604	97988.2	72793.1
Q5XII0|EPDR1_RAT	2	2	60.83	0.482045	0.95067	1.25814	25639.4	Mammalian ependymin-related protein 1 OS=Rattus norvegicus OX=10116 GN=Epdr1 PE=1 SV=1	228473	205563	121572	137450	234685	69476.7
tr|A0A096MJ90|A0A096MJ90_RAT;tr|B5DFM3|B5DFM3_RAT;tr|F1LNW6|F1LNW6_RAT	4	4	348.69	0.482233	0.95067	1.22707	13181.2	Lymphocyte antigen 6 family member H (Fragment) OS=Rattus norvegicus OX=10116 GN=Ly6h PE=4 SV=6	7.4204e+06	4.86415e+06	4.07279e+06	8.08948e+06	2.16363e+06	3.07731e+06
Q63604|NTRK2_RAT;tr|A0A0G2K5X6|A0A0G2K5X6_RAT	8	7	371.11	0.482626	0.95067	1.59317	92186.3	BDNF/NT-3 growth factors receptor OS=Rattus norvegicus OX=10116 GN=Ntrk2 PE=1 SV=1	653564	293850	157164	381319	181094	130907
tr|F1M6V6|F1M6V6_RAT;tr|Q562B0|Q562B0_RAT	1	1	28.55	0.48273	0.95067	2.26696	36642.1	Sparc/osteonectin, cwcv and kazal-like domains proteoglycan 1 OS=Rattus norvegicus OX=10116 GN=Spock1 PE=4 SV=2	6412.44	12593.3	11629.1	5534.1	16346.6	47567.3
Q5RK23|ABHD1_RAT	3	3	94.61	0.483258	0.95067	1.10334	45557.5	Protein ABHD1 OS=Rattus norvegicus OX=10116 GN=Abhd1 PE=2 SV=1	98575	82786.2	110594	72707	102945	88957.5
tr|Q5U2X8|Q5U2X8_RAT	7	7	227.56	0.483282	0.95067	1.9726	50443.5	Acyl-CoA thioesterase 9 OS=Rattus norvegicus OX=10116 GN=Acot9 PE=1 SV=1	179017	47199.2	31193.3	65016.9	31739.7	33736.3
tr|F1LSQ0|F1LSQ0_RAT	2	2	84.42	0.483605	0.95067	1.09943	69722.5	FAS-associated factor 1 OS=Rattus norvegicus OX=10116 GN=Faf1 PE=1 SV=3	170464	207467	184423	216498	151329	143669
tr|D3ZTW9|D3ZTW9_RAT	3	3	142.56	0.483841	0.95067	1.08827	41326.9	Endonuclease G-like 1 (Predicted), isoform CRA_d OS=Rattus norvegicus OX=10116 GN=Exog PE=1 SV=1	337661	461016	423612	346222	384564	392361
P38983|RSSA_RAT	11	10	556.26	0.483849	0.95067	1.17236	32824	40S ribosomal protein SA OS=Rattus norvegicus OX=10116 GN=Rpsa PE=1 SV=3	1.16757e+06	1.21415e+06	1.75928e+06	1.16799e+06	1.87932e+06	1.80745e+06
Q99MG9|KCIP4_RAT;tr|A0A0G2KAZ2|A0A0G2KAZ2_RAT;tr|G3V9C1|G3V9C1_RAT	1	1	26.13	0.483911	0.95067	1.4507	28755.7	Kv channel-interacting protein 4 OS=Rattus norvegicus OX=10116 GN=Kcnip4 PE=1 SV=1	198247	0	140181	144240	56660.2	32386.1
tr|A0A0G2K513|A0A0G2K513_RAT;tr|D3ZSD8|D3ZSD8_RAT	1	1	39.87	0.48415	0.95067	2.79858	50990.1	Transmembrane protein 143 OS=Rattus norvegicus OX=10116 GN=Tmem143 PE=1 SV=1	101991	9082.22	17877.1	19812.8	6509.78	19754.6
O35263|PA1B3_RAT	6	6	257.37	0.484389	0.95067	1.4316	25863.4	Platelet-activating factor acetylhydrolase IB subunit alpha1 OS=Rattus norvegicus OX=10116 GN=Pafah1b3 PE=1 SV=1	280831	752670	300949	376006	211974	344160
F1LN46|CPT1C_RAT	3	3	97.86	0.484422	0.95067	1.2258	90169.9	Carnitine O-palmitoyltransferase 1, brain isoform OS=Rattus norvegicus OX=10116 GN=Cpt1c PE=1 SV=1	82225.1	5286.9	7682.53	70416.4	14054.1	32218.8
Q63081|PDIA6_RAT;tr|A0A0G2JSZ5|A0A0G2JSZ5_RAT	17	15	764.66	0.484685	0.95067	1.13773	48173.5	Protein disulfide-isomerase A6 OS=Rattus norvegicus OX=10116 GN=Pdia6 PE=1 SV=2	1.09987e+06	1.19149e+06	869017	996392	1.50947e+06	1.08979e+06
P35565|CALX_RAT	36	34	1878.97	0.485311	0.95067	1.33862	67255	Calnexin OS=Rattus norvegicus OX=10116 GN=Canx PE=1 SV=1	1.4616e+07	3.01827e+07	1.29287e+07	1.49085e+07	1.89648e+07	9.25131e+06
Q5BK63|NDUA9_RAT	18	18	976.15	0.485398	0.95067	1.26773	42559.2	NADH dehydrogenase [ubiquinone] 1 alpha subcomplex subunit 9, mitochondrial OS=Rattus norvegicus OX=10116 GN=Ndufa9 PE=1 SV=2	4.84194e+06	2.34042e+06	2.72015e+06	4.63597e+06	1.45126e+06	1.72401e+06
tr|B2GUV5|B2GUV5_RAT	4	4	168.44	0.48582	0.95067	1.26979	13710.4	V-type proton ATPase subunit G OS=Rattus norvegicus OX=10116 GN=Atp6v1g1 PE=1 SV=1	706746	119931	536611	783206	532422	415461
tr|M0RAK2|M0RAK2_RAT	5	5	233.33	0.48636	0.95067	1.23273	22928.9	RCG22622 OS=Rattus norvegicus OX=10116 GN=LOC684270 PE=1 SV=2	844312	1.75048e+06	1.34011e+06	1.17773e+06	1.05231e+06	961997
tr|A0A0G2JY43|A0A0G2JY43_RAT	9	8	266.36	0.486397	0.95067	1.16756	65388	Aldehyde dehydrogenase family 3 member A2 OS=Rattus norvegicus OX=10116 GN=Aldh3a2 PE=1 SV=1	1.03628e+06	1.49001e+06	1.66628e+06	1.44864e+06	894329	1.2479e+06
P37397|CNN3_RAT	5	5	181.22	0.486713	0.95067	1.16192	36434.7	Calponin-3 OS=Rattus norvegicus OX=10116 GN=Cnn3 PE=1 SV=1	245475	500744	204051	304558	408501	391076
tr|F1M2Y4|F1M2Y4_RAT	3	2	109.38	0.486947	0.95067	1.38289	52644.6	Solute carrier family 29 member 4 OS=Rattus norvegicus OX=10116 GN=Slc29a4 PE=3 SV=1	741069	261097	300958	613209	159488	169624
P60868|RS20_RAT;tr|A0A0G2JY70|A0A0G2JY70_RAT;tr|A0A0G2K6L6|A0A0G2K6L6_RAT;tr|A0A0H2UHG7|A0A0H2UHG7_RAT;tr|D3ZZK1|D3ZZK1_RAT	1	1	37.27	0.487778	0.95067	1.02757	13372.7	40S ribosomal protein S20 OS=Rattus norvegicus OX=10116 GN=Rps20 PE=3 SV=1	30034.7	43407.2	68800	9496.68	117102	11826.1
Q64605|PTPRS_RAT;tr|Q4JFL8|Q4JFL8_RAT	5	4	155.95	0.488247	0.95067	1.35125	211929	Receptor-type tyrosine-protein phosphatase S OS=Rattus norvegicus OX=10116 GN=Ptprs PE=1 SV=2	151140	57182.2	116265	131799	63013.9	45398.5
tr|Q06QE5|Q06QE5_RAT	11	6	706.31	0.488314	0.95067	1.97675	25074.6	ATP synthase subunit a OS=Rattus norvegicus OX=10116 GN=ATP6 PE=3 SV=1	2.96089e+06	393277	811455	1.41603e+06	293494	397778
tr|Q3MID4|Q3MID4_RAT	1	1	20.64	0.488351	0.95067	1.61932	50638.7	Carbohydrate kinase-like, isoform CRA_b OS=Rattus norvegicus OX=10116 GN=Shpk PE=1 SV=1	21075.5	7098.6	1200.45	19399.9	24281.7	3885.19
P18508|GBRG2_RAT;tr|Q6PW52|Q6PW52_RAT	5	4	209.35	0.488961	0.95067	1.18718	54077.2	Gamma-aminobutyric acid receptor subunit gamma-2 OS=Rattus norvegicus OX=10116 GN=Gabrg2 PE=1 SV=1	167107	118511	105989	168683	88722.7	72456.7
Q68FS2|CSN4_RAT	2	1	79.51	0.489188	0.95067	1.80418	46289.8	COP9 signalosome complex subunit 4 OS=Rattus norvegicus OX=10116 GN=Cops4 PE=1 SV=1	279045	1.09051e+06	259466	335021	268662	299231
Q6AXM5|CEPT1_RAT	3	3	133.01	0.48932	0.95067	1.37152	46498.5	Choline/ethanolaminephosphotransferase 1 OS=Rattus norvegicus OX=10116 GN=Cept1 PE=2 SV=1	345960	119569	198879	286006	125511	72915.6
tr|D4A3D4|D4A3D4_RAT	3	3	107.61	0.489356	0.95067	1.31261	46229.3	Abhydrolase domain containing 3 (Predicted) OS=Rattus norvegicus OX=10116 GN=Abhd3 PE=3 SV=2	4.61581e+06	1.12702e+06	3.52185e+06	6.02018e+06	3.38091e+06	2.75986e+06
Q8R491|EHD3_RAT;tr|A0A0G2JTH6|A0A0G2JTH6_RAT	9	2	382.83	0.489736	0.95067	1.15948	60791.1	EH domain-containing protein 3 OS=Rattus norvegicus OX=10116 GN=Ehd3 PE=1 SV=2	1.01747e+06	773124	730464	988670	464467	721165
tr|A0A0G2JSM8|A0A0G2JSM8_RAT	19	1	810.23	0.489739	0.95067	1.20267	21310.6	Cell division control protein 42 homolog OS=Rattus norvegicus OX=10116 GN=Cdc42 PE=1 SV=1	1.11373e+07	7.33341e+06	6.7635e+06	1.1363e+07	4.98553e+06	4.63317e+06
Q8CFN2|CDC42_RAT	19	1	831.08	0.489739	0.95067	1.20267	21258.6	Cell division control protein 42 homolog OS=Rattus norvegicus OX=10116 GN=Cdc42 PE=1 SV=2	1.23986e+07	8.16398e+06	7.52951e+06	1.265e+07	5.55018e+06	5.15791e+06
tr|D3ZF97|D3ZF97_RAT	2	2	72.6	0.490055	0.95067	2.43555	54666.2	Endoplasmic reticulum lectin 1 OS=Rattus norvegicus OX=10116 GN=Erlec1 PE=1 SV=2	37549.2	343536	79004.2	46143	93482.1	49280.3
P59215|GNAO_RAT	59	46	2900.01	0.490142	0.95067	1.18682	40068.6	Guanine nucleotide-binding protein G(o) subunit alpha OS=Rattus norvegicus OX=10116 GN=Gnao1 PE=1 SV=2	3.02029e+07	1.80734e+07	2.21676e+07	3.81886e+07	8.28493e+06	1.28816e+07
tr|A0A0G2JZH0|A0A0G2JZH0_RAT;tr|D3ZJ77|D3ZJ77_RAT	4	4	176.37	0.490183	0.95067	1.16294	39873	Calcium-binding protein 39 OS=Rattus norvegicus OX=10116 GN=Cab39 PE=1 SV=1	1.00746e+06	904177	684913	1.08944e+06	619283	524024
tr|D3ZW08|D3ZW08_RAT	4	3	198.62	0.490306	0.95067	1.20943	54852.3	Adenylosuccinate lyase OS=Rattus norvegicus OX=10116 GN=Adsl PE=1 SV=1	314225	506815	287565	372495	329974	214167
P15146|MTAP2_RAT;tr|A0A0U1RRX4|A0A0U1RRX4_RAT;tr|F1LNK0|F1LNK0_RAT;tr|F1MAQ5|F1MAQ5_RAT;tr|Q64715|Q64715_RAT	14	12	376.79	0.490449	0.95067	1.27439	202409	Microtubule-associated protein 2 OS=Rattus norvegicus OX=10116 GN=Map2 PE=1 SV=3	637938	306080	327674	606650	223794	167439
Q71UE8|NEDD8_RAT;tr|A0A0G2K4G3|A0A0G2K4G3_RAT	6	6	189.55	0.490775	0.95067	1.55983	8972.41	NEDD8 OS=Rattus norvegicus OX=10116 GN=Nedd8 PE=1 SV=1	616717	874794	116577	839706	137286	53949.6
tr|Q5M7T7|Q5M7T7_RAT	1	1	35.69	0.491308	0.95067	2.54349	49490.8	Platelet-activating factor acetylhydrolase OS=Rattus norvegicus OX=10116 GN=Pla2g7 PE=2 SV=1	24876.2	23818	4657.04	6437.77	86076	43184.5
tr|M0RD40|M0RD40_RAT	3	3	80.91	0.491363	0.95067	1.18709	145993	Non-specific serine/threonine protein kinase OS=Rattus norvegicus OX=10116 GN=Sik3 PE=1 SV=2	54542.9	79899.8	50936.8	60442.7	32613.6	63107.2
P42667|SC11A_RAT;tr|Q6P9X2|Q6P9X2_RAT	3	3	104.26	0.49214	0.95067	1.23667	20599.2	Signal peptidase complex catalytic subunit SEC11A OS=Rattus norvegicus OX=10116 GN=Sec11a PE=2 SV=1	80788.1	64771.7	61837.7	93460.3	109507	53514.5
P62282|RS11_RAT	3	3	98.4	0.492624	0.95067	1.72707	18430.7	40S ribosomal protein S11 OS=Rattus norvegicus OX=10116 GN=Rps11 PE=1 SV=3	75055.8	86826.8	46069.1	44869.5	93722.2	220555
tr|G3V8B6|G3V8B6_RAT;tr|A0A0G2JTW5|A0A0G2JTW5_RAT	23	18	892.07	0.49263	0.95067	1.34039	105700	26S proteasome non-ATPase regulatory subunit 1 OS=Rattus norvegicus OX=10116 GN=Psmd1 PE=1 SV=1	2.91968e+06	1.57681e+06	1.1433e+06	1.8243e+06	1.01184e+06	1.37145e+06
tr|D3ZS72|D3ZS72_RAT	4	2	133.46	0.493143	0.95067	1.37312	184391	Phosphatidylinositol-3,4,5-trisphosphate-dependent Rac exchange factor 1 OS=Rattus norvegicus OX=10116 GN=Prex1 PE=1 SV=3	239915	87694.6	197037	130708	120965	130412
P05708|HXK1_RAT	40	12	2070.14	0.493239	0.95067	1.16068	102408	Hexokinase-1 OS=Rattus norvegicus OX=10116 GN=Hk1 PE=1 SV=4	6.40032e+06	4.52141e+06	5.28503e+06	6.97375e+06	2.97515e+06	4.01422e+06
P62747|RHOB_RAT	8	4	319.25	0.493268	0.95067	1.39859	22123.4	Rho-related GTP-binding protein RhoB OS=Rattus norvegicus OX=10116 GN=Rhob PE=1 SV=1	1.59634e+06	842257	545552	1.02897e+06	613454	491254
O35458|VIAAT_RAT	9	8	385.8	0.49335	0.95067	1.21295	57407.2	Vesicular inhibitory amino acid transporter OS=Rattus norvegicus OX=10116 GN=Slc32a1 PE=1 SV=1	1.73436e+06	41456.6	212146	1.67447e+06	342926	393897
Q9JHW5|VAMP7_RAT	4	4	132.31	0.493397	0.95067	1.17639	24775.7	Vesicle-associated membrane protein 7 OS=Rattus norvegicus OX=10116 GN=Vamp7 PE=1 SV=1	212721	109118	60574.5	177927	128844	143097
tr|D3ZQM0|D3ZQM0_RAT	3	3	78.56	0.493705	0.95067	1.16603	88587.9	Splicing factor 3a, subunit 1 OS=Rattus norvegicus OX=10116 GN=Sf3a1 PE=1 SV=1	37707.6	42802	30348.4	18120	54956.2	21996.5
Q8CFD0|SFXN5_RAT	7	7	236.66	0.493952	0.95067	1.32048	37304.5	Sideroflexin-5 OS=Rattus norvegicus OX=10116 GN=Sfxn5 PE=2 SV=1	920357	345889	626359	876015	314315	242944
tr|Q6PDW4|Q6PDW4_RAT	5	5	246.43	0.493998	0.95067	1.27618	26407.2	Proteasome subunit beta OS=Rattus norvegicus OX=10116 GN=Psmb1 PE=1 SV=1	1.06277e+06	620039	490040	901218	442806	358595
Q9EPB1|DPP2_RAT	15	14	724.92	0.494505	0.95067	1.34565	55114.4	Dipeptidyl peptidase 2 OS=Rattus norvegicus OX=10116 GN=Dpp7 PE=1 SV=1	577228	1.53689e+06	964942	699796	1.04042e+06	547935
O35303|DNM1L_RAT	21	19	1033.04	0.495469	0.95067	1.39363	83908.4	Dynamin-1-like protein OS=Rattus norvegicus OX=10116 GN=Dnm1l PE=1 SV=1	2.95121e+06	1.30896e+06	1.06363e+06	2.08111e+06	752736	986240
tr|A0A0G2K2V4|A0A0G2K2V4_RAT;tr|Q5U2P5|Q5U2P5_RAT	3	3	84.86	0.496179	0.95067	1.23836	71003.8	C2CD2-like OS=Rattus norvegicus OX=10116 GN=C2cd2l PE=1 SV=1	199023	116230	106753	186857	88594	65327.2
Q6AY20|MPRD_RAT	4	4	257.29	0.496346	0.95067	1.3624	31095.4	Cation-dependent mannose-6-phosphate receptor OS=Rattus norvegicus OX=10116 GN=M6pr PE=1 SV=1	645761	1.19448e+06	437891	539322	916558	216273
Q4KM77|EI24_RAT	1	1	63.06	0.496454	0.95067	1.21882	38892.6	Etoposide-induced protein 2.4 homolog OS=Rattus norvegicus OX=10116 GN=Ei24 PE=1 SV=1	281055	190942	159064	265293	158774	93695.4
Q4V7A0|WDR61_RAT;tr|A0A0G2K648|A0A0G2K648_RAT	1	1	54.31	0.4965	0.95067	1.25784	33746.8	WD repeat-containing protein 61 OS=Rattus norvegicus OX=10116 GN=Wdr61 PE=1 SV=1	117884	157947	72648	108028	68643.4	100374
tr|B0BN99|B0BN99_RAT	1	1	40.27	0.497035	0.95067	1.48033	22985	Hmgb3 protein OS=Rattus norvegicus OX=10116 GN=Hmgb3 PE=1 SV=1	14110.2	1106.78	75.5533	2209	3543.82	4577.62
P25304|AGRIN_RAT;tr|D4A2F1|D4A2F1_RAT;tr|F1LPF2|F1LPF2_RAT	1	1	49.1	0.497104	0.95067	1.80935	208644	Agrin OS=Rattus norvegicus OX=10116 GN=Agrn PE=1 SV=2	39633.8	173526	94997.3	63409.7	124577	369579
Q8K1Q0|NMT1_RAT	4	3	160.15	0.49766	0.95067	1.19138	56860.5	Glycylpeptide N-tetradecanoyltransferase 1 OS=Rattus norvegicus OX=10116 GN=Nmt1 PE=1 SV=1	497556	304979	465806	675447	386784	448843
Q6P7S1|ASAH1_RAT;tr|A0A0G2K8T0|A0A0G2K8T0_RAT	11	9	500.94	0.497751	0.95067	1.25013	44443.3	Acid ceramidase OS=Rattus norvegicus OX=10116 GN=Asah1 PE=1 SV=1	1.16269e+06	2.16972e+06	1.14136e+06	1.13217e+06	1.62149e+06	824975
Q6AZ83|G6PC3_RAT	6	6	247.81	0.498158	0.95067	1.16595	38833.7	Glucose-6-phosphatase 3 OS=Rattus norvegicus OX=10116 GN=G6pc3 PE=2 SV=1	218952	332987	240528	328589	371620	223767
Q63965|SFXN1_RAT	12	1	498.34	0.49918	0.95067	1.15091	35546.2	Sideroflexin-1 OS=Rattus norvegicus OX=10116 GN=Sfxn1 PE=2 SV=4	2.05692e+06	1.67585e+06	1.60846e+06	2.65944e+06	941547	1.0399e+06
tr|Q6AYS2|Q6AYS2_RAT	12	1	509.51	0.49918	0.95067	1.15091	35588.3	Sidoreflexin OS=Rattus norvegicus OX=10116 GN=Sfxn1 PE=1 SV=1	525810	428396	411168	679831	240687	265830
P47727|CBR1_RAT	2	2	53.11	0.499286	0.95067	1.37448	30578.1	Carbonyl reductase [NADPH] 1 OS=Rattus norvegicus OX=10116 GN=Cbr1 PE=1 SV=2	37702.4	130824	86018.7	59949.4	120851	169068
tr|G3V6T1|G3V6T1_RAT	9	8	312.18	0.499328	0.95067	1.23174	138360	Coatomer subunit alpha OS=Rattus norvegicus OX=10116 GN=Copa PE=1 SV=1	324360	284725	248571	403290	218863	434255
P27791|KAPCA_RAT;tr|A1L1M0|A1L1M0_RAT	19	3	783.95	0.499377	0.95067	1.16909	40619.7	cAMP-dependent protein kinase catalytic subunit alpha OS=Rattus norvegicus OX=10116 GN=Prkaca PE=1 SV=2	1.4981e+06	1.24963e+06	1.10594e+06	1.74802e+06	548958	999311
P97615|THIOM_RAT	2	2	95.51	0.499765	0.95067	1.59451	18232	Thioredoxin, mitochondrial OS=Rattus norvegicus OX=10116 GN=Txn2 PE=2 SV=1	277046	1.21154e+06	685086	288523	716785	357911
Q63570|PRS6B_RAT	2	2	86.65	0.500099	0.95067	1.1185	47408.4	26S proteasome regulatory subunit 6B OS=Rattus norvegicus OX=10116 GN=Psmc4 PE=1 SV=1	1.2637e+06	1.26726e+06	924794	1.0409e+06	827175	1.22157e+06
P0DSP1|SORL_RAT	6	6	160	0.500232	0.95067	1.34405	247314	Sortilin-related receptor OS=Rattus norvegicus OX=10116 GN=Sorl1 PE=1 SV=1	156502	410111	200923	150179	329553	91328
tr|M0R9T2|M0R9T2_RAT	1	1	28.87	0.500739	0.95067	1.2718	140128	Erbb2-interacting protein OS=Rattus norvegicus OX=10116 GN=Erbin PE=1 SV=2	45300.2	137513	93608.1	14346.7	153898	49102.1
Q62951|DPYL4_RAT;tr|F1LNT0|F1LNT0_RAT	19	16	888.9	0.500938	0.95067	1.81473	61085.7	Dihydropyrimidinase-related protein 4 (Fragment) OS=Rattus norvegicus OX=10116 GN=Dpysl4 PE=1 SV=1	3.83162e+06	1.19487e+07	2.34462e+06	3.61864e+06	3.1459e+06	3.22317e+06
Q9JHW0|PSB7_RAT;tr|A0A0G2JUN8|A0A0G2JUN8_RAT	7	5	351.32	0.501045	0.95067	1.13616	29927.5	Proteasome subunit beta type-7 OS=Rattus norvegicus OX=10116 GN=Psmb7 PE=1 SV=1	1.0855e+06	1.16302e+06	1.30958e+06	1.57152e+06	1.47111e+06	999958
Q9Z2L9|NDRG4_RAT	11	10	575.07	0.501341	0.95067	1.22038	38486.8	Protein NDRG4 OS=Rattus norvegicus OX=10116 GN=Ndrg4 PE=1 SV=1	1.46536e+06	1.38595e+06	834365	1.21689e+06	588069	1.21514e+06
tr|F1M8K7|F1M8K7_RAT	1	1	27.8	0.502232	0.95067	1.18973	50180.4	Dol-P-Man:Man(5)GlcNAc(2)-PP-Dol alpha-1,3-mannosyltransferase OS=Rattus norvegicus OX=10116 GN=Alg3 PE=3 SV=2	608109	360611	462440	614510	329929	258492
P35571|GPDM_RAT	18	17	688.6	0.502242	0.95067	1.27316	80972.8	Glycerol-3-phosphate dehydrogenase, mitochondrial OS=Rattus norvegicus OX=10116 GN=Gpd2 PE=1 SV=1	1.48465e+06	1.02273e+06	672433	1.09782e+06	899131	500619
Q9Z339|GSTO1_RAT;tr|A0A096MJ04|A0A096MJ04_RAT;tr|B6DYQ5|B6DYQ5_RAT;tr|Q6AXR6|Q6AXR6_RAT	5	5	166.39	0.503177	0.95067	1.28924	27668.9	Glutathione S-transferase omega-1 OS=Rattus norvegicus OX=10116 GN=Gsto1 PE=1 SV=2	478573	232513	204979	442457	147843	120248
Q8VH46|AFAP1_RAT;tr|A0A0G2JVI5|A0A0G2JVI5_RAT;tr|G3V6Z3|G3V6Z3_RAT	1	1	21.85	0.50318	0.95067	1.75639	80751.9	Actin filament-associated protein 1 OS=Rattus norvegicus OX=10116 GN=Afap1 PE=1 SV=1	38812.1	7704.68	2633.82	24942.4	2115.24	926.285
Q9EQG6|KDIS_RAT;tr|A0A0H4SMZ8|A0A0H4SMZ8_RAT;tr|A0A0H4SN51|A0A0H4SN51_RAT;tr|A0A0H4SQ65|A0A0H4SQ65_RAT;tr|A0A0H4SRI2|A0A0H4SRI2_RAT;tr|A0A0H4SRI7|A0A0H4SRI7_RAT;tr|A0A0H4T4D0|A0A0H4T4D0_RAT;tr|D3ZWB2|D3ZWB2_RAT	7	6	307.29	0.503327	0.95067	1.23396	195715	Kinase D-interacting substrate of 220 kDa OS=Rattus norvegicus OX=10116 GN=Kidins220 PE=1 SV=2	522915	287052	287576	447324	231236	210885
tr|B2RZD1|B2RZD1_RAT	2	2	112.25	0.504912	0.95067	1.20331	9988.47	Protein transport protein Sec61 subunit beta OS=Rattus norvegicus OX=10116 GN=Sec61b PE=1 SV=1	419653	544121	765667	875490	358334	203412
tr|D3ZTB5|D3ZTB5_RAT	1	1	53.87	0.50513	0.95067	1.31416	11197.9	S100 calcium-binding protein A13 OS=Rattus norvegicus OX=10116 GN=S100a13 PE=1 SV=2	208722	451100	213026	118061	306011	240117
Q9Z1W6|LYRIC_RAT	5	5	162.41	0.505504	0.95067	1.33949	63969.2	Protein LYRIC OS=Rattus norvegicus OX=10116 GN=Mtdh PE=1 SV=2	490626	641703	246421	410113	399257	219939
Q9ESM0|IP6K1_RAT	1	1	53.44	0.50555	0.95067	3.00771	49365.7	Inositol hexakisphosphate kinase 1 OS=Rattus norvegicus OX=10116 GN=Ip6k1 PE=2 SV=1	88205.6	16961.8	5449.85	21836.6	9578.04	5363.31
tr|D3ZJG4|D3ZJG4_RAT	2	2	90.92	0.505553	0.95067	1.30395	95972.3	Phosphofurin acidic cluster sorting protein 2 OS=Rattus norvegicus OX=10116 GN=Pacs2 PE=1 SV=2	81256.4	130328	61232.2	72174	176310	107256
tr|D3ZN61|D3ZN61_RAT	1	1	43.11	0.505801	0.95067	2.22588	61957.9	Leucine-rich repeat LGI family, member 3 OS=Rattus norvegicus OX=10116 GN=Lgi3 PE=4 SV=1	7614.19	26997.4	23484	7645.5	53189.5	68478.5
tr|D3ZNW5|D3ZNW5_RAT;tr|D3ZW56|D3ZW56_RAT;P97685|NFASC_RAT	7	7	193.87	0.505935	0.95067	1.28886	132218	Neurofascin OS=Rattus norvegicus OX=10116 GN=Nfasc PE=1 SV=3	188623	203968	91901.3	112696	176717	86495.3
Q6AYT0|QOR_RAT	1	1	38.31	0.505982	0.95067	1.21934	34975.2	Quinone oxidoreductase OS=Rattus norvegicus OX=10116 GN=Cryz PE=2 SV=1	122161	77560.7	30670.9	125565	75533.3	79828.6
tr|Q5BK47|Q5BK47_RAT	1	1	26.34	0.506041	0.95067	1.30797	55433.6	Oxysterol-binding protein OS=Rattus norvegicus OX=10116 GN=Osbpl2 PE=1 SV=1	24581.9	15712.1	1886.65	26119.9	9027.35	20023.7
Q6PCU8|NDUV3_RAT;tr|G3V644|G3V644_RAT;tr|O54755|O54755_RAT	2	2	67.82	0.506561	0.95067	1.50324	11941.5	NADH dehydrogenase [ubiquinone] flavoprotein 3, mitochondrial OS=Rattus norvegicus OX=10116 GN=Ndufv3 PE=3 SV=1	68702.4	250508	161909	105554	108651	105850
tr|D3ZZ37|D3ZZ37_RAT	1	1	43.33	0.506877	0.95067	1.3849	26127.1	Mitochondrial assembly of ribosomal large subunit 1 OS=Rattus norvegicus OX=10116 GN=Malsu1 PE=3 SV=1	124315	51413.4	47761.1	83291.9	49616.5	28467.9
tr|Q4V8H5|Q4V8H5_RAT	10	9	535.23	0.506886	0.95067	1.12764	52555.3	Aspartyl aminopeptidase OS=Rattus norvegicus OX=10116 GN=Dnpep PE=1 SV=1	1.36587e+06	1.35267e+06	1.12118e+06	1.6589e+06	806657	939538
tr|M0R402|M0R402_RAT	3	3	83.68	0.506977	0.95067	1.72314	52100.9	Thioredoxin-related transmembrane protein 3 OS=Rattus norvegicus OX=10116 GN=Tmx3 PE=1 SV=2	637367	400382	120449	232565	329934	109646
Q01728|NAC1_RAT;tr|M0R3V7|M0R3V7_RAT	7	5	279.31	0.507617	0.95067	1.11015	108184	Sodium/calcium exchanger 1 OS=Rattus norvegicus OX=10116 GN=Slc8a1 PE=1 SV=3	406640	295340	444329	737097	152541	142931
Q9ERH3|WDR7_RAT	13	10	502.44	0.508287	0.95067	1.65574	163190	WD repeat-containing protein 7 OS=Rattus norvegicus OX=10116 GN=Wdr7 PE=1 SV=1	527422	138686	109416	315265	57455.9	95664.2
tr|A0A0G2KAE0|A0A0G2KAE0_RAT	3	2	68.88	0.508403	0.95067	1.14645	41824.1	Actin-like OS=Rattus norvegicus OX=10116 GN=LOC102552318 PE=3 SV=1	161151	128509	157810	206250	75104.1	108956
tr|Q5U313|Q5U313_RAT	1	1	25.28	0.508655	0.95067	1.52537	67319.7	Ankyrin repeat domain 13a OS=Rattus norvegicus OX=10116 GN=Ankrd13a PE=1 SV=1	30432.2	9325.97	10497.4	14439.8	6825.35	11681.3
P62703|RS4X_RAT;tr|A0A0H2UHX3|A0A0H2UHX3_RAT;tr|X1WI37|X1WI37_RAT	5	5	155.64	0.509074	0.95067	1.62225	29597.7	40S ribosomal protein S4, X isoform OS=Rattus norvegicus OX=10116 GN=Rps4x PE=2 SV=2	193604	314921	258431	153094	411395	679702
tr|F1M9C9|F1M9C9_RAT;tr|Q5EB72|Q5EB72_RAT	3	2	91.38	0.509705	0.95067	1.10643	57327.8	Histidine--tRNA ligase OS=Rattus norvegicus OX=10116 GN=Hars2 PE=1 SV=1	43529	33492.5	43008.3	34934.8	44646	28903.4
P50408|VATF_RAT	4	4	219.92	0.509798	0.95067	1.25657	13370.3	V-type proton ATPase subunit F OS=Rattus norvegicus OX=10116 GN=Atp6v1f PE=1 SV=1	590186	1.25482e+06	715056	827054	716279	494014
Q6JWR2|S38A7_RAT	2	2	75.88	0.510212	0.95067	1.13876	49846.5	Putative sodium-coupled neutral amino acid transporter 7 OS=Rattus norvegicus OX=10116 GN=Slc38a7 PE=2 SV=1	720954	685587	584997	1.05489e+06	289058	404925
tr|F1LR18|F1LR18_RAT	1	1	26.35	0.512084	0.95067	1.00297	125530	Rho GTPase-activating protein 39 OS=Rattus norvegicus OX=10116 GN=Arhgap39 PE=1 SV=1	4623.48	808.687	342.847	1456.57	2205.7	2129.89
tr|D4A831|D4A831_RAT	2	2	83.51	0.512379	0.95067	1.1715	171235	Adhesion G protein-coupled receptor B3 OS=Rattus norvegicus OX=10116 GN=Adgrb3 PE=1 SV=1	154901	107756	99998.9	164313	69815.8	75435.6
P55053|FABP5_RAT	4	2	117.5	0.512737	0.95067	1.22546	15059.4	Fatty acid-binding protein 5 OS=Rattus norvegicus OX=10116 GN=Fabp5 PE=1 SV=3	186394	667147	366225	339556	655567	499654
tr|B5DFB2|B5DFB2_RAT	3	3	115.26	0.512905	0.95067	1.1672	47655.8	RB-binding protein 4, chromatin-remodeling factor OS=Rattus norvegicus OX=10116 GN=Rbbp4 PE=1 SV=1	212268	143039	60782.2	138113	182063	165484
tr|A0A0G2JVE0|A0A0G2JVE0_RAT	2	2	111.63	0.513472	0.95067	1.21408	60933.4	F-box and WD repeat domain-containing 11 OS=Rattus norvegicus OX=10116 GN=Fbxw11 PE=1 SV=1	221450	112391	176523	172097	104831	143441
Q68FS4|AMPL_RAT	9	7	437.28	0.514294	0.95067	1.31309	56150.2	Cytosol aminopeptidase OS=Rattus norvegicus OX=10116 GN=Lap3 PE=1 SV=1	1.04879e+06	1.39589e+06	545857	732348	898935	646189
tr|F1LNP8|F1LNP8_RAT	6	6	242.58	0.514516	0.95067	1.22934	57156.3	Nectin cell adhesion molecule 1 OS=Rattus norvegicus OX=10116 GN=Nectin1 PE=1 SV=2	351265	479376	236196	349257	325747	192809
tr|F1LZX5|F1LZX5_RAT	10	10	322.77	0.514682	0.95067	1.26097	452509	HECT domain E3 ubiquitin protein ligase 4 OS=Rattus norvegicus OX=10116 GN=Hectd4 PE=1 SV=3	1.27254e+06	907651	559108	1.2062e+06	512956	453225
Q6Q3F5|SIDT1_RAT;tr|D4A117|D4A117_RAT	1	1	34.64	0.514746	0.95067	1.19891	94144.8	SID1 transmembrane family member 1 OS=Rattus norvegicus OX=10116 GN=Sidt1 PE=1 SV=2	485132	265977	269333	544353	385903	293160
tr|B4F7C2|B4F7C2_RAT	118	4	5673.47	0.515194	0.95067	1.11622	49585.8	Tubulin beta chain OS=Rattus norvegicus OX=10116 GN=Tubb4a PE=1 SV=1	2.21143e+06	1.44133e+06	1.34913e+06	1.75248e+06	1.63855e+06	2.19221e+06
tr|G3V7C6|G3V7C6_RAT	138	1	6872.09	0.515194	0.95067	1.11622	61186.9	Tubulin beta chain OS=Rattus norvegicus OX=10116 GN=Tubb4b PE=1 SV=2	800033	521432	488078	633996	592779	793078
Q566E5|PLGT3_RAT	4	4	140.17	0.515273	0.95067	1.15708	58701.4	Protein O-glucosyltransferase 3 OS=Rattus norvegicus OX=10116 GN=Poglut3 PE=2 SV=1	204396	179590	126765	159423	174952	107037
P51792|CLCN3_RAT;tr|A0A0G2K2K6|A0A0G2K2K6_RAT	2	2	63.54	0.516239	0.95067	1.44733	90855	H(+)/Cl(-) exchange transporter 3 OS=Rattus norvegicus OX=10116 GN=Clcn3 PE=2 SV=2	338826	104492	279143	233066	145878	120225
tr|D3ZD11|D3ZD11_RAT	1	1	35.86	0.516903	0.95067	1.99089	24973.7	Signal peptidase complex subunit 2 OS=Rattus norvegicus OX=10116 GN=Spcs2 PE=1 SV=1	11683.5	10993.8	34843.9	9549.94	77454.7	27513.9
Q9JM53|AIFM1_RAT;tr|A0A0G2K7K2|A0A0G2K7K2_RAT	12	12	475.89	0.517688	0.95067	1.37441	66722.6	Apoptosis-inducing factor 1, mitochondrial OS=Rattus norvegicus OX=10116 GN=Aifm1 PE=1 SV=1	4.27066e+06	5.04658e+06	5.3142e+06	8.1506e+06	3.22865e+06	8.73036e+06
Q56A27|NCBP1_RAT	5	4	198.37	0.517716	0.95067	1.43423	91910.7	Nuclear cap-binding protein subunit 1 OS=Rattus norvegicus OX=10116 GN=Ncbp1 PE=1 SV=1	150102	136224	131963	142294	113622	344010
tr|A0A0U1RRU0|A0A0U1RRU0_RAT;tr|E9PTN4|E9PTN4_RAT;tr|Q4KLN3|Q4KLN3_RAT	1	1	37.48	0.517938	0.95067	1.41821	73928.8	SRSF protein kinase 1 OS=Rattus norvegicus OX=10116 GN=Srpk1 PE=1 SV=1	37638.7	385.23	23.6983	23896.4	1234.87	1696.75
tr|G3V826|G3V826_RAT	27	1	1412.99	0.518227	0.95067	1.15144	71158.6	Transketolase OS=Rattus norvegicus OX=10116 GN=Tkt PE=1 SV=1	1.40265e+06	1.39058e+06	904401	1.21199e+06	1.183e+06	816337
A1L1L2|TM214_RAT	2	2	70.37	0.518494	0.95067	1.75868	76566	Transmembrane protein 214 OS=Rattus norvegicus OX=10116 GN=Tmem214 PE=2 SV=1	114578	24122	34426	30931.5	27766.8	39742.7
Q3MHU5|RETR2_RAT;tr|A0A0G2K1U5|A0A0G2K1U5_RAT	1	1	24.08	0.518701	0.95067	1.34505	57659.1	Reticulophagy regulator 2 OS=Rattus norvegicus OX=10116 GN=Retreg2 PE=1 SV=2	61665.7	7598.38	12348.6	56393.4	40302.4	13077.3
P0DN35|NDUB1_RAT	3	3	129.29	0.51884	0.95067	1.28512	6998.16	NADH dehydrogenase [ubiquinone] 1 beta subcomplex subunit 1 OS=Rattus norvegicus OX=10116 GN=Ndufb1 PE=3 SV=1	613429	262882	247551	576485	180297	117740
P13383|NUCL_RAT;tr|Q5U328|Q5U328_RAT	7	7	234.63	0.518939	0.95067	1.28411	77147.6	Nucleolin OS=Rattus norvegicus OX=10116 GN=Ncl PE=1 SV=3	184997	374391	236558	191573	405266	425243
Q03555|GEPH_RAT;tr|B3GS92|B3GS92_RAT	10	9	462.46	0.519106	0.95067	1.22932	83265.5	Gephyrin OS=Rattus norvegicus OX=10116 GN=Gphn PE=1 SV=3	424797	249239	213503	338195	197855	185924
P56603|SCAM1_RAT;tr|A0A0G2JY82|A0A0G2JY82_RAT;tr|A0A0G2K1I6|A0A0G2K1I6_RAT;tr|Q5D009|Q5D009_RAT	3	2	193.25	0.519424	0.95067	1.26337	37998.5	Secretory carrier-associated membrane protein 1 OS=Rattus norvegicus OX=10116 GN=Scamp1 PE=1 SV=1	890389	1.41057e+06	654305	1.08738e+06	866783	385034
tr|D3ZCW5|D3ZCW5_RAT	2	2	62.21	0.519746	0.95067	1.94355	47731.1	Mannosyltransferase OS=Rattus norvegicus OX=10116 GN=Alg9 PE=1 SV=1	115451	13706.7	11311.1	61696.7	5006.78	5570.82
Q9Z2F5|CTBP1_RAT;tr|A0A0H2UI20|A0A0H2UI20_RAT;tr|F7FG31|F7FG31_RAT;tr|Q6AZ26|Q6AZ26_RAT	7	5	366.24	0.519762	0.95067	1.18623	46628.2	C-terminal-binding protein 1 OS=Rattus norvegicus OX=10116 GN=Ctbp1 PE=1 SV=3	920007	187708	578954	774944	504336	721489
O08984|LBR_RAT	3	3	101.41	0.519862	0.95067	1.20878	70724.4	Delta(14)-sterol reductase LBR OS=Rattus norvegicus OX=10116 GN=Lbr PE=1 SV=1	109186	102930	50317.4	135395	73742.2	108088
tr|D4AE00|D4AE00_RAT	9	8	322.82	0.520086	0.95067	1.23421	119142	AP-3 complex subunit beta OS=Rattus norvegicus OX=10116 GN=Ap3b2 PE=1 SV=1	851887	490760	413982	585073	455987	382227
tr|D3ZJA9|D3ZJA9_RAT	2	2	84.22	0.520262	0.95067	1.22618	72458.4	Solute carrier family 27 (Fatty acid transporter), member 3 (Predicted) OS=Rattus norvegicus OX=10116 GN=Slc27a3 PE=3 SV=1	88015.4	169554	16277.8	73449.3	168704	93633.5
tr|D3ZCI2|D3ZCI2_RAT	1	1	61.3	0.520466	0.95067	1.23901	40336.8	Solute carrier family 9 (Sodium/hydrogen exchanger), member 7 (Predicted) OS=Rattus norvegicus OX=10116 GN=Slc9a7 PE=1 SV=2	305998	141071	189140	303153	81474.4	128854
P62762|VISL1_RAT;tr|Q56A29|Q56A29_RAT	4	4	141.8	0.520561	0.95067	1.22329	22142.3	Visinin-like protein 1 OS=Rattus norvegicus OX=10116 GN=Vsnl1 PE=1 SV=2	573762	310462	320451	554875	265638	164267
tr|B2RZA8|B2RZA8_RAT	3	3	115.05	0.520803	0.95067	1.25063	50995.6	Slc30a6 protein OS=Rattus norvegicus OX=10116 GN=Slc30a6 PE=1 SV=1	77548.6	37408.2	42178.2	58752.2	35918.7	30974
tr|B2RYW7|B2RYW7_RAT	1	1	35.9	0.521096	0.95067	1.10062	12509.6	Signal recognition particle 14 kDa protein OS=Rattus norvegicus OX=10116 GN=Srp14 PE=1 SV=1	71952.9	92639.1	60592.4	84888.3	70077.1	92876.2
tr|G3V8E2|G3V8E2_RAT	5	4	148.47	0.521098	0.95067	1.31448	101586	Striatin-interacting protein 1 OS=Rattus norvegicus OX=10116 GN=Strip1 PE=1 SV=2	133791	112226	54044.6	98630.2	47319.2	82325.3
Q91ZN1|COR1A_RAT	7	7	304.4	0.521463	0.95067	1.40147	51065.3	Coronin-1A OS=Rattus norvegicus OX=10116 GN=Coro1a PE=1 SV=3	1.45819e+06	529379	569814	932814	321441	570535
F1LYQ8|FARP1_RAT	11	10	416.21	0.521531	0.95067	1.24456	118842	FERM, ARHGEF and pleckstrin domain-containing protein 1 OS=Rattus norvegicus OX=10116 GN=Farp1 PE=1 SV=2	969204	583358	476431	740901	307507	581883
O54975|XPP1_RAT;tr|A0A0G2JV31|A0A0G2JV31_RAT	3	3	137.2	0.521777	0.95067	1.13492	69657.6	Xaa-Pro aminopeptidase 1 OS=Rattus norvegicus OX=10116 GN=Xpnpep1 PE=1 SV=1	212597	176355	135826	190803	125577	146012
Q5HZE4|MTNA_RAT	3	3	115.09	0.521938	0.95067	1.3242	39587.3	Methylthioribose-1-phosphate isomerase OS=Rattus norvegicus OX=10116 GN=Mri1 PE=1 SV=1	359766	135875	205135	193029	138929	197251
P51794|CLCN4_RAT;tr|Q56A19|Q56A19_RAT	1	1	40.54	0.522004	0.95067	3.90411	83701.4	H(+)/Cl(-) exchange transporter 4 OS=Rattus norvegicus OX=10116 GN=Clcn4 PE=2 SV=1	32241	2004.64	2826.86	4078.68	3519.8	1897.28
Q4KLL4|TM9S4_RAT;tr|A0A0G2KA25|A0A0G2KA25_RAT	4	3	142.86	0.522246	0.95067	1.88958	74675.1	Transmembrane 9 superfamily member 4 OS=Rattus norvegicus OX=10116 GN=Tm9sf4 PE=2 SV=1	74098.1	372211	440500	106474	203558	159285
O08730|GLYG_RAT;tr|A0A0G2JXP1|A0A0G2JXP1_RAT;tr|F8WFR6|F8WFR6_RAT	3	2	115.29	0.522266	0.95067	1.52142	37378.2	Glycogenin-1 OS=Rattus norvegicus OX=10116 GN=Gyg1 PE=2 SV=4	284217	71695.9	89237.3	188384	58785.3	45419.8
tr|F1M8H2|F1M8H2_RAT	1	1	34.07	0.52306	0.95067	1.32612	40141.5	Tryptophanyl-tRNA synthetase OS=Rattus norvegicus OX=10116 GN=Wars2 PE=1 SV=2	238514	166907	89890.2	130264	164615	78625.7
tr|D4AE96|D4AE96_RAT	17	15	714.73	0.523197	0.95067	1.21196	119488	Importin 7 OS=Rattus norvegicus OX=10116 GN=Ipo7 PE=1 SV=1	537090	371524	279518	516765	188274	275303
tr|Q3ZB99|Q3ZB99_RAT	1	1	26.84	0.523219	0.95067	1.26756	131357	Tight junction protein 2 OS=Rattus norvegicus OX=10116 GN=Tjp2 PE=1 SV=1	30427.3	71302.4	38265.9	16879.8	65672.8	27891.9
tr|D4AE68|D4AE68_RAT	19	8	786.03	0.523639	0.95067	1.18369	42158.1	Guanine nucleotide binding protein, alpha q polypeptide, isoform CRA_a OS=Rattus norvegicus OX=10116 GN=Gnaq PE=1 SV=2	6.72579e+06	4.72334e+06	3.85269e+06	6.62801e+06	3.08056e+06	3.2186e+06
Q6DGG9|CAMLG_RAT;tr|A0A1L1WKE8|A0A1L1WKE8_RAT	3	3	122.21	0.523644	0.95067	1.20177	32790.5	Guided entry of tail-anchored proteins factor CAMLG OS=Rattus norvegicus OX=10116 GN=Camlg PE=1 SV=1	551760	468998	290184	649237	281629	159972
P14668|ANXA5_RAT;tr|A0A6F8X2H2|A0A6F8X2H2_RAT;tr|O70371|O70371_RAT;tr|Q66HH8|Q66HH8_RAT	7	6	222.76	0.524116	0.95067	1.13326	35744.5	Annexin A5 OS=Rattus norvegicus OX=10116 GN=Anxa5 PE=1 SV=3	399455	508740	405952	445408	477025	237187
tr|A0A0G2K7D7|A0A0G2K7D7_RAT;tr|Q5I0C6|Q5I0C6_RAT	1	1	38.45	0.524351	0.95067	1.16131	49758.9	Asparaginyl-tRNA synthetase 2, mitochondrial OS=Rattus norvegicus OX=10116 GN=Nars2 PE=1 SV=1	104700	38007.2	33251.3	79421	74500.7	50419.9
M0RC99|RAB5A_RAT	9	6	330.9	0.524851	0.95067	1.05611	23624.7	Ras-related protein Rab-5A OS=Rattus norvegicus OX=10116 GN=Rab5a PE=2 SV=1	408712	354732	417542	427280	449622	370345
Q5M7A7|CNRP1_RAT	5	5	232.72	0.52499	0.95067	1.28122	18658.4	CB1 cannabinoid receptor-interacting protein 1 OS=Rattus norvegicus OX=10116 GN=Cnrip1 PE=1 SV=1	4.96224e+06	2.91189e+06	2.06224e+06	4.21364e+06	1317769	2.22399e+06
tr|F2Z3Q8|F2Z3Q8_RAT	29	28	1438.25	0.525313	0.95067	1.20654	97184.1	Importin subunit beta-1 OS=Rattus norvegicus OX=10116 GN=Kpnb1 PE=1 SV=1	5.94165e+06	4.05033e+06	3.03158e+06	4.79405e+06	2.74109e+06	3.25904e+06
tr|D3Z9L5|D3Z9L5_RAT	2	1	42.11	0.525749	0.95067	1.86691	135784	WD repeat domain 11 OS=Rattus norvegicus OX=10116 GN=Wdr11 PE=1 SV=2	10693.6	4506.2	1027.88	6113.46	2114.76	464.035
tr|G3V8D6|G3V8D6_RAT	5	5	365.97	0.525922	0.95067	1.41159	80760.5	Tripartite motif protein 3, isoform CRA_a OS=Rattus norvegicus OX=10116 GN=Trim3 PE=1 SV=1	813622	276392	315926	535244	168284	292468
tr|D4A899|D4A899_RAT	5	3	198.15	0.526295	0.95067	1.15583	266492	Vacuolar protein sorting 13 homolog A OS=Rattus norvegicus OX=10116 GN=Vps13a PE=1 SV=2	183745	114444	135853	163293	124168	88061.2
tr|A0A0G2K9H3|A0A0G2K9H3_RAT;tr|F1LRE5|F1LRE5_RAT	1	1	36.24	0.526428	0.95067	1.18654	63883.9	Oxysterol-binding protein OS=Rattus norvegicus OX=10116 GN=Osbpl9 PE=1 SV=1	248263	183494	138282	237092	110442	132888
tr|A0A0G2JTK4|A0A0G2JTK4_RAT;tr|D3ZG37|D3ZG37_RAT	3	2	120.57	0.527107	0.95067	1.44919	97740.9	Protein phosphatase 6, regulatory subunit 1 OS=Rattus norvegicus OX=10116 GN=Ppp6r1 PE=1 SV=1	513444	160590	207495	279674	111222	217397
F1LQ48|HNRPL_RAT;tr|B5DFG2|B5DFG2_RAT;tr|F2Z3R2|F2Z3R2_RAT	22	20	1060.05	0.527558	0.95067	1.12355	67903.2	Heterogeneous nuclear ribonucleoprotein L OS=Rattus norvegicus OX=10116 GN=Hnrnpl PE=1 SV=2	4.17573e+06	4.10063e+06	4.7976e+06	3.47286e+06	2.39763e+06	5.76577e+06
tr|A0A0G2JUY1|A0A0G2JUY1_RAT;tr|A0A0G2JXP3|A0A0G2JXP3_RAT;tr|D7NIW0|D7NIW0_RAT;tr|F1LRN8|F1LRN8_RAT;tr|Q5U1Z5|Q5U1Z5_RAT	5	1	150.73	0.527841	0.95067	1.31388	100755	E3 ubiquitin-protein ligase OS=Rattus norvegicus OX=10116 GN=Nedd4l PE=1 SV=1	138791	179449	69674.5	138143	62150.1	94949.7
tr|D3ZZV1|D3ZZV1_RAT	5	5	149.18	0.527913	0.95067	1.20643	13771.6	Presequence translocase-associated motor 16 OS=Rattus norvegicus OX=10116 GN=Pam16 PE=1 SV=1	132045	267403	213640	181533	178820	147830
Q6Q0N3|NT5D2_RAT	5	4	209.79	0.527968	0.95067	1.35052	63653	5'-nucleotidase domain-containing protein 2 OS=Rattus norvegicus OX=10116 GN=Nt5dc2 PE=2 SV=2	201754	524542	499486	248283	346779	312578
tr|Q6S3A0|Q6S3A0_RAT	13	12	421.11	0.527973	0.95067	1.10899	533829	Plectin OS=Rattus norvegicus OX=10116 GN=Plec PE=1 SV=1	114516	128007	101804	45163.1	202061	63262
P68511|1433F_RAT	19	10	846.45	0.528072	0.95067	1.22775	28211.7	14-3-3 protein eta OS=Rattus norvegicus OX=10116 GN=Ywhah PE=1 SV=2	1.00503e+06	524312	542723	917196	407923	362569
tr|D3ZYJ5|D3ZYJ5_RAT	2	1	114.36	0.528374	0.95067	1.52241	101204	GRAM domain-containing 1B OS=Rattus norvegicus OX=10116 GN=Gramd1b PE=1 SV=1	139074	34059.2	44789.9	90776.3	32109.5	20258.3
tr|A0A0G2K1W1|A0A0G2K1W1_RAT;tr|A0A0G2K4A0|A0A0G2K4A0_RAT	1	1	25.77	0.528446	0.95067	15.9459	123811	RAB11 family-interacting protein 5 OS=Rattus norvegicus OX=10116 GN=Rab11fip5 PE=1 SV=1	92163.9	1825.68	895.827	1828.1	2349.24	1773.11
Q5XFW6|WDR6_RAT	1	1	36.2	0.528774	0.95067	5.13546	121937	WD repeat-containing protein 6 OS=Rattus norvegicus OX=10116 GN=Wdr6 PE=1 SV=2	46617.3	3070.4	1911.92	3320.29	4445.06	2282.36
P35427|RL13A_RAT;tr|Q5RK10|Q5RK10_RAT	3	3	93.83	0.528868	0.95067	1.60541	23476.2	60S ribosomal protein L13a OS=Rattus norvegicus OX=10116 GN=Rpl13a PE=1 SV=2	133612	96539.9	114117	66012.5	195230	291449
tr|F1M853|F1M853_RAT	4	3	177.81	0.529003	0.95067	1.22547	157503	Ribosome-binding protein 1 OS=Rattus norvegicus OX=10116 GN=Rrbp1 PE=1 SV=3	484067	75462.6	280432	314779	486630	227937
P55161|NCKP1_RAT;tr|F1LSM5|F1LSM5_RAT	22	21	1021.42	0.529037	0.95067	1.20815	128865	Nck-associated protein 1 OS=Rattus norvegicus OX=10116 GN=Nckap1 PE=2 SV=1	2.21646e+06	1.16625e+06	1.39222e+06	1.93864e+06	896188	1.11746e+06
Q5RJT2|SPB1_RAT	1	1	43.98	0.5294	0.95067	1.32148	94767.3	pre-rRNA 2'-O-ribose RNA methyltransferase FTSJ3 OS=Rattus norvegicus OX=10116 GN=Ftsj3 PE=1 SV=1	176493	64901.7	110155	137245	50011.2	78770.5
tr|F1M3W5|F1M3W5_RAT	17	14	711.21	0.529401	0.95067	1.38371	341294	Dmx-like 2 OS=Rattus norvegicus OX=10116 GN=Dmxl2 PE=1 SV=3	812909	273787	370627	544461	200585	308152
tr|D4ABI7|D4ABI7_RAT	7	6	447.46	0.529474	0.95067	1.07499	43104.4	Very-long-chain (3R)-3-hydroxyacyl-CoA dehydratase OS=Rattus norvegicus OX=10116 GN=Hacd3 PE=1 SV=2	4.36311e+06	3.95682e+06	4.68439e+06	4.9031e+06	3.39582e+06	3.79828e+06
P01026|CO3_RAT;tr|M0RBF1|M0RBF1_RAT;tr|M0RBJ7|M0RBJ7_RAT	4	3	125.09	0.529739	0.95067	3.8046	186459	Complement C3 OS=Rattus norvegicus OX=10116 GN=C3 PE=1 SV=3	14813.8	110843	68346	13719	206768	517615
P24049|RL17_RAT;tr|A0A0G2KB77|A0A0G2KB77_RAT;tr|A0A0H2UHQ1|A0A0H2UHQ1_RAT;tr|F1LZX7|F1LZX7_RAT	1	1	42.71	0.529827	0.95067	2.21518	21397.1	60S ribosomal protein L17 OS=Rattus norvegicus OX=10116 GN=Rpl17 PE=2 SV=3	251338	37910.5	35735.2	89073.5	31962.2	25671.9
tr|Q4QQS7|Q4QQS7_RAT	1	1	31.53	0.529914	0.95067	1.59929	52378.6	OMPdecase OS=Rattus norvegicus OX=10116 GN=Umps PE=1 SV=1	297461	86634.1	72318.5	163028	41756.1	80601.3
tr|D4ACS3|D4ACS3_RAT	2	2	100.11	0.530178	0.95067	1.23086	55761.2	Mab-21 domain-containing 2 OS=Rattus norvegicus OX=10116 GN=Mb21d2 PE=1 SV=1	653966	486073	311414	520981	263743	394496
P51799|CLCN7_RAT	1	1	25.08	0.530365	0.95067	1.14702	88730.9	H(+)/Cl(-) exchange transporter 7 OS=Rattus norvegicus OX=10116 GN=Clcn7 PE=2 SV=1	61399.6	48990.8	42322.3	59067.2	47098.2	26973.9
D3ZQG6|TRIM2_RAT;tr|D3ZM62|D3ZM62_RAT	10	9	418.4	0.530654	0.95067	1.07737	81427.2	Tripartite motif-containing protein 2 OS=Rattus norvegicus OX=10116 GN=Trim2 PE=1 SV=2	1.17274e+06	996176	1.10286e+06	2.10802e+06	460260	468531
tr|D3ZJH2|D3ZJH2_RAT	2	2	87.37	0.531071	0.95067	1.12573	118056	SURP and G patch domain-containing 2 OS=Rattus norvegicus OX=10116 GN=Sugp2 PE=1 SV=1	194405	77116.5	126908	152467	159485	136573
O08560|DGKZ_RAT;tr|A0A0G2K707|A0A0G2K707_RAT	1	1	53.43	0.531277	0.95067	1.22875	104009	Diacylglycerol kinase zeta OS=Rattus norvegicus OX=10116 GN=Dgkz PE=1 SV=1	204343	113764	125659	163156	123396	258727
tr|A0A0G2K104|A0A0G2K104_RAT;Q62976|KCMA1_RAT;tr|F1LNC7|F1LNC7_RAT	4	4	115.34	0.531421	0.95067	1.44898	117706	BK channel OS=Rattus norvegicus OX=10116 GN=Kcnma1 PE=1 SV=1	295177	89961.5	127111	128875	106025	118625
tr|A0A0G2JZI2|A0A0G2JZI2_RAT;tr|Q6TXE9|Q6TXE9_RAT	17	17	731.05	0.531807	0.95067	1.16661	169860	Glutamyl-tRNA synthetase OS=Rattus norvegicus OX=10116 GN=Eprs PE=1 SV=1	446851	446434	272857	265731	298007	435861
tr|A0A0G2K3C7|A0A0G2K3C7_RAT;tr|D4AE31|D4AE31_RAT	1	1	44.1	0.531898	0.95067	1.12484	41502.7	Family with sequence similarity 126, member A OS=Rattus norvegicus OX=10116 GN=Fam126a PE=3 SV=1	1.50553e+06	1.4146e+06	1.79863e+06	2.18209e+06	969642	1.04332e+06
Q8CFG5|CA2D3_RAT;tr|F1LSR8|F1LSR8_RAT	2	2	78.48	0.531957	0.95067	1.62575	122204	Voltage-dependent calcium channel subunit alpha-2/delta-3 OS=Rattus norvegicus OX=10116 GN=Cacna2d3 PE=1 SV=1	325131	63169.8	185411	195523	101114	56253.4
tr|Q6MG85|Q6MG85_RAT	4	4	191.65	0.532084	0.95067	1.21594	31698.4	1-acyl-sn-glycerol-3-phosphate acyltransferase OS=Rattus norvegicus OX=10116 GN=Agpat1 PE=1 SV=1	1.04069e+06	512952	905645	769200	567423	685909
D4A208|SRGP2_RAT;tr|A0A0G2JZ92|A0A0G2JZ92_RAT;tr|B5DEJ1|B5DEJ1_RAT	3	2	125.1	0.532128	0.95067	1.40223	120877	SLIT-ROBO Rho GTPase-activating protein 2 OS=Rattus norvegicus OX=10116 GN=Srgap2 PE=1 SV=1	49176.8	67659.6	21208.8	47182.2	31003.3	20261.6
Q5XI83|VP35L_RAT;tr|A0A0G2JUM2|A0A0G2JUM2_RAT	4	4	174.52	0.532495	0.95067	1.22322	106151	VPS35 endosomal protein-sorting factor-like OS=Rattus norvegicus OX=10116 GN=Vps35l PE=2 SV=1	269149	186699	132938	243238	87555.7	150549
Q4QQS8|NUP85_RAT	3	3	97.07	0.532825	0.95067	1.1171	74881.3	Nuclear pore complex protein Nup85 OS=Rattus norvegicus OX=10116 GN=Nup85 PE=2 SV=1	633006	533259	543684	782429	358883	389396
tr|D4A1Y5|D4A1Y5_RAT	1	1	22.35	0.532928	0.95067	7.45258	37716.7	Methenyltetrahydrofolate cyclohydrolase OS=Rattus norvegicus OX=10116 GN=Mthfd2 PE=3 SV=1	161005	7383.74	3799.17	5880.94	10506	6717.57
tr|D4A0Y2|D4A0Y2_RAT	3	3	116.46	0.533152	0.95067	2.40365	275308	DOP1 leucine zipper-like protein A OS=Rattus norvegicus OX=10116 GN=Dop1a PE=1 SV=2	105937	397002	254025	84012	837232	898237
Q9ESI7|DCX_RAT;tr|G3V997|G3V997_RAT	7	6	239.79	0.533416	0.95067	1.17518	40559.6	Neuronal migration protein doublecortin OS=Rattus norvegicus OX=10116 GN=Dcx PE=1 SV=2	330441	525388	341712	487476	328213	591634
P17074|RS19_RAT;tr|A0A0H2UI38|A0A0H2UI38_RAT;tr|D3ZSH6|D3ZSH6_RAT;tr|D4A6G6|D4A6G6_RAT;tr|F1LYF3|F1LYF3_RAT;tr|F1M764|F1M764_RAT	1	1	31.02	0.533726	0.95067	3.5533	16085.5	40S ribosomal protein S19 OS=Rattus norvegicus OX=10116 GN=Rps19 PE=2 SV=3	45479.2	0	2181.25	4570.92	7141.22	1700.88
P29995|ITPR2_RAT;tr|Q6W3E4|Q6W3E4_RAT	3	3	108.93	0.534144	0.95067	1.41346	307057	Inositol 1,4,5-trisphosphate receptor type 2 OS=Rattus norvegicus OX=10116 GN=Itpr2 PE=1 SV=1	176196	428712	144486	182911	183619	163653
P49803|RGS7_RAT;tr|D3ZWG2|D3ZWG2_RAT	4	3	159.84	0.534365	0.95067	1.51148	55691.2	Regulator of G-protein signaling 7 OS=Rattus norvegicus OX=10116 GN=Rgs7 PE=1 SV=2	1.33801e+06	338644	466210	850469	279192	288064
P05369|FPPS_RAT;tr|A0A0G2JXT3|A0A0G2JXT3_RAT;tr|F1LND7|F1LND7_RAT	13	11	636.64	0.534375	0.95067	1.12433	40829.8	Farnesyl pyrophosphate synthase OS=Rattus norvegicus OX=10116 GN=Fdps PE=2 SV=2	720355	1.57509e+06	902280	1.12438e+06	1.07843e+06	1.39248e+06
tr|A0A0G2K952|A0A0G2K952_RAT;tr|D3ZBB7|D3ZBB7_RAT	2	2	72.12	0.534771	0.95067	1.62196	185650	Ubiquitinyl hydrolase 1 OS=Rattus norvegicus OX=10116 GN=Usp32 PE=1 SV=1	27236.5	187.117	169.691	13723.5	1309.87	1978.87
P10824|GNAI1_RAT	30	7	1376.24	0.535646	0.95067	1.16455	40345.1	Guanine nucleotide-binding protein G(i) subunit alpha-1 OS=Rattus norvegicus OX=10116 GN=Gnai1 PE=1 SV=3	6.39487e+06	4.1218e+06	3.92718e+06	7.29427e+06	2.63214e+06	2.47651e+06
Q4KLP0|DHTK1_RAT	3	3	127.09	0.535706	0.95067	1.21054	102642	Probable 2-oxoglutarate dehydrogenase E1 component DHKTD1, mitochondrial OS=Rattus norvegicus OX=10116 GN=Dhtkd1 PE=2 SV=1	251850	132553	152684	216120	134531	93024.5
Q62688|PLCL1_RAT;tr|A0A0G2K4N6|A0A0G2K4N6_RAT;tr|F1LP62|F1LP62_RAT	2	2	70.4	0.535979	0.95067	1.53686	122772	Inactive phospholipase C-like protein 1 OS=Rattus norvegicus OX=10116 GN=Plcl1 PE=1 SV=1	30022.6	2024.17	1248.68	40257.7	2982.71	7929.9
tr|Q4FZU0|Q4FZU0_RAT	2	2	58.51	0.53679	0.95067	1.50486	47280.7	Acid phosphatase 6, lysophosphatidic OS=Rattus norvegicus OX=10116 GN=Acp6 PE=1 SV=1	595359	1.56371e+06	1.29407e+06	675847	1.87127e+06	2.64936e+06
Q8CG09|MRP1_RAT;tr|E9PT28|E9PT28_RAT	2	2	45.93	0.537014	0.95067	1.15642	171492	Multidrug resistance-associated protein 1 OS=Rattus norvegicus OX=10116 GN=Abcc1 PE=1 SV=2	15284.4	453.175	1011.72	14430	3005.53	1933.65
Q0PMD2|ANTR1_RAT;tr|A0A0G2JSJ5|A0A0G2JSJ5_RAT;tr|Q5UDR0|Q5UDR0_RAT	1	1	61.09	0.537218	0.95067	1.26711	62319.5	Anthrax toxin receptor 1 OS=Rattus norvegicus OX=10116 GN=Antxr1 PE=1 SV=2	106812	8645.92	131945	86682	172552	54252.2
P13676|ACPH_RAT;tr|B2GVB7|B2GVB7_RAT	4	3	118.39	0.537286	0.95067	1.21387	81383.8	Acylamino-acid-releasing enzyme OS=Rattus norvegicus OX=10116 GN=Apeh PE=1 SV=1	90284.4	44668.4	71114.6	72347.7	57940	39472.8
Q62940|NEDD4_RAT;tr|A0A0G2K0B4|A0A0G2K0B4_RAT;tr|A0A0G2K8P3|A0A0G2K8P3_RAT	6	2	175.12	0.537768	0.95067	1.12713	102395	E3 ubiquitin-protein ligase NEDD4 OS=Rattus norvegicus OX=10116 GN=Nedd4 PE=1 SV=1	148892	105209	119048	174196	110031	136360
tr|B0BNF6|B0BNF6_RAT	5	5	288.54	0.537806	0.95067	1.18323	31231.7	RING-type E3 ubiquitin transferase OS=Rattus norvegicus OX=10116 GN=March5 PE=1 SV=1	1.6649e+06	838745	1.14476e+06	1.91326e+06	606631	563544
tr|B3VQM3|B3VQM3_RAT	1	1	56.36	0.537832	0.95067	1.25478	34902.8	Phospholipid phosphatase-related 5 OS=Rattus norvegicus OX=10116 GN=Plppr5 PE=2 SV=1	391048	170329	295495	342900	147830	192157
Q7TSU1|BIG2_RAT	5	5	252.63	0.537873	0.95067	1.18755	201973	Brefeldin A-inhibited guanine nucleotide-exchange protein 2 OS=Rattus norvegicus OX=10116 GN=Arfgef2 PE=1 SV=1	223635	129037	139339	193227	88150.4	132928
P63095|GNAS2_RAT;tr|B0BMW4|B0BMW4_RAT;Q63803|GNAS1_RAT	7	6	271.13	0.537885	0.95067	1.18757	45663.6	Guanine nucleotide-binding protein G(s) subunit alpha isoforms short OS=Rattus norvegicus OX=10116 GN=Gnas PE=1 SV=1	2.2247e+06	1.5872e+06	1.19663e+06	1.99572e+06	1.21824e+06	1.00349e+06
tr|Q5M7T6|Q5M7T6_RAT	25	22	1101.88	0.537922	0.95067	1.13487	40301.1	V-type proton ATPase subunit OS=Rattus norvegicus OX=10116 GN=Atp6v0d1 PE=1 SV=1	6.23069e+06	4.66588e+06	6.39966e+06	8.3447e+06	3.48049e+06	3.41554e+06
D3ZW55|ITPA_RAT	2	2	53.64	0.538077	0.95067	1.16871	21927.2	Inosine triphosphate pyrophosphatase OS=Rattus norvegicus OX=10116 GN=Itpa PE=3 SV=1	109677	123343	73732	143662	67048.7	51760.9
tr|D3ZNQ6|D3ZNQ6_RAT	1	1	46.6	0.538314	0.95067	1.15326	20900	Ubiquitin-conjugating enzyme E2M OS=Rattus norvegicus OX=10116 GN=Ube2m PE=1 SV=1	1.0035e+06	1.66913e+06	1.17852e+06	1.26941e+06	824657	1.24528e+06
tr|Q68FQ9|Q68FQ9_RAT	10	9	451.66	0.53866	0.95067	1.33028	50968.7	LanC lantibiotic synthetase component C-like 2 (Bacterial) OS=Rattus norvegicus OX=10116 GN=Lancl2 PE=1 SV=1	2.36142e+06	892744	1.03951e+06	1.79415e+06	556058	877434
tr|B2RZB6|B2RZB6_RAT	1	1	62.83	0.53883	0.95067	1.22642	10402.6	U6 snRNA-associated Sm-like protein LSm8 OS=Rattus norvegicus OX=10116 GN=Lsm8 PE=1 SV=1	614579	893739	431635	762461	522551	296795
tr|Q5RK08|Q5RK08_RAT	12	11	648.74	0.538949	0.95067	1.24078	32941.7	Glioblastoma amplified sequence OS=Rattus norvegicus OX=10116 GN=Nipsnap2 PE=1 SV=1	2.67344e+06	1.24175e+06	1.65515e+06	2.11936e+06	1.47252e+06	897514
P60905|DNJC5_RAT	3	3	132.57	0.538986	0.95067	1.12886	22100.7	DnaJ homolog subfamily C member 5 OS=Rattus norvegicus OX=10116 GN=Dnajc5 PE=1 SV=1	521912	437080	448748	580525	437562	228960
tr|D4ADS4|D4ADS4_RAT	28	27	1667.09	0.539082	0.95067	1.35747	16732.5	Microsomal glutathione S-transferase 3 OS=Rattus norvegicus OX=10116 GN=Mgst3 PE=1 SV=1	45828005	9.14661e+06	2.58688e+07	4.4946e+07	4.86393e+06	9.74476e+06
P61078|UB2D3_RAT;P62839|UB2D2_RAT;tr|A0A0G2JV72|A0A0G2JV72_RAT;tr|A0A0G2K739|A0A0G2K739_RAT	10	5	409.24	0.539716	0.95067	1.14496	16687.2	Ubiquitin-conjugating enzyme E2 D3 OS=Rattus norvegicus OX=10116 GN=Ube2d3 PE=2 SV=1	2.25816e+06	2.33368e+06	1.6424e+06	2.86275e+06	1035284	1.54691e+06
P14925|AMD_RAT	3	3	80.07	0.539752	0.95067	1.28207	108675	Peptidylglycine alpha-amidating monooxygenase OS=Rattus norvegicus OX=10116 GN=Pam PE=1 SV=1	67318.6	113584	110683	189023	106588	78221.6
Q5PPJ9|SHLB2_RAT;tr|A0A0G2K9P4|A0A0G2K9P4_RAT	2	2	74.86	0.540258	0.95067	1.21796	44852.8	Endophilin-B2 OS=Rattus norvegicus OX=10116 GN=Sh3glb2 PE=1 SV=2	77576.6	140924	74484.5	54701.8	94166.5	91684.4
tr|D4A746|D4A746_RAT	1	1	22.6	0.540609	0.95067	1.20936	39902.5	GDP-mannose pyrophosphorylase B OS=Rattus norvegicus OX=10116 GN=Gmppb PE=1 SV=1	99650.4	69473.5	6066.72	113089	57020.4	41759.4
tr|G3V829|G3V829_RAT;tr|Q2QC85|Q2QC85_RAT	1	1	32.28	0.540682	0.95067	1.20146	61437.2	Far upstream element-binding protein 3 OS=Rattus norvegicus OX=10116 GN=Fubp3 PE=1 SV=1	122335	153752	75665.3	100971	106188	85612
Q5XIA1|NCLN_RAT;tr|A0A0H2UHD9|A0A0H2UHD9_RAT	7	7	306.16	0.540776	0.95067	1.11156	62992.4	Nicalin OS=Rattus norvegicus OX=10116 GN=Ncln PE=2 SV=1	369632	263829	275956	319204	288255	210683
P51907|EAA3_RAT	3	3	55.88	0.540848	0.95067	1.12808	56771.9	Excitatory amino acid transporter 3 OS=Rattus norvegicus OX=10116 GN=Slc1a1 PE=1 SV=1	136597	145322	196339	263563	101813	58583.1
P02401|RLA2_RAT;tr|D4A4D5|D4A4D5_RAT	5	4	344.57	0.541132	0.95067	1.26278	11692	60S acidic ribosomal protein P2 OS=Rattus norvegicus OX=10116 GN=Rplp2 PE=1 SV=2	499835	2.67461e+06	192789	539086	2.61931e+06	1.09367e+06
Q6IMX7|HPBP1_RAT	5	5	183.61	0.541201	0.95067	1.48133	39190.8	Hsp70-binding protein 1 OS=Rattus norvegicus OX=10116 GN=Hspbp1 PE=1 SV=1	41934.6	161227	85129.9	47691.1	93765.4	53159.8
P08430|UD16_RAT;tr|P97886|P97886_RAT;tr|Q63662|Q63662_RAT;tr|Q64671|Q64671_RAT;tr|Q6T5E9|Q6T5E9_RAT	1	1	36.09	0.541252	0.95067	1.16995	60132.1	UDP-glucuronosyltransferase 1-6 OS=Rattus norvegicus OX=10116 GN=Ugt1a6 PE=1 SV=1	517095	316049	336239	503854	282508	213153
Q9Z1N3|MYO9A_RAT;tr|A0A0G2JXH4|A0A0G2JXH4_RAT;tr|F1LMQ1|F1LMQ1_RAT	1	1	28.56	0.541658	0.95067	3.19109	301381	Unconventional myosin-IXa OS=Rattus norvegicus OX=10116 GN=Myo9a PE=1 SV=1	61148	7538.62	1967.72	17868.2	1561.37	2711.55
Q80W89|NDUAB_RAT	8	8	387.26	0.541662	0.95067	1.14786	14854	NADH dehydrogenase [ubiquinone] 1 alpha subcomplex subunit 11 OS=Rattus norvegicus OX=10116 GN=Ndufa11 PE=2 SV=1	1.49261e+06	1.26017e+06	987217	1.18882e+06	1.40937e+06	660050
P61621|S61A1_RAT	15	10	695.88	0.541909	0.95067	1.11696	52264.8	Protein transport protein Sec61 subunit alpha isoform 1 OS=Rattus norvegicus OX=10116 GN=Sec61a1 PE=2 SV=2	2.26898e+06	2.00028e+06	2.10474e+06	3.04902e+06	1.56924e+06	1.08832e+06
Q68FX7|THOC5_RAT	1	1	47.54	0.542129	0.95067	1.61698	78660.1	THO complex subunit 5 homolog OS=Rattus norvegicus OX=10116 GN=Thoc5 PE=2 SV=1	176785	150147	41045.4	89991.3	70039.3	67540.5
P69897|TBB5_RAT	138	16	6731.07	0.542284	0.95067	1.36097	49670.9	Tubulin beta-5 chain OS=Rattus norvegicus OX=10116 GN=Tubb5 PE=1 SV=1	3.67253e+07	1.75548e+07	1.28366e+07	2.23158e+07	9.63009e+06	1.73695e+07
Q6P4Z9|CSN8_RAT	5	5	170.46	0.542481	0.95067	1.25296	23235.6	COP9 signalosome complex subunit 8 OS=Rattus norvegicus OX=10116 GN=Cops8 PE=2 SV=1	480241	930107	434703	544126	365296	563128
tr|D4A4E8|D4A4E8_RAT	1	1	27.23	0.54277	0.95067	1.08678	33633	Endonuclease III-like protein 1 OS=Rattus norvegicus OX=10116 GN=Nthl1 PE=3 SV=1	310244	14848.6	272371	163014	287358	198937
tr|D4A131|D4A131_RAT	1	1	49.86	0.542881	0.95067	1.28547	33082.2	Mitochondrial ribosomal protein L4 OS=Rattus norvegicus OX=10116 GN=Mrpl4 PE=1 SV=1	347068	182559	141308	270480	107266	144192
tr|D4A0A1|D4A0A1_RAT	4	4	100.75	0.543388	0.95067	1.22383	103026	SOGA family member 3 OS=Rattus norvegicus OX=10116 GN=Soga3 PE=1 SV=1	54155.4	23121.8	10883.2	48173.6	38957.5	20762.5
O55096|DPP3_RAT	9	8	436.42	0.543406	0.95067	1.12483	83038.7	Dipeptidyl peptidase 3 OS=Rattus norvegicus OX=10116 GN=Dpp3 PE=1 SV=2	1.18876e+06	979172	900999	1.28828e+06	571573	868481
D3ZVR7|PXL2B_RAT	3	2	137.92	0.543731	0.95067	1.16865	21606.9	Prostamide/prostaglandin F synthase OS=Rattus norvegicus OX=10116 GN=Prxl2b PE=3 SV=1	75984.9	130158	100984	146538	42135.5	74130
Q5NDF0|PMGT2_RAT	5	5	163.17	0.543837	0.95067	1.35476	66717.2	Protein O-linked-mannose beta-1,4-N-acetylglucosaminyltransferase 2 OS=Rattus norvegicus OX=10116 GN=Pomgnt2 PE=1 SV=1	274668	99520.2	113013	197176	85146.5	77298.4
tr|F1M110|F1M110_RAT	6	5	239.33	0.544202	0.95067	1.18249	60471.3	Glycylpeptide N-tetradecanoyltransferase OS=Rattus norvegicus OX=10116 GN=Nmt2 PE=1 SV=3	638506	527854	361833	646041	233682	412634
tr|D3ZAT4|D3ZAT4_RAT	1	1	27.68	0.544386	0.95067	2.50864	46841.3	Serine (Or cysteine) peptidase inhibitor, clade A (Alpha-1 antiproteinase, antitrypsin), member 9 (Predicted) OS=Rattus norvegicus OX=10116 GN=Serpina9 PE=3 SV=1	22423.6	256156	206250	37565.7	528765	649932
tr|D4A3L3|D4A3L3_RAT	1	1	40.51	0.544562	0.95067	1.28785	62886.6	EGF-like-domain, multiple 5 (Predicted) OS=Rattus norvegicus OX=10116 GN=Megf9 PE=4 SV=1	142689	108573	57275.1	101895	105422	32256.8
Q641X3|HEXA_RAT	4	2	118.15	0.544934	0.95067	1.16068	60538.2	Beta-hexosaminidase subunit alpha OS=Rattus norvegicus OX=10116 GN=Hexa PE=2 SV=1	241784	262139	152770	199303	218822	147657
tr|B0BNG3|B0BNG3_RAT	6	6	213.38	0.545022	0.95067	1.18273	40392.8	Lectin, mannose-binding 2 OS=Rattus norvegicus OX=10116 GN=Lman2 PE=1 SV=1	131028	1.20757e+06	358476	436089	1.08868e+06	482415
P19945|RLA0_RAT	10	9	597.81	0.545419	0.95067	1.12382	34215.5	60S acidic ribosomal protein P0 OS=Rattus norvegicus OX=10116 GN=Rplp0 PE=1 SV=2	2.1198e+06	3.07596e+06	2.16547e+06	1.6612e+06	2.2735e+06	2.61548e+06
Q6TEK3|VKORL_RAT	2	2	96.37	0.545641	0.95067	1.15226	19778.5	Vitamin K epoxide reductase complex subunit 1-like protein 1 OS=Rattus norvegicus OX=10116 GN=Vkorc1l1 PE=1 SV=1	943247	592881	876882	1.20102e+06	379597	513536
P08503|ACADM_RAT;tr|G3V796|G3V796_RAT	5	5	186.97	0.545703	0.95067	1.23554	46555.4	Medium-chain specific acyl-CoA dehydrogenase, mitochondrial OS=Rattus norvegicus OX=10116 GN=Acadm PE=1 SV=1	324944	244475	180620	250740	456968	218993
P11240|COX5A_RAT	8	8	395.31	0.545831	0.95067	1.81082	16129.5	Cytochrome c oxidase subunit 5A, mitochondrial OS=Rattus norvegicus OX=10116 GN=Cox5a PE=1 SV=1	1.03726e+06	7.19593e+06	3.58873e+06	887988	3.31067e+06	2.32982e+06
tr|B2RZC6|B2RZC6_RAT	11	11	453.69	0.546836	0.95067	1.19754	43062.2	Ilf2 protein OS=Rattus norvegicus OX=10116 GN=Ilf2 PE=1 SV=1	3.09963e+06	1.5694e+06	1.98869e+06	3.1078e+06	1.12429e+06	1.32739e+06
P62824|RAB3C_RAT	7	3	267.4	0.54684	0.95067	1.197	25872.1	Ras-related protein Rab-3C OS=Rattus norvegicus OX=10116 GN=Rab3c PE=1 SV=1	110705	84725.4	85896.4	160615	84303.5	91829.3
P18266|GSK3B_RAT;tr|A0A0G2JSH4|A0A0G2JSH4_RAT;tr|A0A0G2KB98|A0A0G2KB98_RAT	9	7	406.02	0.547108	0.95067	1.10459	46742.4	Glycogen synthase kinase-3 beta OS=Rattus norvegicus OX=10116 GN=Gsk3b PE=1 SV=1	577943	603156	549616	602863	328794	635186
Q6AY86|VP26A_RAT;tr|A0A0G2JXT0|A0A0G2JXT0_RAT	2	1	46.84	0.547814	0.95067	1.66828	38114.8	Vacuolar protein sorting-associated protein 26A OS=Rattus norvegicus OX=10116 GN=Vps26a PE=1 SV=1	11683.2	3209.62	2690.37	5301.37	2451.08	2787.28
P0C0A1|VPS25_RAT;tr|A4D0F6|A4D0F6_RAT	1	1	44.89	0.548057	0.95067	1.35329	20761.7	Vacuolar protein-sorting-associated protein 25 OS=Rattus norvegicus OX=10116 GN=Vps25 PE=1 SV=1	126020	188177	62648	131400	78824	68242
Q920R4|GASP1_RAT;tr|M0R9R0|M0R9R0_RAT	1	1	48.11	0.548517	0.95067	1.83618	151349	G-protein coupled receptor-associated sorting protein 1 OS=Rattus norvegicus OX=10116 GN=Gprasp1 PE=1 SV=1	55509.7	8289.8	40977.5	23278.1	7897.04	25887.2
tr|A0A0G2K5Q8|A0A0G2K5Q8_RAT;tr|E9PTW1|E9PTW1_RAT;tr|Q9ERM8|Q9ERM8_RAT	1	1	49.05	0.549471	0.95067	1.59753	92554.9	Secretory carrier-associated membrane protein OS=Rattus norvegicus OX=10116 GN=Clk2 PE=1 SV=1	71386.3	124464	62531.1	83011.2	264803	64958.4
tr|Q32Q54|Q32Q54_RAT	2	2	56.77	0.54951	0.95067	1.52666	34546.1	RCG37273, isoform CRA_a OS=Rattus norvegicus OX=10116 GN=Uqcc1 PE=1 SV=1	39231.5	9297.06	15466.8	20319.7	5550.23	16048.4
tr|D3ZMR1|D3ZMR1_RAT	3	3	182.16	0.549535	0.95067	1.13247	6177.36	Mitochondrial import receptor subunit TOM7 homolog OS=Rattus norvegicus OX=10116 GN=Tomm7 PE=1 SV=1	860657	434873	538995	1.11762e+06	253507	248807
P03889|NU1M_RAT;tr|Q8HID1|Q8HID1_RAT;tr|Q8SEZ8|Q8SEZ8_RAT	3	3	96.9	0.549584	0.95067	1.18962	36145.3	NADH-ubiquinone oxidoreductase chain 1 OS=Rattus norvegicus OX=10116 GN=Mtnd1 PE=1 SV=3	235449	168777	110869	276583	188958	147224
Q4KLH4|PSPC1_RAT;tr|A0A0G2JYN7|A0A0G2JYN7_RAT	1	1	31.42	0.549617	0.95067	1.02355	58759.5	Paraspeckle component 1 OS=Rattus norvegicus OX=10116 GN=Pspc1 PE=1 SV=1	80650.4	99065.9	1930.11	70894.5	80002.2	35027.8
tr|A0A0G2JYR1|A0A0G2JYR1_RAT	6	5	190.95	0.549645	0.95067	1.1577	94189.6	Exocyst complex component OS=Rattus norvegicus OX=10116 GN=Exoc6b PE=1 SV=1	1.40862e+06	944946	843216	1.25936e+06	698669	803298
Q5U1Z0|RBGPR_RAT;tr|D4ABP4|D4ABP4_RAT;tr|F1LMT8|F1LMT8_RAT	5	4	165.63	0.55001	0.95067	1.50236	154430	Rab3 GTPase-activating protein non-catalytic subunit OS=Rattus norvegicus OX=10116 GN=Rab3gap2 PE=1 SV=2	201264	47771.2	104234	118461	37664.3	79016.2
tr|A0A0G2JSH9|A0A0G2JSH9_RAT	19	18	934.67	0.550056	0.95067	1.2327	21797.7	Peroxiredoxin-2 OS=Rattus norvegicus OX=10116 GN=Prdx2 PE=1 SV=1	4.05168e+06	5.47085e+06	2.49583e+06	4.83263e+06	3.03587e+06	1.88115e+06
tr|Q5I0F0|Q5I0F0_RAT	3	2	124.24	0.550151	0.95067	1.31761	40512.2	Developmentally-regulated GTP-binding protein 1 OS=Rattus norvegicus OX=10116 GN=Drg1 PE=1 SV=1	83009.4	8232.05	56424.7	104995	29393.3	60177.6
Q5FVQ4|MLEC_RAT;tr|A0A0G2K121|A0A0G2K121_RAT	4	4	115.01	0.550388	0.95067	1.29558	32418.1	Malectin OS=Rattus norvegicus OX=10116 GN=Mlec PE=2 SV=1	141875	218977	88322.7	125764	307203	148975
P49911|AN32A_RAT;tr|A0A0G2K7X0|A0A0G2K7X0_RAT;tr|F7EL36|F7EL36_RAT;tr|Q5PPH9|Q5PPH9_RAT	1	1	48.22	0.551119	0.95067	1.29164	28564.5	Acidic leucine-rich nuclear phosphoprotein 32 family member A OS=Rattus norvegicus OX=10116 GN=Anp32a PE=2 SV=1	687868	1.56495e+06	1.30341e+06	1.03681e+06	1.14276e+06	2.41381e+06
tr|A0A0G2JZC4|A0A0G2JZC4_RAT;tr|D3ZDA2|D3ZDA2_RAT	1	1	40.86	0.551209	0.95067	4.11023	119488	Semaphorin 6D OS=Rattus norvegicus OX=10116 GN=Sema6d PE=1 SV=1	19270.9	7600.42	11194	132047	4504.46	19906
P47860|PFKAP_RAT;tr|C7C5T2|C7C5T2_RAT	9	6	316.29	0.551401	0.95067	1.40004	85720.3	ATP-dependent 6-phosphofructokinase, platelet type OS=Rattus norvegicus OX=10116 GN=Pfkp PE=1 SV=2	886921	1.97195e+06	1.67946e+06	949338	2.32585e+06	3.07866e+06
Q5XI73|GDIR1_RAT	7	6	387.79	0.551432	0.95067	1.2107	23407.4	Rho GDP-dissociation inhibitor 1 OS=Rattus norvegicus OX=10116 GN=Arhgdia PE=1 SV=1	3.65156e+06	3.39896e+06	1.89059e+06	3.3133e+06	2.53182e+06	1.53992e+06
tr|D3ZUT9|D3ZUT9_RAT	2	2	73.37	0.55166	0.95067	1.4006	117895	Integrator complex subunit 3 OS=Rattus norvegicus OX=10116 GN=Ints3 PE=1 SV=1	98041.5	10813.3	109161	59615.4	53636.2	192101
Q6P5P5|MEST_RAT	11	11	507.97	0.551703	0.95067	1.22124	38879.2	Mesoderm-specific transcript homolog protein OS=Rattus norvegicus OX=10116 GN=Mest PE=2 SV=1	1.32984e+06	671987	746222	1.1187e+06	409351	722163
tr|D4A4Z9|D4A4Z9_RAT	5	5	135.66	0.551707	0.95067	1.92037	151795	Kinectin 1 OS=Rattus norvegicus OX=10116 GN=Ktn1 PE=1 SV=2	40533.9	31078.8	40941.7	28136.9	153653	34355.9
P08753|GNAI3_RAT	23	4	1055.08	0.551981	0.95067	1.1135	40522.2	Guanine nucleotide-binding protein G(i) subunit alpha-3 OS=Rattus norvegicus OX=10116 GN=Gnai3 PE=1 SV=3	2.36859e+06	1.92896e+06	1.90199e+06	2.8763e+06	1.31394e+06	1.37737e+06
tr|G3V7K5|G3V7K5_RAT	4	4	121.72	0.552064	0.95067	1.93413	142950	NPC intracellular cholesterol transporter 1 OS=Rattus norvegicus OX=10116 GN=Npc1 PE=1 SV=1	48890.1	44843.3	39255.2	38154.8	183861	35201.2
tr|Q06QA1|Q06QA1_RAT	9	7	423.08	0.552204	0.95067	1.23542	68574.1	NADH-ubiquinone oxidoreductase chain 5 OS=Rattus norvegicus OX=10116 GN=ND5 PE=3 SV=1	3.97452e+06	1.68953e+06	1.92249e+06	3.86024e+06	1.20712e+06	1.07351e+06
P13596|NCAM1_RAT;tr|F1LNY3|F1LNY3_RAT	46	6	2202.73	0.552451	0.95067	1.19097	94658.3	Neural cell adhesion molecule 1 OS=Rattus norvegicus OX=10116 GN=Ncam1 PE=1 SV=1	1.21396e+07	1.78503e+07	9.33987e+06	1.64467e+07	9.59928e+06	6.97733e+06
P27952|RS2_RAT;tr|A0A0U1RVI9|A0A0U1RVI9_RAT;tr|O55211|O55211_RAT;tr|O55215|O55215_RAT	11	3	440.07	0.552625	0.95067	1.3272	31231.3	40S ribosomal protein S2 OS=Rattus norvegicus OX=10116 GN=Rps2 PE=1 SV=1	938065	905660	532819	684868	751751	1.71753e+06
tr|A0A096MKH4|A0A096MKH4_RAT	2	2	51.86	0.553271	0.95067	1.01298	21893	Ubiquitin-conjugating enzyme E2, J1 (Fragment) OS=Rattus norvegicus OX=10116 GN=Ube2j1 PE=1 SV=1	248188	16459.6	55859.1	75070.5	154417	95179.7
Q9QUH6|SYGP1_RAT;tr|D3ZCL8|D3ZCL8_RAT;tr|F1LQW8|F1LQW8_RAT	2	1	62.62	0.553496	0.95067	1.54723	144722	Ras/Rap GTPase-activating protein SynGAP OS=Rattus norvegicus OX=10116 GN=Syngap1 PE=1 SV=2	197565	5681.23	5026.5	73686.4	22573	38350.6
Q66HR2|MARE1_RAT	8	6	316.45	0.55356	0.95067	1.38929	30004.2	Microtubule-associated protein RP/EB family member 1 OS=Rattus norvegicus OX=10116 GN=Mapre1 PE=1 SV=3	1.59901e+06	885941	478092	1.05317e+06	719600	359998
Q2PQA9|KINH_RAT	6	3	272.53	0.553862	0.95067	1.20203	109531	Kinesin-1 heavy chain OS=Rattus norvegicus OX=10116 GN=Kif5b PE=1 SV=1	974724	941630	505247	813778	585021	615798
Q9WVS2|OSGEP_RAT	1	1	52.81	0.553983	0.95067	1.14038	36356.8	Probable tRNA N6-adenosine threonylcarbamoyltransferase OS=Rattus norvegicus OX=10116 GN=Osgep PE=2 SV=2	145705	171728	76570.2	128572	136503	184238
P21571|ATP5J_RAT	3	3	107	0.554059	0.95067	2.36133	12494.4	ATP synthase-coupling factor 6, mitochondrial OS=Rattus norvegicus OX=10116 GN=Atp5pf PE=1 SV=1	98061.2	235886	267497	91240	1.03933e+06	289638
tr|D3ZVI9|D3ZVI9_RAT	3	2	77.07	0.55435	0.95067	1.12334	23263.4	Parkinson disease 7 domain containing 1 (Predicted), isoform CRA_a OS=Rattus norvegicus OX=10116 GN=LOC100911365 PE=1 SV=1	164861	104578	120830	140400	103772	103247
Q63525|NUDC_RAT	10	10	382.73	0.554508	0.95067	1.1365	38412.1	Nuclear migration protein nudC OS=Rattus norvegicus OX=10116 GN=Nudc PE=1 SV=1	1.41307e+06	1.25141e+06	888188	1.38381e+06	835949	906213
tr|F1LUB7|F1LUB7_RAT	10	3	353.01	0.554982	0.95067	1.32625	122489	Anion exchange protein OS=Rattus norvegicus OX=10116 GN=Slc4a8 PE=3 SV=3	281343	102395	133746	198724	95002.8	96457.6
P59382|PXMP4_RAT	1	1	38.37	0.554988	0.95067	4.82808	24136.2	Peroxisomal membrane protein 4 OS=Rattus norvegicus OX=10116 GN=Pxmp4 PE=1 SV=2	38711.1	1190.04	3670.16	3392.65	1559.77	4072.13
tr|D3ZU13|D3ZU13_RAT;tr|D4AD15|D4AD15_RAT	8	7	366.97	0.555355	0.95067	1.14979	175704	Eukaryotic translation initiation factor 4 gamma, 1 OS=Rattus norvegicus OX=10116 GN=Eif4g1 PE=1 SV=1	1.13944e+06	766728	711018	1.07026e+06	556751	649220
tr|M0R3R6|M0R3R6_RAT;tr|M0R9Q1|M0R9Q1_RAT	5	4	150.86	0.555401	0.95067	1.1553	61395.7	RNA-binding motif protein 14 OS=Rattus norvegicus OX=10116 GN=Rbm14 PE=1 SV=2	71852.6	118619	107622	61867.1	66171.9	129984
tr|M0R4G0|M0R4G0_RAT	3	3	134.48	0.55564	0.95067	1.25395	79878.5	Immunoglobulin superfamily-containing leucine-rich repeat 2 OS=Rattus norvegicus OX=10116 GN=Islr2 PE=4 SV=2	597147	678100	293477	657204	350704	243121
tr|A0A0G2JTD7|A0A0G2JTD7_RAT;tr|A0A0G2JUI5|A0A0G2JUI5_RAT;tr|F1LNQ9|F1LNQ9_RAT;tr|F1LNR0|F1LNR0_RAT;tr|F1LNR1|F1LNR1_RAT	10	5	266.22	0.555653	0.95067	1.19288	161000	Cytoplasmic linker-associated protein 1 OS=Rattus norvegicus OX=10116 GN=Clasp1 PE=1 SV=1	227169	579069	263313	277700	548456	449692
Q5PQL2|CNOT9_RAT	2	2	61.93	0.555677	0.95067	1.14497	33601.2	CCR4-NOT transcription complex subunit 9 OS=Rattus norvegicus OX=10116 GN=Cnot9 PE=1 SV=1	515070	329534	341622	474033	262076	299927
Q5U316|RAB35_RAT	8	5	388.04	0.556395	0.95067	1.11695	23025.2	Ras-related protein Rab-35 OS=Rattus norvegicus OX=10116 GN=Rab35 PE=1 SV=1	1.22359e+06	1.24209e+06	945887	1.55218e+06	731969	770208
Q5HZE0|MCATL_RAT	3	3	143.02	0.556739	0.95067	1.17579	32634.7	Mitochondrial basic amino acids transporter OS=Rattus norvegicus OX=10116 GN=Slc25a29 PE=2 SV=1	98893.9	54290.5	84895.8	110364	35932.4	56189.1
tr|D4A133|D4A133_RAT	39	36	1833.62	0.557174	0.95067	1.18959	68265.1	H(+)-transporting two-sector ATPase OS=Rattus norvegicus OX=10116 GN=Atp6v1a PE=1 SV=1	5.51153e+06	4.44186e+06	2.77958e+06	6.00181e+06	2.84585e+06	1.85601e+06
tr|A0A0G2JW92|A0A0G2JW92_RAT;tr|D3ZCJ3|D3ZCJ3_RAT	1	1	54.7	0.55726	0.95067	1.21559	82271.1	Major facilitator superfamily domain-containing 6 OS=Rattus norvegicus OX=10116 GN=Mfsd6 PE=1 SV=1	444201	276566	179375	470046	124555	145900
tr|D3ZTP0|D3ZTP0_RAT	1	1	55.61	0.55736	0.95067	1.18532	101806	10-formyltetrahydrofolate dehydrogenase OS=Rattus norvegicus OX=10116 GN=Aldh1l2 PE=1 SV=3	515139	330216	266596	356767	334991	246345
Q5FVN2|TM41B_RAT	2	2	88.39	0.557499	0.95067	1.24075	32511.5	Transmembrane protein 41B OS=Rattus norvegicus OX=10116 GN=Tmem41b PE=2 SV=1	82646.5	38599.2	78661.6	73810.6	43628.7	43679.2
tr|Q4KM57|Q4KM57_RAT	1	1	29.69	0.557674	0.95067	1.3986	36243.2	LEM domain containing 2 OS=Rattus norvegicus OX=10116 GN=Lemd2 PE=1 SV=1	31602.3	105485	64897.4	32803.2	59890.2	51726.4
Q07009|CAN2_RAT	5	5	171.41	0.55771	0.95067	1.09576	79919.4	Calpain-2 catalytic subunit OS=Rattus norvegicus OX=10116 GN=Capn2 PE=1 SV=3	226992	64214.5	75371.9	139895	143996	117792
O55012|PICAL_RAT;tr|A0A0G2JTT2|A0A0G2JTT2_RAT;tr|A0A0G2JUQ5|A0A0G2JUQ5_RAT;tr|Q498N4|Q498N4_RAT;tr|Q66SY1|Q66SY1_RAT;tr|Q66WT9|Q66WT9_RAT	6	2	212.56	0.55793	0.95067	1.15025	69286.1	Phosphatidylinositol-binding clathrin assembly protein OS=Rattus norvegicus OX=10116 GN=Picalm PE=1 SV=1	1.25359e+06	2.03765e+06	1.26806e+06	1.45619e+06	1.47164e+06	1.03593e+06
Q6AYH5|DCTN2_RAT;tr|A0A0G2JUC7|A0A0G2JUC7_RAT	12	11	395.49	0.558251	0.95067	1.16021	44147.9	Dynactin subunit 2 OS=Rattus norvegicus OX=10116 GN=Dctn2 PE=1 SV=1	237503	300789	91739.3	243109	298973	188889
tr|D3ZXF9|D3ZXF9_RAT	4	4	159.31	0.558336	0.95067	1.42357	29441.4	Mitochondrial ribosomal protein L12 OS=Rattus norvegicus OX=10116 GN=Mrpl12 PE=1 SV=1	1.63963e+06	5.70536e+06	2.96098e+06	2.41382e+06	3.06224e+06	1.76347e+06
P49185|MK08_RAT;tr|F1LP66|F1LP66_RAT	2	1	80.44	0.55857	0.95067	1.00973	46807.1	Mitogen-activated protein kinase 8 OS=Rattus norvegicus OX=10116 GN=Mapk8 PE=1 SV=1	154262	10897.8	40489.9	68858.1	81380.1	53429.3
tr|Q5XIP0|Q5XIP0_RAT	1	1	46.04	0.558726	0.95067	6.10227	37822	DnaJ (Hsp40) homolog, subfamily B, member 4 OS=Rattus norvegicus OX=10116 GN=Dnajb4 PE=1 SV=1	165714	1.04986e+06	13152.9	125200	33961.4	42193.7
Q63028|ADDA_RAT	16	1	694.73	0.55884	0.95067	1.20063	80355.3	Alpha-adducin OS=Rattus norvegicus OX=10116 GN=Add1 PE=1 SV=2	209213	130025	104873	160609	118799	90489.6
P62963|PROF1_RAT	11	11	493.6	0.559012	0.95067	1.10616	14957.2	Profilin-1 OS=Rattus norvegicus OX=10116 GN=Pfn1 PE=1 SV=2	2.1886e+06	3.07787e+06	2.21469e+06	2.92372e+06	2.18188e+06	3.16977e+06
Q66HA6|ARL8B_RAT	19	2	905.35	0.559137	0.95067	1.14092	21539	ADP-ribosylation factor-like protein 8B OS=Rattus norvegicus OX=10116 GN=Arl8b PE=2 SV=1	518384	1.76831e+06	1.65041e+06	1.50925e+06	1.27832e+06	1.70435e+06
Q64548|RTN1_RAT	15	14	813.62	0.559374	0.95067	1.19142	83001.9	Reticulon-1 OS=Rattus norvegicus OX=10116 GN=Rtn1 PE=1 SV=1	4.35763e+06	7.64567e+06	4.25357e+06	6.84626e+06	3.94031e+06	2.85841e+06
A0A0G2JTR4|ABR_RAT;tr|A0A0G2JZZ7|A0A0G2JZZ7_RAT;tr|A0A4X0W8E9|A0A4X0W8E9_RAT	12	11	474.63	0.559593	0.95067	1.30903	97692.9	Active breakpoint cluster region-related protein OS=Rattus norvegicus OX=10116 GN=Abr PE=1 SV=2	1.09893e+06	394261	389914	937616	195227	305713
tr|A0A0G2JX46|A0A0G2JX46_RAT;tr|B2RZ97|B2RZ97_RAT;tr|F1LRJ0|F1LRJ0_RAT	1	1	88.5	0.560445	0.95067	1.49471	41722.2	E3 ubiquitin-protein ligase KCMF1 OS=Rattus norvegicus OX=10116 GN=Kcmf1 PE=1 SV=1	152478	87452.1	33988.9	104916	32665.6	45677.1
tr|D3ZH41|D3ZH41_RAT	5	5	144.07	0.560922	0.95067	1.29878	36315.8	Cytoskeleton-associated protein 4 OS=Rattus norvegicus OX=10116 GN=Ckap4 PE=1 SV=2	224606	538399	241772	217710	334555	221370
tr|A0A096MIX1|A0A096MIX1_RAT;tr|A0A0G2JTB2|A0A0G2JTB2_RAT;tr|Q5EB55|Q5EB55_RAT	2	2	98.36	0.561025	0.95067	1.35878	29820.6	1,4-alpha-glucan-branching enzyme 1 (Fragment) OS=Rattus norvegicus OX=10116 GN=Gbe1 PE=1 SV=1	292669	125661	82681	234265	56770.2	77684.3
P09117|ALDOC_RAT;tr|A0A0G2K3Q6|A0A0G2K3Q6_RAT	12	4	558.91	0.561197	0.95067	1.34769	39283.8	Fructose-bisphosphate aldolase C OS=Rattus norvegicus OX=10116 GN=Aldoc PE=1 SV=3	283594	350065	171572	293889	589553	201760
tr|G3V7L8|G3V7L8_RAT	5	5	248.2	0.561379	0.95067	1.14265	26143.4	ATPase, H+ transporting, V1 subunit E isoform 1, isoform CRA_a OS=Rattus norvegicus OX=10116 GN=Atp6v1e1 PE=1 SV=1	8.52452e+06	4.63515e+06	4.91018e+06	1.03381e+07	2.72567e+06	2.75019e+06
tr|D4AC36|D4AC36_RAT	5	5	256.23	0.561737	0.95067	1.07695	37997.3	Eukaryotic translation initiation factor 3 subunit F OS=Rattus norvegicus OX=10116 GN=Eif3f PE=1 SV=3	1.05685e+06	1.15142e+06	921617	901489	811191	1.19357e+06
tr|D4A8E7|D4A8E7_RAT	1	1	35.2	0.561814	0.95067	1.12407	11990.9	COMM domain-containing 6 OS=Rattus norvegicus OX=10116 GN=Commd6 PE=1 SV=1	53591.1	3518.89	1415.21	34951	9226.43	7888.16
tr|G3V6R7|G3V6R7_RAT	2	2	94.1	0.562551	0.95067	1.03128	48004.9	3-oxoacyl-[acyl-carrier-protein] synthase, mitochondrial OS=Rattus norvegicus OX=10116 GN=Oxsm PE=1 SV=1	263888	13270.1	131438	178937	134394	108047
D4A280|PAK5_RAT	1	1	29.87	0.562602	0.95067	1.01519	80949.3	Serine/threonine-protein kinase PAK 5 OS=Rattus norvegicus OX=10116 GN=Pak5 PE=1 SV=1	30625.5	38161.3	1286.91	25027.1	16545.6	29565.3
Q80WL2|BYST_RAT;tr|M0RDF7|M0RDF7_RAT	1	1	20.42	0.563092	0.95067	1.23166	50012	Bystin OS=Rattus norvegicus OX=10116 GN=Bysl PE=1 SV=3	61317	12735.9	77816.2	66851.4	34849.6	85350.4
tr|D3ZDJ3|D3ZDJ3_RAT	2	2	95.9	0.563411	0.95067	1.56721	39071.6	ELMO domain-containing 1 OS=Rattus norvegicus OX=10116 GN=Elmod1 PE=4 SV=2	122930	33286.6	34388.1	49236.7	20178.1	52205.5
P62959|HINT1_RAT	3	3	91.34	0.563411	0.95067	1.9933	13776.9	Adenosine 5'-monophosphoramidase HINT1 OS=Rattus norvegicus OX=10116 GN=Hint1 PE=1 SV=5	33290	248585	283282	29436.3	119449	134643
Q3B8P0|PARL_RAT;tr|B0BMU4|B0BMU4_RAT;tr|F1LPN4|F1LPN4_RAT;tr|M0R589|M0R589_RAT	1	1	52.73	0.56404	0.95067	1.20966	42126.1	Presenilins-associated rhomboid-like protein, mitochondrial OS=Rattus norvegicus OX=10116 GN=Parl PE=2 SV=1	215211	139411	7980.89	255934	63444.4	119248
tr|A0A0G2K7P9|A0A0G2K7P9_RAT;tr|A0A0G2K7R3|A0A0G2K7R3_RAT;tr|F1M8G9|F1M8G9_RAT;tr|Q6RKB2|Q6RKB2_RAT;tr|Q6RKB3|Q6RKB3_RAT	12	10	382.65	0.564368	0.95067	1.02628	93062.4	Neural cell adhesion molecule 2 OS=Rattus norvegicus OX=10116 GN=Ncam2 PE=1 SV=1	818218	679778	459356	1.43862e+06	282877	185740
tr|D4A3E8|D4A3E8_RAT	7	7	248.7	0.564935	0.95067	1.22204	47648.2	Mitochondrial ribosomal protein S27 OS=Rattus norvegicus OX=10116 GN=Mrps27 PE=1 SV=1	314750	150121	292293	244671	177381	197538
P29147|BDH_RAT;tr|A0A0G2JSH2|A0A0G2JSH2_RAT	13	12	701.38	0.564967	0.95067	1.07499	38201.8	D-beta-hydroxybutyrate dehydrogenase, mitochondrial OS=Rattus norvegicus OX=10116 GN=Bdh1 PE=1 SV=2	3.22613e+06	2.51435e+06	3.31537e+06	3.16869e+06	2.73756e+06	2.51786e+06
Q99376|TFR1_RAT	25	23	1012.56	0.565173	0.95067	1.19076	85876.4	Transferrin receptor protein 1 OS=Rattus norvegicus OX=10116 GN=Tfrc PE=1 SV=2	1.91663e+06	3.78687e+06	3.12529e+06	3.74583e+06	1.75589e+06	1.91268e+06
tr|A0A0G2JVW5|A0A0G2JVW5_RAT	15	10	508.76	0.565382	0.95067	1.3117	447662	HECT-type E3 ubiquitin transferase OS=Rattus norvegicus OX=10116 GN=Huwe1 PE=1 SV=1	329448	628302	224618	258220	188108	455074
Q6PDV7|RL10_RAT;tr|D4A1P2|D4A1P2_RAT	2	2	80.15	0.565485	0.95067	1.46571	24603.9	60S ribosomal protein L10 OS=Rattus norvegicus OX=10116 GN=Rpl10 PE=1 SV=3	224604	141611	155044	139823	162246	461945
P61980|HNRPK_RAT;tr|Q5D059|Q5D059_RAT	13	12	634.03	0.565947	0.95067	1.21616	50976.3	Heterogeneous nuclear ribonucleoprotein K OS=Rattus norvegicus OX=10116 GN=Hnrnpk PE=1 SV=1	2.82723e+06	5.0345e+06	2.44581e+06	2.0823e+06	2.6108e+06	3.78239e+06
Q7TP36|SHRM2_RAT;tr|D4A053|D4A053_RAT	3	2	104.66	0.56597	0.95067	1.14763	157988	Protein Shroom2 OS=Rattus norvegicus OX=10116 GN=Shroom2 PE=1 SV=1	259443	395569	238523	290685	294368	193538
Q5GH56|XKR7_RAT	1	1	44.66	0.5663	0.95067	1.15278	64337.8	XK-related protein 7 OS=Rattus norvegicus OX=10116 GN=Xkr7 PE=2 SV=1	120746	64469.9	65437.7	140081	30523.6	46829.8
tr|B0BN81|B0BN81_RAT	13	13	635.2	0.566792	0.95067	1.26231	22906.4	40S ribosomal protein S5 OS=Rattus norvegicus OX=10116 GN=Rps5 PE=1 SV=1	3.62266e+06	1.47071e+06	2.11312e+06	2.8032e+06	1.07442e+06	1.83136e+06
P47942|DPYL2_RAT	68	55	3531.04	0.566838	0.95067	1.16737	62277.6	Dihydropyrimidinase-related protein 2 OS=Rattus norvegicus OX=10116 GN=Dpysl2 PE=1 SV=1	5.55793e+07	4.75235e+07	3.00636e+07	6.38485e+07	2.91439e+07	2.10817e+07
tr|F1LMA5|F1LMA5_RAT;tr|Q6P9U2|Q6P9U2_RAT	8	8	311.55	0.566904	0.95067	1.32695	32360.2	Friend virus susceptibility 1 OS=Rattus norvegicus OX=10116 GN=Fv1 PE=4 SV=1	488459	255905	171073	304993	129366	255524
P28570|SC6A8_RAT;tr|B4F7D9|B4F7D9_RAT	2	1	55.38	0.567393	0.95067	12.9495	70631.9	Sodium- and chloride-dependent creatine transporter 1 OS=Rattus norvegicus OX=10116 GN=Slc6a8 PE=2 SV=1	29228.4	369.073	295.539	1530.78	618.193	159.464
Q812E9|GPM6A_RAT	6	5	216.76	0.567707	0.95067	1.24845	31195.5	Neuronal membrane glycoprotein M6-a OS=Rattus norvegicus OX=10116 GN=Gpm6a PE=1 SV=1	612068	590293	734934	901400	1.06034e+06	456878
tr|M0R907|M0R907_RAT	1	1	23.58	0.567754	0.95067	2.152	13916.2	Small nuclear ribonucleoprotein Sm D3 OS=Rattus norvegicus OX=10116 GN=Snrpd3 PE=1 SV=1	29117.1	28914.2	30208.5	18695.6	141102	30094.2
P41562|IDHC_RAT	11	8	419.83	0.56778	0.95067	1.17346	46734.5	Isocitrate dehydrogenase [NADP] cytoplasmic OS=Rattus norvegicus OX=10116 GN=Idh1 PE=1 SV=1	2.39442e+06	2.17209e+06	1.31182e+06	2.26053e+06	1.48898e+06	1.2599e+06
Q5XHZ0|TRAP1_RAT	14	13	705.2	0.567804	0.95067	1.05319	80461.2	Heat shock protein 75 kDa, mitochondrial OS=Rattus norvegicus OX=10116 GN=Trap1 PE=1 SV=1	2.04471e+06	2.14407e+06	2.13004e+06	2.39977e+06	1.74563e+06	1.85427e+06
P10536|RAB1B_RAT;tr|G3V6H0|G3V6H0_RAT	6	1	332.36	0.567866	0.95067	1.08432	22163.1	Ras-related protein Rab-1B OS=Rattus norvegicus OX=10116 GN=Rab1b PE=1 SV=1	1.2095e+06	1.29089e+06	901859	1.01602e+06	1.08376e+06	1.03788e+06
tr|B0BNE3|B0BNE3_RAT	3	3	99.03	0.567886	0.95067	1.09536	20795.1	Trafficking protein particle complex subunit 5 OS=Rattus norvegicus OX=10116 GN=Trappc5 PE=1 SV=1	243860	191066	189084	248223	180353	254940
tr|F1M062|F1M062_RAT	2	2	143.62	0.568665	0.95067	1.30541	106940	La ribonucleoprotein 1, translational regulator OS=Rattus norvegicus OX=10116 GN=Larp1 PE=1 SV=3	291403	154487	108043	183684	88944.2	151707
tr|F1MAA3|F1MAA3_RAT;tr|Q499R1|Q499R1_RAT	7	3	364	0.568959	0.95067	1.20213	69183.9	Serine/threonine-protein phosphatase 2A 56 kDa regulatory subunit OS=Rattus norvegicus OX=10116 GN=Ppp2r5d PE=1 SV=2	913108	435079	655053	867630	303613	495171
Q6AY17|AB17B_RAT	1	1	42.05	0.569471	0.95067	10.0652	32200.8	Alpha/beta hydrolase domain-containing protein 17B OS=Rattus norvegicus OX=10116 GN=Abhd17b PE=1 SV=1	0	254765	3354.53	11654.1	7676.5	6314.16
tr|A0A0U1RRQ1|A0A0U1RRQ1_RAT;tr|B4F7B9|B4F7B9_RAT;tr|G3V9S6|G3V9S6_RAT	3	3	173.74	0.56977	0.95067	1.36387	7692.06	Complex I-MWFE OS=Rattus norvegicus OX=10116 GN=Ndufa1 PE=1 SV=1	1.30233e+06	241466	702129	1.23022e+06	177114	239398
P04897|GNAI2_RAT;tr|Q45QN0|Q45QN0_RAT	25	9	1218.57	0.569898	0.95067	1.18049	40499	Guanine nucleotide-binding protein G(i) subunit alpha-2 OS=Rattus norvegicus OX=10116 GN=Gnai2 PE=1 SV=3	1.72434e+06	1.01167e+06	942728	1.6358e+06	826432	654046
P49793|NUP98_RAT	1	1	32.64	0.569953	0.95067	5.67753	197281	Nuclear pore complex protein Nup98-Nup96 OS=Rattus norvegicus OX=10116 GN=Nup98 PE=1 SV=2	85952.1	3553.24	3738.14	5473.57	4712.58	6237.08
Q794E4|HNRPF_RAT	7	5	414.35	0.570056	0.95067	1.14605	45729.9	Heterogeneous nuclear ribonucleoprotein F OS=Rattus norvegicus OX=10116 GN=Hnrnpf PE=1 SV=3	2.04887e+06	1.89082e+06	1.23151e+06	1.2341e+06	1.24447e+06	2.03361e+06
P13635|CERU_RAT;tr|A0A0G2K9I6|A0A0G2K9I6_RAT;tr|G3V7K3|G3V7K3_RAT;tr|Q9JL97|Q9JL97_RAT	1	1	43.13	0.570126	0.95067	1.27404	120841	Ceruloplasmin OS=Rattus norvegicus OX=10116 GN=Cp PE=1 SV=3	553398	1.11608e+06	1.48701e+06	737475	1.89293e+06	1.3911e+06
tr|F1LVY9|F1LVY9_RAT	1	1	50.48	0.570551	0.95067	1.00549	25879.2	Peptide deformylase OS=Rattus norvegicus OX=10116 GN=Pdf PE=1 SV=2	318915	15778.5	326751	245775	233454	185845
P49655|KCJ10_RAT;tr|A0A0H2UHF5|A0A0H2UHF5_RAT	4	4	153.62	0.570732	0.95067	1.20426	42480.2	ATP-sensitive inward rectifier potassium channel 10 OS=Rattus norvegicus OX=10116 GN=Kcnj10 PE=2 SV=1	360055	222198	390601	289556	565150	316861
Q3KRE0|ATAD3_RAT	7	7	293.69	0.570884	0.95067	1.09984	66759	ATPase family AAA domain-containing protein 3 OS=Rattus norvegicus OX=10116 GN=Atad3 PE=1 SV=1	362305	330315	389800	414613	205808	363742
P54283|CACB1_RAT;tr|A0A0G2K4U4|A0A0G2K4U4_RAT;tr|G3V6K8|G3V6K8_RAT	3	2	100.83	0.571067	0.95067	2.07046	65679.6	Voltage-dependent L-type calcium channel subunit beta-1 OS=Rattus norvegicus OX=10116 GN=Cacnb1 PE=1 SV=1	32752.7	3869.74	22612.6	9118.31	11695.5	7795.77
tr|Q5RKI5|Q5RKI5_RAT	3	3	110.95	0.571668	0.95067	1.02786	144857	FLII, actin-remodeling protein OS=Rattus norvegicus OX=10116 GN=Flii PE=1 SV=1	106544	18828.2	18869.2	62853.6	38424	46983
P62271|RS18_RAT;tr|A0A0H2UHT6|A0A0H2UHT6_RAT;tr|D3ZM33|D3ZM33_RAT;tr|M0R5K9|M0R5K9_RAT	2	2	62.89	0.572622	0.95067	1.27303	17718.7	40S ribosomal protein S18 OS=Rattus norvegicus OX=10116 GN=Rps18 PE=1 SV=3	192778	182593	186131	153929	187068	373809
O35567|PUR9_RAT	8	8	293.44	0.572709	0.95067	1.10462	64208.5	Bifunctional purine biosynthesis protein ATIC OS=Rattus norvegicus OX=10116 GN=Atic PE=1 SV=2	998248	1.33584e+06	1.15012e+06	1.40493e+06	721283	1.028e+06
tr|F1M9Q3|F1M9Q3_RAT	1	1	24.33	0.572814	0.95067	1.26459	201936	E3 ubiquitin-protein ligase listerin OS=Rattus norvegicus OX=10116 GN=Ltn1 PE=1 SV=2	714343	1.63656e+06	1.41335e+06	1.04482e+06	1.25795e+06	2.45744e+06
Q9WVR6|LAT2_RAT	2	2	65.58	0.573203	0.95067	1.19392	58190.4	Large neutral amino acids transporter small subunit 2 OS=Rattus norvegicus OX=10116 GN=Slc7a8 PE=1 SV=1	66814.7	79572.1	136994	132679	47942	56731.3
tr|Q5XIN4|Q5XIN4_RAT	3	3	115.12	0.573236	0.95067	1.0349	63404.6	Myotubularin-related protein 9 OS=Rattus norvegicus OX=10116 GN=Mtmr9 PE=1 SV=1	142995	23985.2	16990.7	71459.7	47711.1	58595.4
Q66H94|FKBP9_RAT	1	1	48.54	0.573319	0.95067	1.39009	63126.6	Peptidyl-prolyl cis-trans isomerase FKBP9 OS=Rattus norvegicus OX=10116 GN=Fkbp9 PE=2 SV=1	45307.2	215942	85870	51678.6	173382	24648.3
P63319|KPCG_RAT	3	2	97.82	0.573337	0.95067	1.92565	78357.7	Protein kinase C gamma type OS=Rattus norvegicus OX=10116 GN=Prkcg PE=1 SV=1	126641	17204	22882.1	57706.4	13101.2	15774.6
tr|Q6AY58|Q6AY58_RAT	2	2	50.9	0.573488	0.95067	1.41086	27911.5	B-cell receptor-associated protein OS=Rattus norvegicus OX=10116 GN=Bcap31 PE=1 SV=1	13147.6	45151.3	55306.5	15862.6	52214.9	12444.4
tr|A0A0G2JTA1|A0A0G2JTA1_RAT	9	6	392.49	0.573732	0.95067	1.10219	54713.5	Serine/threonine-protein phosphatase 2A 56 kDa regulatory subunit OS=Rattus norvegicus OX=10116 GN=Ppp2r5e PE=1 SV=1	403442	339338	321012	493465	222012	249685
O35094|TIM44_RAT;tr|G3V640|G3V640_RAT	3	2	61.4	0.573825	0.95067	1.86624	51060.4	Mitochondrial import inner membrane translocase subunit TIM44 OS=Rattus norvegicus OX=10116 GN=Timm44 PE=1 SV=1	13783.9	99241.2	44464	21484.7	38218.1	24685.6
tr|E9PTV0|E9PTV0_RAT;tr|Q71RR7|Q71RR7_RAT	3	3	103.04	0.573867	0.95067	1.49776	24052.4	Guanylate kinase OS=Rattus norvegicus OX=10116 GN=Guk1 PE=1 SV=2	91823.7	119599	30452.2	62888.8	50028	48574.6
P47863|AQP4_RAT;tr|A0A0G2K336|A0A0G2K336_RAT;tr|A0A0H2UHZ1|A0A0H2UHZ1_RAT	2	2	84.15	0.573915	0.95067	1.6954	34480.2	Aquaporin-4 OS=Rattus norvegicus OX=10116 GN=Aqp4 PE=1 SV=1	41739.9	233159	45226.4	53131.6	395510	94099.6
tr|A0A0G2K9X3|A0A0G2K9X3_RAT;tr|A0A0G2K4Y7|A0A0G2K4Y7_RAT	30	28	1183.8	0.574232	0.95067	1.31749	210852	Unconventional myosin-Va OS=Rattus norvegicus OX=10116 GN=Myo5a PE=1 SV=1	3.48993e+06	1.10491e+06	1.55033e+06	2.82378e+06	694991	1.14552e+06
P70541|EI2BG_RAT	3	3	134.85	0.574684	0.95067	1.24089	50435.5	Translation initiation factor eIF-2B subunit gamma OS=Rattus norvegicus OX=10116 GN=Eif2b3 PE=2 SV=2	264234	59671.9	93515.1	230974	85028.5	201973
tr|Q14TE9|Q14TE9_RAT	6	4	225.01	0.574832	0.95067	1.13707	181965	DNA topoisomerase 2 OS=Rattus norvegicus OX=10116 GN=Top2b PE=2 SV=1	389550	467754	282135	321474	248604	432008
tr|M0R9X8|M0R9X8_RAT	139	129	5798.14	0.574847	0.95067	1.09615	532052	Cytoplasmic dynein 1 heavy chain 1 OS=Rattus norvegicus OX=10116 GN=Dync1h1 PE=1 SV=2	6.70674e+06	6.0178e+06	6.60331e+06	7.15532e+06	3.64877e+06	6.82833e+06
Q5FVI4|CEND_RAT;tr|B7X6I3|B7X6I3_RAT	4	4	208.38	0.575301	0.95067	1.25566	15043	Cell cycle exit and neuronal differentiation protein 1 OS=Rattus norvegicus OX=10116 GN=Cend1 PE=1 SV=1	322014	197067	359856	570256	272811	260580
tr|A0A0G2JWA3|A0A0G2JWA3_RAT;tr|F1LQM9|F1LQM9_RAT	7	6	198.92	0.575418	0.95067	1.1918	123780	Exportin 7 OS=Rattus norvegicus OX=10116 GN=Xpo7 PE=1 SV=1	131329	139444	119035	206231	99125.1	159217
tr|Q9JKB7|Q9JKB7_RAT	8	7	338.81	0.575805	0.95067	1.33981	50901	Guanine deaminase OS=Rattus norvegicus OX=10116 GN=Gda PE=1 SV=1	2.00038e+06	855597	629174	1.5309e+06	536024	534304
B5DF41|SNPH_RAT	2	2	62.18	0.576373	0.95067	1.40899	54493.9	Syntaphilin OS=Rattus norvegicus OX=10116 GN=Snph PE=1 SV=1	71633.7	29719.8	19014.7	48846.5	23679.2	12902.8
P83732|RL24_RAT;tr|A0A0H2UH99|A0A0H2UH99_RAT	4	4	144.62	0.576803	0.95067	1.20553	17779	60S ribosomal protein L24 OS=Rattus norvegicus OX=10116 GN=Rpl24 PE=2 SV=1	435638	305707	299548	312601	327021	615203
tr|G3V8R2|G3V8R2_RAT;P55067|NCAN_RAT	3	3	57.22	0.576845	0.95067	2.45877	136254	Neurocan core protein OS=Rattus norvegicus OX=10116 GN=Ncan PE=1 SV=1	48099.1	766899	314127	50007.7	193641	215576
F1LTE0|TANC2_RAT;tr|A0A0G2K9J0|A0A0G2K9J0_RAT	5	5	157.88	0.57685	0.95067	1.82139	219810	Protein TANC2 OS=Rattus norvegicus OX=10116 GN=Tanc2 PE=1 SV=2	289070	516021	76832.6	199853	155462	128889
Q9ESR9|ABCA2_RAT;tr|G3V7X4|G3V7X4_RAT	1	1	54.43	0.577024	0.95067	1.10292	270926	ATP-binding cassette sub-family A member 2 OS=Rattus norvegicus OX=10116 GN=Abca2 PE=1 SV=1	101451	100440	77236.8	79884.8	113369	59828.3
O88600|HSP74_RAT;tr|F1LRV4|F1LRV4_RAT	21	16	940.77	0.577412	0.95067	1.12648	94056.5	Heat shock 70 kDa protein 4 OS=Rattus norvegicus OX=10116 GN=Hspa4 PE=1 SV=1	1.08629e+06	383640	450650	924651	613328	625513
Q10468|B4GN1_RAT	1	1	30.58	0.578647	0.95067	1.13733	59279	Beta-1,4 N-acetylgalactosaminyltransferase 1 OS=Rattus norvegicus OX=10116 GN=B4galnt1 PE=1 SV=1	49038.4	15067.5	29265.4	44427.8	28038.6	33727.9
Q505J6|GHC2_RAT	5	3	207	0.578738	0.95067	1.13119	34170.1	Mitochondrial glutamate carrier 2 OS=Rattus norvegicus OX=10116 GN=Slc25a18 PE=2 SV=2	144553	97182.9	162614	101669	118144	137641
Q9JHZ9|S38A3_RAT	12	10	470.17	0.579363	0.95067	1.12461	55636.7	Sodium-coupled neutral amino acid transporter 3 OS=Rattus norvegicus OX=10116 GN=Slc38a3 PE=2 SV=1	909724	606190	746557	1.03613e+06	583031	392616
tr|A0A0G2K0H6|A0A0G2K0H6_RAT;tr|B2RZ63|B2RZ63_RAT;tr|G3V6Q3|G3V6Q3_RAT	2	1	96.29	0.580113	0.95067	1.54412	42970.9	WD repeat domain 13 OS=Rattus norvegicus OX=10116 GN=Wdr13 PE=1 SV=1	843361	240645	163780	536740	148904	122445
Q5BQE6|DHC24_RAT	4	3	185.97	0.58031	0.95067	1.02917	60047.2	Delta(24)-sterol reductase OS=Rattus norvegicus OX=10116 GN=Dhcr24 PE=2 SV=2	242036	20028.6	92181.5	147671	125627	91280.9
tr|D3ZCG2|D3ZCG2_RAT;tr|D3ZJJ7|D3ZJJ7_RAT;tr|D3ZSN6|D3ZSN6_RAT;tr|D3ZYN2|D3ZYN2_RAT;tr|D4A1V5|D4A1V5_RAT	1	1	29.92	0.580674	0.95067	1.60309	185290	Kinesin family member 21A OS=Rattus norvegicus OX=10116 GN=Kif21a PE=1 SV=2	137930	0	0	52777.1	0	33262.8
Q6AYK8|EIF3D_RAT	2	2	92.04	0.581307	0.95067	1.28667	63988.9	Eukaryotic translation initiation factor 3 subunit D OS=Rattus norvegicus OX=10116 GN=Eif3d PE=1 SV=1	163913	131626	222271	140600	170916	354735
tr|Q5XIP2|Q5XIP2_RAT	2	2	53.47	0.581402	0.95067	1.11535	44893.3	GPI-anchor transamidase OS=Rattus norvegicus OX=10116 GN=Pigk PE=1 SV=1	163994	111678	134499	183597	91393.1	92761.3
tr|M0R6T4|M0R6T4_RAT	3	2	93.17	0.58197	0.95067	1.19795	112932	MMS19 nucleotide excision repair protein OS=Rattus norvegicus OX=10116 GN=Mms19 PE=1 SV=1	71948.5	19482.1	20187.7	61051.6	23924.6	48737.2
tr|A0A292G0W2|A0A292G0W2_RAT	2	2	70.4	0.582108	0.95067	1.4105	44828.3	Gai-interacting protein OS=Rattus norvegicus OX=10116 GN=Phf24 PE=4 SV=1	215117	59578.6	50254.6	162243	40994.5	27142.6
P07092|GDN_RAT;tr|G3V7Z4|G3V7Z4_RAT	4	4	113.68	0.582116	0.95067	1.28877	44063.4	Glia-derived nexin OS=Rattus norvegicus OX=10116 GN=Serpine2 PE=1 SV=1	48370.8	211818	97656.7	89419.8	258986	112775
P97536|CAND1_RAT	38	35	1671.88	0.582117	0.95067	1.19766	136361	Cullin-associated NEDD8-dissociated protein 1 OS=Rattus norvegicus OX=10116 GN=Cand1 PE=1 SV=1	4.85754e+06	2.67819e+06	2.44509e+06	4.28216e+06	1.73794e+06	2.3135e+06
tr|A0A0G2KBB9|A0A0G2KBB9_RAT;tr|F1LM42|F1LM42_RAT	50	2	1758.16	0.582564	0.95067	1.30805	433524	Ankyrin 2 OS=Rattus norvegicus OX=10116 GN=Ank2 PE=1 SV=1	2.9702e+06	8.93978e+06	7.87096e+06	2.3257e+06	4.08164e+06	8.71509e+06
tr|F1M9N9|F1M9N9_RAT;tr|A0A0G2K6R9|A0A0G2K6R9_RAT	51	2	1742.45	0.582564	0.95067	1.30805	427269	Ankyrin 2 OS=Rattus norvegicus OX=10116 GN=Ank2 PE=1 SV=3	275436	829013	729897	215669	378503	808176
P11505|AT2B1_RAT	35	21	1358.3	0.582678	0.95067	1.1398	134693	Plasma membrane calcium-transporting ATPase 1 OS=Rattus norvegicus OX=10116 GN=Atp2b1 PE=1 SV=3	1.15832e+06	772731	1.26648e+06	1.51512e+06	480907	809317
P35738|ODBB_RAT;tr|A0A0A0MXW1|A0A0A0MXW1_RAT;tr|B0BNK6|B0BNK6_RAT	6	6	261	0.582715	0.95067	1.08914	42823.3	2-oxoisovalerate dehydrogenase subunit beta, mitochondrial OS=Rattus norvegicus OX=10116 GN=Bckdhb PE=1 SV=3	390013	460290	381126	285149	532812	312684
P36876|2ABA_RAT	3	3	123.24	0.582745	0.95067	1.10854	51678.1	Serine/threonine-protein phosphatase 2A 55 kDa regulatory subunit B alpha isoform OS=Rattus norvegicus OX=10116 GN=Ppp2r2a PE=2 SV=1	207127	117488	134703	206800	143104	159269
P24368|PPIB_RAT	8	7	300.29	0.582838	0.95067	1.09997	23802.6	Peptidyl-prolyl cis-trans isomerase B OS=Rattus norvegicus OX=10116 GN=Ppib PE=1 SV=3	1.20635e+06	1.64496e+06	1.17445e+06	1.05029e+06	1.55293e+06	1.05664e+06
tr|D3ZLQ8|D3ZLQ8_RAT	1	1	48.49	0.583585	0.95067	1.20278	102130	Ubiquitin carboxyl-terminal hydrolase OS=Rattus norvegicus OX=10116 GN=Usp20 PE=1 SV=1	89120.7	6464.2	6165.16	43630.6	20378.4	20586.5
tr|A0A0G2JYC6|A0A0G2JYC6_RAT;tr|E9PTR4|E9PTR4_RAT;tr|Q4V8A7|Q4V8A7_RAT	1	1	21.38	0.583841	0.95067	1.48053	112508	RCG62582, isoform CRA_c OS=Rattus norvegicus OX=10116 GN=Ubap2l PE=1 SV=1	16110.2	67196.2	37474.7	18136.6	26559.9	36883
tr|D4ABK1|D4ABK1_RAT	2	2	84.95	0.584109	0.95067	1.06693	21369.6	Synaptogyrin 3 OS=Rattus norvegicus OX=10116 GN=Syngr3 PE=1 SV=1	799781	1.00019e+06	1.32514e+06	1.98935e+06	322189	617531
Q99MZ8|LASP1_RAT	1	1	27.9	0.584327	0.95067	1.21227	29970.4	LIM and SH3 domain protein 1 OS=Rattus norvegicus OX=10116 GN=Lasp1 PE=1 SV=1	64139.1	104686	46705.9	62826.9	90172.6	24791.3
tr|F1M7Z1|F1M7Z1_RAT	1	1	38.16	0.58461	0.95067	1.25047	55893.3	Enhancer of mRNA-decapping protein 3 OS=Rattus norvegicus OX=10116 GN=Edc3 PE=1 SV=3	130309	105293	52415.4	118070	47941.1	64316.1
Q4KLF8|ARPC5_RAT	1	1	54.5	0.58476	0.95067	1.06422	16320.4	Actin-related protein 2/3 complex subunit 5 OS=Rattus norvegicus OX=10116 GN=Arpc5 PE=1 SV=3	128008	77341.1	0	138717	78769.4	1050.79
tr|D3ZY03|D3ZY03_RAT	1	1	28.15	0.584988	0.95067	6.37655	125401	Membrane-associated guanylate kinase, WW and PDZ domain-containing protein 2 OS=Rattus norvegicus OX=10116 GN=Magi2 PE=1 SV=3	36131.5	2576.31	606.742	3466.74	1186.75	1512
Q8K3F3|PP14B_RAT	1	1	89.99	0.585171	0.95067	1.32414	15957	Protein phosphatase 1 regulatory subunit 14B OS=Rattus norvegicus OX=10116 GN=Ppp1r14b PE=2 SV=1	1.03451e+06	1.66759e+06	537231	1.1423e+06	922400	381673
tr|Q8R3Z7|Q8R3Z7_RAT	3	2	120.62	0.585531	0.95067	1.11747	61467.7	EH-domain-containing 4 OS=Rattus norvegicus OX=10116 GN=Ehd4 PE=1 SV=1	25992.9	5407.7	16795.9	21105.7	14205.4	18547.2
Q5XIG8|STRAP_RAT	1	1	41.9	0.586502	0.95067	1.22804	38456.3	Serine-threonine kinase receptor-associated protein OS=Rattus norvegicus OX=10116 GN=Strap PE=1 SV=1	87572.3	185590	92392.9	89821.4	62994.6	144859
Q66HA8|HS105_RAT	12	10	612.69	0.586653	0.95067	1.38326	96418.6	Heat shock protein 105 kDa OS=Rattus norvegicus OX=10116 GN=Hsph1 PE=1 SV=1	640893	359104	188330	369845	235736	253495
Q4KM45|CT027_RAT	1	1	37.72	0.586917	0.95067	1.38031	19456.2	UPF0687 protein C20orf27 homolog OS=Rattus norvegicus OX=10116 PE=2 SV=1	59022.8	14936.7	10931.7	75542	23712	17922.5
P61265|STX1B_RAT	11	7	422.12	0.587279	0.95067	1.16714	33244.7	Syntaxin-1B OS=Rattus norvegicus OX=10116 GN=Stx1b PE=1 SV=1	306817	204114	163279	297543	193138	86977.4
tr|F1M0N1|F1M0N1_RAT	2	2	59.56	0.587691	0.95067	1.26224	131471	Tyrosine-protein kinase OS=Rattus norvegicus OX=10116 GN=Abl2 PE=1 SV=2	43949.5	17115.3	19524.6	36919.5	11156.4	15770.5
tr|D4ACM1|D4ACM1_RAT	3	3	72.48	0.587852	0.95067	1.13833	62361.1	Elongator complex protein 3 OS=Rattus norvegicus OX=10116 GN=Elp3 PE=1 SV=2	167275	225633	127822	126051	172496	158905
Q6AYE2|SHLB1_RAT;tr|A0A0G2K714|A0A0G2K714_RAT	1	1	42.11	0.58791	0.95067	1.87746	40787.3	Endophilin-B1 OS=Rattus norvegicus OX=10116 GN=Sh3glb1 PE=2 SV=1	101319	12661.4	190.957	55190.4	5620.32	0.65152
P97756|KKCC1_RAT;tr|F1LQD2|F1LQD2_RAT	1	1	30.86	0.588443	0.95067	1.08719	55907.9	Calcium/calmodulin-dependent protein kinase kinase 1 OS=Rattus norvegicus OX=10116 GN=Camkk1 PE=1 SV=1	52466.6	138.729	2710.26	51507.2	6821.25	1810.12
Q68FT1|COQ9_RAT	1	1	41.26	0.58882	0.95067	1.27871	35145.6	Ubiquinone biosynthesis protein COQ9, mitochondrial OS=Rattus norvegicus OX=10116 GN=Coq9 PE=1 SV=2	94948.5	158919	53417.9	97429.7	116857	26023
Q5FVI6|VATC1_RAT	8	8	255.11	0.588893	0.95067	1.09111	43900.6	V-type proton ATPase subunit C 1 OS=Rattus norvegicus OX=10116 GN=Atp6v1c1 PE=1 SV=1	668682	534529	539192	916414	374837	305652
D3ZAF6|ATPK_RAT	6	4	153.72	0.58896	0.95067	1.1244	10452.4	ATP synthase subunit f, mitochondrial OS=Rattus norvegicus OX=10116 GN=Atp5mf PE=1 SV=1	851632	526855	706032	879070	888438	576333
tr|D3ZD73|D3ZD73_RAT	3	3	132.3	0.588968	0.95067	1.13493	54244.7	RNA helicase OS=Rattus norvegicus OX=10116 GN=Ddx6 PE=1 SV=1	165415	338009	220206	225607	238572	357093
Q4G017|NISCH_RAT	4	4	122.45	0.589174	0.95067	1.17285	166502	Nischarin OS=Rattus norvegicus OX=10116 GN=Nisch PE=2 SV=2	48639.6	21208.2	16966.7	48803.2	25146.8	27870.5
tr|B2GV73|B2GV73_RAT	5	5	131.21	0.58933	0.95067	1.21848	20535.6	Actin-related protein 2/3 complex subunit 3 OS=Rattus norvegicus OX=10116 GN=Arpc3 PE=1 SV=1	1.48882e+06	1.28625e+06	679041	1.29954e+06	935593	599640
Q925T8|BRNP1_RAT;tr|G3V6Q9|G3V6Q9_RAT	5	5	180.97	0.590062	0.95067	1.64969	88654.4	BMP/retinoic acid-inducible neural-specific protein 1 OS=Rattus norvegicus OX=10116 GN=Brinp1 PE=2 SV=1	468495	89334.3	100500	257898	85857.8	55305.5
Q9WTR7|SC11C_RAT;tr|G3V878|G3V878_RAT	3	3	131.66	0.590522	0.95067	1.19228	21646.3	Signal peptidase complex catalytic subunit SEC11C OS=Rattus norvegicus OX=10116 GN=Sec11c PE=2 SV=3	320267	181640	162462	226580	196274	134372
Q02253|MMSA_RAT;tr|G3V7J0|G3V7J0_RAT	4	4	153.61	0.590597	0.95067	2.83914	57807.7	Methylmalonate-semialdehyde dehydrogenase [acylating], mitochondrial OS=Rattus norvegicus OX=10116 GN=Aldh6a1 PE=1 SV=1	3.50164e+06	346040	355194	316514	580964	582855
tr|D4A565|D4A565_RAT	3	3	105.89	0.591221	0.95067	1.17011	21664.1	Complex I-SGDH OS=Rattus norvegicus OX=10116 GN=Ndufb5 PE=1 SV=1	795183	476266	260904	666870	736567	389584
tr|D3ZLM6|D3ZLM6_RAT	3	3	115.17	0.591457	0.95067	1.35218	59218.7	Dolichol kinase OS=Rattus norvegicus OX=10116 GN=Dolk PE=1 SV=1	254206	68376.3	182457	226145	70910.2	76445.3
Q9QXU8|DC1L1_RAT;tr|G3V7G0|G3V7G0_RAT	8	6	322.9	0.591961	0.95067	1.4657	56792.5	Cytoplasmic dynein 1 light intermediate chain 1 OS=Rattus norvegicus OX=10116 GN=Dync1li1 PE=1 SV=1	518776	224234	124577	294413	103905	193610
tr|D4A4Q4|D4A4Q4_RAT	2	2	78.22	0.592019	0.95067	1.29941	14682.1	OCIA domain-containing 2 OS=Rattus norvegicus OX=10116 GN=Ociad2 PE=1 SV=3	599906	225582	208765	487883	171054	137006
P62755|RS6_RAT;tr|M0RD75|M0RD75_RAT	4	3	207.1	0.592223	0.95067	1.45263	28680.6	40S ribosomal protein S6 OS=Rattus norvegicus OX=10116 GN=Rps6 PE=1 SV=1	86132.2	97461.9	94868.2	52364	166528	185610
P85972|VINC_RAT;tr|A0A0G2K8V2|A0A0G2K8V2_RAT;tr|R9PXU6|R9PXU6_RAT	2	2	121.1	0.592296	0.95067	1.26784	116615	Vinculin OS=Rattus norvegicus OX=10116 GN=Vcl PE=1 SV=1	177110	363531	143352	170962	269196	99336.7
tr|G3V8W2|G3V8W2_RAT	8	8	362.98	0.59232	0.95067	1.20675	51436.1	Phosphatidate cytidylyltransferase OS=Rattus norvegicus OX=10116 GN=Cds2 PE=1 SV=1	3.55535e+06	1.60951e+06	2.12825e+06	3.06141e+06	1.5027e+06	1.47948e+06
Q9JJM9|SEPT5_RAT;tr|D3ZDH8|D3ZDH8_RAT;tr|D3ZT07|D3ZT07_RAT	11	8	427.69	0.592348	0.95067	1.45636	42852.1	Septin-5 OS=Rattus norvegicus OX=10116 GN=Septin5 PE=1 SV=2	1.86376e+06	409718	1.24908e+06	1.31995e+06	312359	786442
tr|D3ZEI4|D3ZEI4_RAT	3	3	131.75	0.592602	0.95067	1.36501	46529	Hepatic and glial cell adhesion molecule OS=Rattus norvegicus OX=10116 GN=Hepacam PE=1 SV=2	227871	836448	233650	125683	655527	169679
Q6IG02|K22E_RAT;tr|A0A0G2JWX4|A0A0G2JWX4_RAT	3	2	111.01	0.59264	0.95067	3.63606	69127.1	Keratin, type II cytoskeletal 2 epidermal OS=Rattus norvegicus OX=10116 GN=Krt2 PE=3 SV=1	50058.4	157000	1.19962e+06	72043.6	134718	180108
Q5U2Z3|NP1L4_RAT	9	9	378.64	0.592894	0.95067	1.19027	43916.8	Nucleosome assembly protein 1-like 4 OS=Rattus norvegicus OX=10116 GN=Nap1l4 PE=1 SV=1	2.57172e+06	3.55676e+06	1.6766e+06	2.46131e+06	1.8964e+06	2.1997e+06
tr|M0RAD5|M0RAD5_RAT	4	3	180.87	0.592946	0.95067	1.12327	29722.2	ATP-dependent Clp protease proteolytic subunit OS=Rattus norvegicus OX=10116 GN=Clpp PE=1 SV=1	1.37021e+06	2.23195e+06	1.71615e+06	2.06545e+06	1.42088e+06	1.24832e+06
tr|G3V846|G3V846_RAT;P24942|EAA1_RAT;tr|A0A0G2KAS7|A0A0G2KAS7_RAT	16	13	1037.89	0.59298	0.95067	1.29557	59683.5	Amino acid transporter OS=Rattus norvegicus OX=10116 GN=Slc1a3 PE=1 SV=1	1.39207e+06	1.89642e+06	1.69272e+06	2.7605e+06	2.61626e+06	1.07673e+06
B5DEN9|VPS28_RAT;tr|A0A0H2UHM0|A0A0H2UHM0_RAT	1	1	32.34	0.593158	0.95067	1.43125	26110	Vacuolar protein sorting-associated protein 28 homolog OS=Rattus norvegicus OX=10116 GN=Vps28 PE=2 SV=1	89514.1	36874.9	49326.6	97608.6	121848	32036.9
Q4KMA2|RD23B_RAT	9	6	311.79	0.59391	0.95067	1.24122	43496.6	UV excision repair protein RAD23 homolog B OS=Rattus norvegicus OX=10116 GN=Rad23b PE=1 SV=1	592090	1.00052e+06	414009	708346	588552	319754
Q00438|PTBP1_RAT;tr|A0A0G2JTV1|A0A0G2JTV1_RAT;tr|D3ZB30|D3ZB30_RAT;tr|Q6P736|Q6P736_RAT	6	6	378.71	0.59402	0.95067	1.07411	59353.7	Polypyrimidine tract-binding protein 1 OS=Rattus norvegicus OX=10116 GN=Ptbp1 PE=1 SV=1	1.2939e+06	1.31623e+06	1.41252e+06	921467	1.15797e+06	1.66568e+06
Q9JIL8|RAD50_RAT;tr|G3V9X6|G3V9X6_RAT	1	1	22.89	0.594703	0.95067	1.81161	153784	DNA repair protein RAD50 OS=Rattus norvegicus OX=10116 GN=Rad50 PE=1 SV=1	65618.7	1.09038e+06	254270	94295.9	1.38744e+06	1.07311e+06
P43138|APEX1_RAT;tr|Q99PF3|Q99PF3_RAT	2	2	79.91	0.594726	0.95067	1.32588	35538.5	DNA-(apurinic or apyrimidinic site) endonuclease OS=Rattus norvegicus OX=10116 GN=Apex1 PE=1 SV=2	187344	168900	197082	160488	163041	410115
P68370|TBA1A_RAT	207	13	10215.7	0.595161	0.95067	1.39156	50135.7	Tubulin alpha-1A chain OS=Rattus norvegicus OX=10116 GN=Tuba1a PE=1 SV=1	2.95181e+08	1.0874e+08	8.72212e+07	1.83108e+08	5.36955e+07	1.1614e+08
F1MA98|TPR_RAT	2	2	66.39	0.595497	0.95067	1.1711	267303	Nucleoprotein TPR OS=Rattus norvegicus OX=10116 GN=Tpr PE=1 SV=1	50558.7	117871	27170.7	67939.8	111624	49502.5
P04644|RS17_RAT;tr|A0A0H2UHQ8|A0A0H2UHQ8_RAT;tr|D3ZFA8|D3ZFA8_RAT;tr|F1M5B1|F1M5B1_RAT;tr|M0R8M8|M0R8M8_RAT	2	2	81.2	0.595961	0.95067	1.09518	15510	40S ribosomal protein S17 OS=Rattus norvegicus OX=10116 GN=Rps17 PE=1 SV=3	1.1688e+06	1.4496e+06	1.51538e+06	879727	943057	1.95172e+06
tr|Q5XI86|Q5XI86_RAT	1	1	46.26	0.596316	0.95067	1.12057	19529.7	Aminoacyl-tRNA hydrolase OS=Rattus norvegicus OX=10116 GN=Ptrh2 PE=1 SV=1	291388	355953	234599	337720	287571	161755
Q6PDU7|ATP5L_RAT	11	8	555.66	0.596418	0.95067	1.65287	11433.4	ATP synthase subunit g, mitochondrial OS=Rattus norvegicus OX=10116 GN=Atp5mg PE=1 SV=2	713541	2.32402e+06	3.87957e+06	1.42922e+06	1.44173e+06	1.31396e+06
tr|A0A0G2K0P1|A0A0G2K0P1_RAT;tr|D3ZWA5|D3ZWA5_RAT	3	3	118.84	0.596513	0.95067	1.14174	89425.4	Kinesin-associated protein 3 OS=Rattus norvegicus OX=10116 GN=Kifap3 PE=1 SV=1	173603	150630	100173	193933	70702.4	107082
Q3B8Q0|MARE2_RAT;tr|M0R7M8|M0R7M8_RAT	5	5	202.7	0.596607	0.95067	1.32613	36988.2	Microtubule-associated protein RP/EB family member 2 OS=Rattus norvegicus OX=10116 GN=Mapre2 PE=1 SV=1	1.1144e+06	502810	377536	745808	362396	395987
tr|G3V8T4|G3V8T4_RAT	10	10	366.11	0.596776	0.95067	1.11729	126941	DNA damage-binding protein 1 OS=Rattus norvegicus OX=10116 GN=Ddb1 PE=1 SV=1	246983	115532	78762	210925	145532	136580
Q63797|PSME1_RAT;tr|Q6P9V7|Q6P9V7_RAT	3	3	190.25	0.596898	0.95067	1.20668	28576.9	Proteasome activator complex subunit 1 OS=Rattus norvegicus OX=10116 GN=Psme1 PE=2 SV=1	254486	109264	101177	251066	64044.6	70184
Q66HC3|CI072_RAT;tr|R9PXU1|R9PXU1_RAT	2	2	48.89	0.596899	0.95067	1.87164	54305.7	Guanine nucleotide exchange C9orf72 homolog OS=Rattus norvegicus OX=10116 PE=2 SV=1	2711.85	29615.6	22575.7	8238.52	2105.6	18990.1
Q5U3Y7|SGMR2_RAT	3	3	132.78	0.597816	0.95067	1.2593	20946.1	Sigma intracellular receptor 2 OS=Rattus norvegicus OX=10116 GN=Tmem97 PE=2 SV=1	367643	326788	432752	743934	308678	366847
tr|D3ZQY4|D3ZQY4_RAT	1	1	23.1	0.597985	0.95067	1.10152	349359	FRY-like transcription coactivator OS=Rattus norvegicus OX=10116 GN=Fryl PE=1 SV=2	121347	134564	95799.1	76860.8	151390	91045.3
tr|Q2I6B2|Q2I6B2_RAT;tr|Q2I6B5|Q2I6B5_RAT;tr|Q2I6B3|Q2I6B3_RAT;tr|Q2I6B4|Q2I6B4_RAT	29	28	1161.8	0.59821	0.95067	1.05667	95585	V-type proton ATPase subunit a OS=Rattus norvegicus OX=10116 GN=Atp6v0a1 PE=1 SV=1	5.29319e+06	3.01566e+06	3.17378e+06	7.6538e+06	1.44681e+06	1.76624e+06
Q4QQT4|2AAB_RAT	18	3	1013.3	0.598216	0.95067	1.08299	66006.5	Serine/threonine-protein phosphatase 2A 65 kDa regulatory subunit A beta isoform OS=Rattus norvegicus OX=10116 GN=Ppp2r1b PE=2 SV=1	122733	122020	93078.7	109666	108735	147470
Q9WVI4|GCYA2_RAT;tr|Q8CH90|Q8CH90_RAT	1	1	54.98	0.598925	0.95067	1.20788	81787	Guanylate cyclase soluble subunit alpha-2 OS=Rattus norvegicus OX=10116 GN=Gucy1a2 PE=1 SV=2	330326	174358	132712	237110	161254	371536
tr|A0A0G2K9K2|A0A0G2K9K2_RAT;tr|D4A927|D4A927_RAT	1	1	40.03	0.599688	0.95067	1.1433	85692.6	Transforming, acidic coiled-coil-containing protein 1 OS=Rattus norvegicus OX=10116 GN=Tacc1 PE=1 SV=1	374516	78437.5	444196	467351	235032	323328
Q9JKA9|HCN2_RAT;tr|F1LRY7|F1LRY7_RAT	1	1	43.05	0.600143	0.95067	1.39377	94920.1	Potassium/sodium hyperpolarization-activated cyclic nucleotide-gated channel 2 OS=Rattus norvegicus OX=10116 GN=Hcn2 PE=1 SV=3	104556	28037.8	27421.8	78068.5	19037	17701.9
tr|A0A0G2K543|A0A0G2K543_RAT;tr|D4A5B3|D4A5B3_RAT	1	1	108.45	0.600267	0.95067	1.12166	118993	C2 calcium-dependent domain-containing 5 OS=Rattus norvegicus OX=10116 GN=C2cd5 PE=1 SV=1	577044	400782	675273	833279	217196	423321
tr|Q6QI86|Q6QI86_RAT	3	3	99.95	0.600295	0.95067	1.29389	42475.1	Immediate early response 3-interacting protein 1 OS=Rattus norvegicus OX=10116 GN=Hdhd2 PE=1 SV=1	243606	486556	156466	219444	372429	93370.1
tr|D4A7Y9|D4A7Y9_RAT	2	2	119.6	0.600521	0.95067	1.12699	11586.3	Essential MCU regulator, mitochondrial OS=Rattus norvegicus OX=10116 GN=Smdt1 PE=3 SV=1	1.09479e+06	306761	602341	1.36314e+06	219031	195934
P17256|KIME_RAT	3	3	127.86	0.601012	0.95067	1.16804	41987.8	Mevalonate kinase OS=Rattus norvegicus OX=10116 GN=Mvk PE=1 SV=1	82729.4	17341.6	31319.4	73648.9	29825.2	49995.5
Q711G3|IAH1_RAT;tr|B5DER3|B5DER3_RAT	4	4	203.92	0.601495	0.95067	1.13508	28004.3	Isoamyl acetate-hydrolyzing esterase 1 homolog OS=Rattus norvegicus OX=10116 GN=Iah1 PE=2 SV=2	807828	1.4355e+06	1.00359e+06	1.00478e+06	1.03217e+06	823574
P62832|RL23_RAT	2	1	117	0.601588	0.95067	1.55418	14865.4	60S ribosomal protein L23 OS=Rattus norvegicus OX=10116 GN=Rpl23 PE=2 SV=1	462054	621716	478902	344530	560350	1.52379e+06
tr|B5DFK0|B5DFK0_RAT;tr|G3V7N6|G3V7N6_RAT	8	8	330.63	0.601653	0.95067	1.05015	53356.6	Leng4 protein OS=Rattus norvegicus OX=10116 GN=Mboat7 PE=2 SV=1	608036	340207	501976	965827	183644	231488
O08557|DDAH1_RAT	4	4	143.22	0.601665	0.95067	1.14542	31426	N(G),N(G)-dimethylarginine dimethylaminohydrolase 1 OS=Rattus norvegicus OX=10116 GN=Ddah1 PE=1 SV=3	115427	58605.7	32615.6	100137	83549.3	53013.3
tr|A0A0G2KA39|A0A0G2KA39_RAT;tr|E0X642|E0X642_RAT;P60570|PANX1_RAT	8	7	258	0.602282	0.95067	1.10624	40196	Pannexin-1 OS=Rattus norvegicus OX=10116 GN=Panx1 PE=1 SV=1	548163	567879	364943	578002	635888	424431
tr|A0A0G2JUD4|A0A0G2JUD4_RAT;tr|A0A0G2K5C9|A0A0G2K5C9_RAT;tr|B4F7D7|B4F7D7_RAT	4	4	264.12	0.602283	0.95067	1.30288	43991.5	Selenoprotein I OS=Rattus norvegicus OX=10116 GN=Selenoi PE=1 SV=1	1.77913e+06	990152	582556	1.33767e+06	586094	648868
P54282|CAC1A_RAT;Q02294|CAC1B_RAT;tr|A0A0G2JXK1|A0A0G2JXK1_RAT;tr|E1AW38|E1AW38_RAT;tr|F1LQ87|F1LQ87_RAT;tr|O89089|O89089_RAT	2	2	51.28	0.602838	0.95067	1.3019	251525	Voltage-dependent P/Q-type calcium channel subunit alpha-1A OS=Rattus norvegicus OX=10116 GN=Cacna1a PE=1 SV=1	93009.2	32653.6	46113.3	59798	45248.4	26896.7
P48500|TPIS_RAT	10	9	545.54	0.603296	0.95067	1.11034	26848.9	Triosephosphate isomerase OS=Rattus norvegicus OX=10116 GN=Tpi1 PE=1 SV=2	1.50622e+06	2.37935e+06	1.64476e+06	1.78461e+06	1.41269e+06	1.78347e+06
tr|F1M0U5|F1M0U5_RAT	5	5	211.7	0.603327	0.95067	1.07393	265799	NBAS subunit of NRZ tethering complex OS=Rattus norvegicus OX=10116 GN=Nbas PE=1 SV=2	581601	807044	712453	751324	603538	601598
tr|G3V8T7|G3V8T7_RAT	5	5	139.26	0.60423	0.95067	1.14979	62012	RCG51933, isoform CRA_a OS=Rattus norvegicus OX=10116 GN=Tdrkh PE=1 SV=1	85030.5	224583	112015	125709	224034	135043
tr|D3ZUP8|D3ZUP8_RAT	1	1	34.01	0.604463	0.95067	1.14511	81082.1	LMBR1 domain-containing 2 OS=Rattus norvegicus OX=10116 GN=Lmbrd2 PE=1 SV=1	129099	27773.6	14978	115747	34434.9	46605
Q66HG5|TM9S2_RAT	6	5	215.74	0.604885	0.95067	1.07121	75586.4	Transmembrane 9 superfamily member 2 OS=Rattus norvegicus OX=10116 GN=Tm9sf2 PE=2 SV=1	308887	318235	286479	311650	340092	201128
O88989|MDHC_RAT	25	21	1047.37	0.605148	0.95067	1.09633	36483.1	Malate dehydrogenase, cytoplasmic OS=Rattus norvegicus OX=10116 GN=Mdh1 PE=1 SV=3	4.09162e+06	4.32368e+06	3.13315e+06	5.68824e+06	2.33313e+06	2.51236e+06
tr|B0BN37|B0BN37_RAT;tr|F1LR76|F1LR76_RAT	1	1	29.99	0.605564	0.95067	1.2104	52468.2	Beta-N-acetylhexosaminidase (Fragment) OS=Rattus norvegicus OX=10116 GN=Hexd PE=2 SV=1	159605	48751.1	93104.8	169297	35721.4	44039.9
Q9WUD2|TRPV2_RAT;tr|A0A0G2JSH6|A0A0G2JSH6_RAT	1	1	47.37	0.605672	0.95067	1.29167	86706.1	Transient receptor potential cation channel subfamily V member 2 OS=Rattus norvegicus OX=10116 GN=Trpv2 PE=1 SV=2	236945	581468	754705	228579	278709	710605
Q4V897|CC90B_RAT	3	2	99.87	0.606003	0.95067	1.13063	29800.1	Coiled-coil domain-containing protein 90B, mitochondrial OS=Rattus norvegicus OX=10116 GN=Ccdc90b PE=2 SV=1	141124	129116	60194.1	196425	61315.6	34514.7
tr|D4A4T6|D4A4T6_RAT	3	3	126.01	0.60633	0.95067	1.06053	83874	RAD50 interactor 1 OS=Rattus norvegicus OX=10116 GN=Rint1 PE=1 SV=3	221480	38085.5	110823	147273	119768	125768
tr|D3ZEH3|D3ZEH3_RAT	11	5	598.03	0.606345	0.95067	1.13124	52247.8	SEC61 translocon subunit alpha 2 OS=Rattus norvegicus OX=10116 GN=Sec61a2 PE=1 SV=1	2.05436e+06	1.13365e+06	1.47466e+06	2.32398e+06	818220	979548
Q6DTM3|AHI1_RAT;tr|F1M9F9|F1M9F9_RAT	1	1	31.41	0.606541	0.95067	1.17449	119687	Jouberin OS=Rattus norvegicus OX=10116 GN=Ahi1 PE=1 SV=1	29327.5	19903	12312.7	31723.6	11653.3	9023.18
Q925N3|PEX5R_RAT;tr|F1LMT5|F1LMT5_RAT	2	1	61.89	0.606553	0.95067	1.11348	66872.1	PEX5-related protein OS=Rattus norvegicus OX=10116 GN=Pex5l PE=1 SV=1	70688.7	58557	44851.6	45337.9	70922.5	40093.1
P04636|MDHM_RAT	58	57	2959.44	0.606736	0.95067	1.18111	35683.6	Malate dehydrogenase, mitochondrial OS=Rattus norvegicus OX=10116 GN=Mdh2 PE=1 SV=2	2.66313e+07	4.89093e+07	2.41062e+07	2.82131e+07	4.39155e+07	1.22386e+07
tr|D3ZDU2|D3ZDU2_RAT	1	1	66.9	0.606991	0.95067	1.29586	149493	Regulatory-associated protein of MTOR, complex 1 OS=Rattus norvegicus OX=10116 GN=Rptor PE=1 SV=2	917218	365386	361449	637856	276137	354707
P05982|NQO1_RAT	3	3	110.02	0.607195	0.95067	1.12284	30946.6	NAD(P)H dehydrogenase [quinone] 1 OS=Rattus norvegicus OX=10116 GN=Nqo1 PE=1 SV=4	189441	296524	455374	327489	282248	447241
tr|D3ZX69|D3ZX69_RAT	4	3	181.31	0.607222	0.95067	1.14036	29465.6	39S ribosomal protein L10, mitochondrial OS=Rattus norvegicus OX=10116 GN=Mrpl10 PE=1 SV=1	136276	52859.3	76658.3	135377	77211	90511.6
P62898|CYC_RAT;tr|D4A5L9|D4A5L9_RAT	7	7	374.97	0.607996	0.95067	1.18494	11605.4	Cytochrome c, somatic OS=Rattus norvegicus OX=10116 GN=Cycs PE=1 SV=2	2.41404e+06	2.30849e+06	1.18165e+06	1.395e+06	2.60414e+06	983532
tr|D3ZC07|D3ZC07_RAT;Q63945|SET_RAT;tr|A0A0G2JSU3|A0A0G2JSU3_RAT;tr|B0BMV1|B0BMV1_RAT	11	5	338.04	0.608571	0.95067	1.0684	107135	Protein SET OS=Rattus norvegicus OX=10116 GN=Pkn3 PE=1 SV=3	926257	3.63343e+06	335034	1.54358e+06	1.54805e+06	1.48975e+06
[truncated: 1,232 more rows]

## Sheet: 2 uni pep 
Accession	Peptide count	Unique peptides	Confidence score	Anova (p)	q Value	Max fold change	Mass	Description	Con-1	Con-2	Con-3	CON AVG	SB-1	SB-2	SB-3	SB AVG	FC (SB/CON)	TTEST
[truncated: 2,244 more rows]

## Sheet: 1.5FC up down p<0.05
Accession	Peptide count	Unique peptides	Confidence score	Anova (p)	q Value	Max fold change	Mass	Description	Con-1	Con-2	Con-3	CON AVG	SB-1	SB-2	SB-3	SB AVG	FC (SB/CON)	TTEST
[truncated: 43 more rows]
