# Supplementary material for: Effect of Combined Methamphetamine and Oxycodone Use on the Synaptic Proteome in an In Vitro Model of Polysubstance Use
Source: Genes (Basel). 2022 Oct 8;13(10):1816. doi: 10.3390/genes13101816 (PMC9601452; doi:10.3390/genes13101816)
Supplement: Supplementary file 1 [file genes-13-01816-s001.zip › Table S2.xls]

## Sheet: Sheet0
© 2000-2022 QIAGEN. All rights reserved.
Categories	Diseases or Functions Annotation	p-value	Predicted Activation State	Activation z-score	Molecules	# Molecules
Cellular Assembly and Organization,Cellular Function and Maintenance	Organization of cytoplasm	6.79e-07		0.126	AKT1,ALDOA,ASAP1,CDH13,CNTNAP1,EGFR,FXN,INA,Nefm,PEX11B,PRKCA,RAB3A,ROBO2,ROCK2,SEC23IP,SLC9A1,SMPD1,SNAP91,SQSTM1,SRCIN1,STRN,TAOK1,THY1	23
Cellular Assembly and Organization,Cellular Function and Maintenance	Organization of cytoskeleton	6.65e-06		0.126	AKT1,ALDOA,ASAP1,CDH13,CNTNAP1,EGFR,FXN,INA,Nefm,PRKCA,RAB3A,ROBO2,ROCK2,SLC9A1,SMPD1,SNAP91,SRCIN1,STRN,TAOK1,THY1	20
Cell Morphology,Cellular Assembly and Organization,Cellular Development,Cellular Function and Maintenance,Cellular Growth and Proliferation,Nervous System Development and Function,Organismal Development,Tissue Development	Neuritogenesis	6.73e-06		-0.447	AKT1,CNTNAP1,EGFR,Nefm,PRKCA,RAB3A,ROBO2,ROCK2,SLC9A1,SNAP91,SRCIN1,STRN,THY1	13
Cell Morphology,Cellular Assembly and Organization,Cellular Function and Maintenance	Formation of cellular protrusions	7.25e-06		-0.171	AKT1,ASAP1,CDH13,CNTNAP1,EGFR,Nefm,PRKCA,RAB3A,ROBO2,ROCK2,SLC9A1,SMPD1,SNAP91,SRCIN1,STRN,THY1	16
Cellular Assembly and Organization,Cellular Function and Maintenance	Microtubule dynamics	8.08e-06		0.351	AKT1,ASAP1,CDH13,CNTNAP1,EGFR,FXN,Nefm,PRKCA,RAB3A,ROBO2,ROCK2,SLC9A1,SMPD1,SNAP91,SRCIN1,STRN,TAOK1,THY1	18
Cellular Assembly and Organization	Organization of organelle	0.00014			AKT1,ALDOA,CNTNAP1,CTTNBP2,FXN,INA,Nefm,PEX11B,RAB3A,SEC23IP,SQSTM1	11
Cellular Assembly and Organization,Cellular Function and Maintenance,Tissue Development	Formation of actin stress fibers	0.000164		-0.492	AKT1,CNTNAP1,EGFR,ROCK2,SLC9A1,THY1	6
Cell-To-Cell Signaling and Interaction,Cellular Assembly and Organization	Quantity of focal adhesions	0.000261			CAT,EGFR,ROCK2	3
Cellular Assembly and Organization,Cellular Compromise	Disruption of plasma membrane	0.000405			AKT1,EGFR,SMPD1	3
Cell Morphology,Cellular Assembly and Organization,Cellular Development,Cellular Function and Maintenance,Cellular Growth and Proliferation,Nervous System Development and Function,Organismal Development,Tissue Development	Axonogenesis	0.000529			CNTNAP1,PRKCA,RAB3A,ROBO2,SNAP91,THY1	6
Cellular Assembly and Organization,Cellular Function and Maintenance,Nervous System Development and Function,Tissue Development	Organization of neurofilaments	0.00057			INA,Nefm	2
Cellular Assembly and Organization	Formation of cytoskeleton	0.000618		-0.115	AKT1,CNTNAP1,EGFR,Nefm,ROCK2,SLC9A1,THY1	7
Cell-To-Cell Signaling and Interaction,Cellular Assembly and Organization	Cell-cell contact	0.000948		-1.129	AKT1,ARVCF,CDH13,CNTNAP1,DLG3,EGFR,PRKCA,ROCK2,SEC23IP,THY1,TLN2	11
Cellular Assembly and Organization,Tissue Development	Formation of filaments	0.00106		-0.115	AKT1,CNTNAP1,EGFR,Nefm,ROCK2,SLC9A1,THY1	7
Cellular Assembly and Organization,Cellular Function and Maintenance	Organization of intermediate filament cytoskeleton	0.00174			INA,Nefm	2
Cellular Assembly and Organization	Bundling of actin	0.00327			RAB3A	1
Cardiovascular System Development and Function,Cell-To-Cell Signaling and Interaction,Cellular Assembly and Organization	Cell-cell adhesion of endothelial cell lines	0.00327			CDH13	1
Cell Morphology,Cell-To-Cell Signaling and Interaction,Cellular Assembly and Organization,Nervous System Development and Function,Tissue Morphology	Morphology of axo-glial junction	0.00327			CNTNAP1	1
Cellular Assembly and Organization,Cellular Function and Maintenance	Organization of endoplasmic reticulum exit sites	0.00327			SEC23IP	1
Cellular Assembly and Organization	Formation of filamentous network	0.00327			INA	1
Cell-To-Cell Signaling and Interaction,Cellular Assembly and Organization	Cell-cell adhesion	0.00445			AKT1,ARVCF,CDH13,EGFR,SEC23IP,THY1	6
Cell Morphology,Cellular Assembly and Organization,Cellular Development,Cellular Function and Maintenance,Cellular Growth and Proliferation,Embryonic Development,Nervous System Development and Function,Organismal Development,Tissue Development	Dendritic growth/branching	0.00625			AKT1,Nefm,ROBO2,ROCK2,SRCIN1	5
Cardiovascular System Development and Function,Cell-To-Cell Signaling and Interaction,Cellular Assembly and Organization	Cell-cell adhesion of microvascular endothelial cells	0.00653			THY1	1
Cellular Assembly and Organization	Attachment of uropod	0.00653			ROCK2	1
