# Supplementary material for: Effect of Combined Methamphetamine and Oxycodone Use on the Synaptic Proteome in an In Vitro Model of Polysubstance Use
Source: Genes (Basel). 2022 Oct 8;13(10):1816. doi: 10.3390/genes13101816 (PMC9601452; doi:10.3390/genes13101816)
Supplement: Supplementary file 1 [file genes-13-01816-s001.zip › Table S3.xls]

## Sheet: Sheet0
© 2000-2022 QIAGEN. All rights reserved.
ID	Genes in dataset	Prediction (based on measurement direction)	Expr Fold Change	Findings
Rock2	ROCK2	Affected	5.801	Affects (3)
Egfr	EGFR	Affected	4.709	Affects (1)
Akt1	AKT1	Increased	2.527	Increases (1)
Prkca	PRKCA	Affected	-1.503	Affects (1)
Snap91	SNAP91	Decreased	-1.56	Increases (2)
RAB3A	RAB3A	Affected	-1.61	Affects (1)
Srcin1	SRCIN1	Affected	-1.859	Affects (2)
Cntnap1	CNTNAP1	Affected	-1.892	Affects (7)
Nefm	Nefm	Decreased	-1.919	Increases (1)
THY1	THY1	Increased	-2.158	Decreases (1)
Robo2	ROBO2	Affected	-2.322	Affects (3)
Slc9a1	SLC9A1	Decreased	-3.315	Increases (1)
Strn	STRN	Affected	-7.48	Affects (1)
